# Supplementary material for: A proteomic approach to understanding the pathogenesis of idiopathic macular hole formation
Source: Clin Proteomics. 2017 Nov 15;14:37. doi: 10.1186/s12014-017-9172-y (PMC5688700; doi:10.1186/s12014-017-9172-y)
Supplement: Supplementary file 1 — Additional file 1: Table 4. SRM assay for protein changes related to the pathogenesis of human idiopathic macular hole. [file 12014_2017_9172_MOESM1_ESM.xlsx]

## Sheet: Supporting Table 4.  SRM list 
Supporting Table 4. SRM assay for protein changes related to the pathogenesis of human idiopathic macular hole.
Precursor	Fragment	Dwell time	Gene name	Declustering potential	Collision energy	Collision cell exit potential	Protein name
ion (Q1)	ion (Q3)	DT(min)	peptide I.D.	DP (V)	CE (V)	CXP(V)
575.3	937.4	15	HSA1_LVNEVTEFAK_y8	146	25	40	Serum albumin
575.3	694.3	15	HSA1_LVNEVTEFAK_y6	146	27	20	Serum albumin
575.3	823.5	15	HSA1_LVNEVTEFAK_y7	146	25	36	Serum albumin
579.3	945.4	15	HSA1_LVNEVTEFAK^_y8.heavy	146	25	40	Serum albumin
579.3	702.3	15	HSA1_LVNEVTEFAK^_y6.heavy	146	27	20	Serum albumin
579.3	831.5	15	HSA1_LVNEVTEFAK^_y7.heavy	146	25	36	Serum albumin
480.9	685.3	15	HSA2_FQNALLVR_y6	126	23	32	Serum albumin
480.9	571.4	15	HSA2_FQNALLVR_y5	126	23	24	Serum albumin
480.9	500.2	15	HSA2_FQNALLVR_y4	126	27	22	Serum albumin
485.9	695.3	15	HSA2_FQNALLVR^_y6.heavy	126	23	32	Serum albumin
485.9	581.4	15	HSA2_FQNALLVR^_y5.heavy	126	23	24	Serum albumin
485.9	510.2	15	HSA2_FQNALLVR^_y4.heavy	126	27	22	Serum albumin
595.4	826.1	15	CFH1_LSYT(Cam)EGGFR_y7	86	29	18	Complement factor H
595.4	495.2	15	CFH1_LSYT(Cam)EGGFR_y8	86	25	14	Complement factor H
595.4	725.1	15	CFH1_LSYT(Cam)EGGFR_y6	86	31	16	Complement factor H
600.4	836.1	15	CFH1_LSYT(Cam)EGGFR_y7.heavy	86	29	18	Complement factor H
600.4	500.2	15	CFH1_LSYT(Cam)EGGFR_y8.heavy	86	25	14	Complement factor H
600.4	735.1	15	CFH1_LSYT(Cam)EGGFR_y6.heavy	86	31	16	Complement factor H
741.5	841.3	15	CFH2_(Cam)FEGFGIDGPAIAK_y9	111	33	20	Complement factor H
741.5	307.8	15	CFH2_(Cam)FEGFGIDGPAIAK_b2	111	35	10	Complement factor H
741.5	1045.3	15	CFH2_(Cam)FEGFGIDGPAIAK_y11	111	33	22	Complement factor H
745.5	849.3	15	CFH2_(Cam)FEGFGIDGPAIAK_y9.heavy	111	33	20	Complement factor H
745.5	307.8	15	CFH2_(Cam)FEGFGIDGPAIAK_b2.heavy	111	35	10	Complement factor H
745.5	1053.3	15	CFH2_(Cam)FEGFGIDGPAIAK_y11.heavy	111	33	22	Complement factor H
773.5	593.2	15	CFH3_WSSPPQ(Cam)EGLP(Cam)K_y10+2	91	37	2	Complement factor H
773.5	404.1	15	CFH3_WSSPPQ(Cam)EGLP(Cam)K_y3	91	39	4	Complement factor H
773.5	636.8	15	CFH3_WSSPPQ(Cam)EGLP(Cam)K_y11+2	91	33	2	Complement factor H
777.5	597.2	15	CFH3_WSSPPQ(Cam)EGLP(Cam)K_y10+2.heavy	91	37	2	Complement factor H
777.5	412.1	15	CFH3_WSSPPQ(Cam)EGLP(Cam)K_y3.heavy	91	39	4	Complement factor H
777.5	640.8	15	CFH3_WSSPPQ(Cam)EGLP(Cam)K_y11+2.heavy	91	33	2	Complement factor H
724.83	805.41	15	A2MG_DMYSFLEDMGLK.P01023.2y7-1	100	37.39	12	Alpha-2-macroglobulin
724.83	952.48	15	A2MG_DMYSFLEDMGLK.P01023.2y8-1	100	37.39	12	Alpha-2-macroglobulin
724.83	448.26	15	A2MG_DMYSFLEDMGLK.P01023.2y4-1	100	37.39	12	Alpha-2-macroglobulin
605.83	549.28	15	A2MG_LPPNVVEESAR.P01023.2y10-2	100	32.16	12	Alpha-2-macroglobulin
605.83	500.76	15	A2MG_LPPNVVEESAR.P01023.2y9-2	100	32.16	12	Alpha-2-macroglobulin
605.83	690.34	15	A2MG_LPPNVVEESAR.P01023.2y6-1	100	32.16	12	Alpha-2-macroglobulin
704.03	674.38	15	A2MG_LHTEAQIQEEGTVVELTGR.P01023.3y6-1	100	36.41	12	Alpha-2-macroglobulin
704.03	575.32	15	A2MG_LHTEAQIQEEGTVVELTGR.P01023.3y5-1	100	36.41	12	Alpha-2-macroglobulin
704.03	680.34	15	A2MG_LHTEAQIQEEGTVVELTGR.P01023.3b6-1	100	36.41	12	Alpha-2-macroglobulin
760.87	894.41	15	FIBA_GLIDEVNQDFTNR.P02671.2y7-1	100	38.98	12	Fibrinogen alpha chain
760.87	993.48	15	FIBA_GLIDEVNQDFTNR.P02671.2y8-1	100	38.98	12	Fibrinogen alpha chain
760.87	390.21	15	FIBA_GLIDEVNQDFTNR.P02671.2y3-1	100	38.98	12	Fibrinogen alpha chain
570.78	610.32	15	FIBA_GSESGIFTNTK.P02671.2y5-1	100	30.61	12	Fibrinogen alpha chain
570.78	867.46	15	FIBA_GSESGIFTNTK.P02671.2y8-1	100	30.61	12	Fibrinogen alpha chain
570.78	780.43	15	FIBA_GSESGIFTNTK.P02671.2y7-1	100	30.61	12	Fibrinogen alpha chain
884.9	1197.56	15	FIBB_DNENVVNEYSSELEK.P02675.2y10-1	100	44.44	12	Fibrinogen beta chain
884.9	572.23	15	FIBB_DNENVVNEYSSELEK.P02675.2b5-1	100	44.44	12	Fibrinogen beta chain
884.9	1098.5	15	FIBB_DNENVVNEYSSELEK.P02675.2y9-1	100	44.44	12	Fibrinogen beta chain
620.26	638.31	15	FIBB_EDGGGWWYNR.P02675.2y4-1	100	32.79	12	Fibrinogen beta chain
620.26	452.23	15	FIBB_EDGGGWWYNR.P02675.2y3-1	100	32.79	12	Fibrinogen beta chain
620.26	995.45	15	FIBB_EDGGGWWYNR.P02675.2y8-1	100	32.79	12	Fibrinogen beta chain
757.37	867.4	15	FIBG_YLQEIYNSNNQK.P02679.2y7-1	100	38.82	12	Fibrinogen gamma chain
757.37	405.21	15	FIBG_YLQEIYNSNNQK.P02679.2b3-1	100	38.82	12	Fibrinogen gamma chain
757.37	704.33	15	FIBG_YLQEIYNSNNQK.P02679.2y6-1	100	38.82	12	Fibrinogen gamma chain
736.35	893.45	15	FIBG_EGFGHLSPTGTTEFWLGNEK.P02679.3y7-1	100	38.05	12	Fibrinogen gamma chain
736.35	746.38	15	FIBG_EGFGHLSPTGTTEFWLGNEK.P02679.3y6-1	100	38.05	12	Fibrinogen gamma chain
736.35	560.3	15	FIBG_EGFGHLSPTGTTEFWLGNEK.P02679.3y5-1	100	38.05	12	Fibrinogen gamma chain
561.66	619.36	15	FIBG_IHLISTQSAIPYALR.P02679.3y5-1	100	29.14	12	Fibrinogen gamma chain
561.66	310.18	15	FIBG_IHLISTQSAIPYALR.P02679.3y5-2	100	29.14	12	Fibrinogen gamma chain
561.66	732.44	15	FIBG_IHLISTQSAIPYALR.P02679.3y6-1	100	29.14	12	Fibrinogen gamma chain
947.46	434.24	15	FIBG_ASTPNGYDNGIIWATWK.P02679.2y3-1	100	47.19	12	Fibrinogen gamma chain
947.46	505.28	15	FIBG_ASTPNGYDNGIIWATWK.P02679.2y4-1	100	47.19	12	Fibrinogen gamma chain
947.46	691.36	15	FIBG_ASTPNGYDNGIIWATWK.P02679.2y5-1	100	47.19	12	Fibrinogen gamma chain
623.29	721.32	15	SPON1_LTFYGN[115]WSEK.Q9HCB6.2y6-1	100	32.92	12	Spondin-1
623.29	884.38	15	SPON1_LTFYGN[115]WSEK.Q9HCB6.2y7-1	100	32.92	12	Spondin-1
623.29	1031.45	15	SPON1_LTFYGN[115]WSEK.Q9HCB6.2y8-1	100	32.92	12	Spondin-1
654.85	766.39	15	SPON1_VTLSAAPPSYFR.Q9HCB6.2y6-1	100	34.31	12	Spondin-1
654.85	837.43	15	SPON1_VTLSAAPPSYFR.Q9HCB6.2y7-1	100	34.31	12	Spondin-1
654.85	383.7	15	SPON1_VTLSAAPPSYFR.Q9HCB6.2y6-2	100	34.31	12	Spondin-1
389.22	505.29	15	RET3_GVAEDIAHILK.P10745.3y9-2	100	20.35	12	Retinol-binding protein 3
389.22	581.38	15	RET3_GVAEDIAHILK.P10745.3y5-1	100	20.35	12	Retinol-binding protein 3
389.22	405.25	15	RET3_GVAEDIAHILK.P10745.3y7-2	100	20.35	12	Retinol-binding protein 3
711.37	213.16	15	RET3_LVADNYASAELGAK.P10745.2b2-1	100	36.8	12	Retinol-binding protein 3
711.37	746.4	15	RET3_LVADNYASAELGAK.P10745.2y8-1	100	36.8	12	Retinol-binding protein 3
711.37	1209.58	15	RET3_LVADNYASAELGAK.P10745.2y12-1	100	36.8	12	Retinol-binding protein 3
792.43	755.42	15	RET3_VTEVWTLPQVAGQR.P10745.2y7-1	100	40.37	12	Retinol-binding protein 3
528.62	755.42	15	RET3_VTEVWTLPQVAGQR.P10745.3y7-1	100	27.46	12	Retinol-binding protein 3
528.62	431.24	15	RET3_VTEVWTLPQVAGQR.P10745.3y4-1	100	27.46	12	Retinol-binding protein 3
673.38	231.1	15	RET3_TEVLPGQLGYLR.P10745.2b2-1	100	35.13	12	Retinol-binding protein 3
673.38	903.51	15	RET3_TEVLPGQLGYLR.P10745.2y8-1	100	35.13	12	Retinol-binding protein 3
673.38	330.17	15	RET3_TEVLPGQLGYLR.P10745.2b3-1	100	35.13	12	Retinol-binding protein 3
462.58	508.29	15	RET3_HEVLEGNVGYLR.P10745.3y4-1	100	24.09	12	Retinol-binding protein 3
462.58	779.37	15	RET3_HEVLEGNVGYLR.P10745.3b7-1	100	24.09	12	Retinol-binding protein 3
462.58	451.27	15	RET3_HEVLEGNVGYLR.P10745.3y3-1	100	24.09	12	Retinol-binding protein 3
503.23	482.22	15	PGCB_FNVYC[160]FR.Q96GW7.2y3-1	100	27.64	12	Versican core protein
503.23	645.28	15	PGCB_FNVYC[160]FR.Q96GW7.2y4-1	100	27.64	12	Versican core protein
503.23	744.35	15	PGCB_FNVYC[160]FR.Q96GW7.2y5-1	100	27.64	12	Versican core protein
812.43	362.21	15	PGCB_TLFLFPNQTGFPNK.Q96GW7.2b3-1	100	41.25	12	Versican core protein
812.43	1002.5	15	PGCB_TLFLFPNQTGFPNK.Q96GW7.2y9-1	100	41.25	12	Versican core protein
812.43	358.21	15	PGCB_TLFLFPNQTGFPNK.Q96GW7.2y3-1	100	41.25	12	Versican core protein
734.87	528.29	15	CO2A1_GAQGPPGATGFPGAAGR.P02458.2y6-1	100	37.83	12	Collagen α-1(II) chain
734.87	833.43	15	CO2A1_GAQGPPGATGFPGAAGR.P02458.2y9-1	100	37.83	12	Collagen α-1(II) chain
734.87	1058.54	15	CO2A1_GAQGPPGATGFPGAAGR.P02458.2y12-1	100	37.83	12	Collagen α-1(II) chain
589.64	342.18	15	CO2A1_GPPGPVGPPGLTGPAGEPGR.P02458.3y7-2	100	30.57	12	Collagen α-1(II) chain
589.64	515.26	15	CO2A1_GPPGPVGPPGLTGPAGEPGR.P02458.3y5-1	100	30.57	12	Collagen α-1(II) chain
589.64	370.69	15	CO2A1_GPPGPVGPPGLTGPAGEPGR.P02458.3y8-2	100	30.57	12	Collagen α-1(II) chain
636.33	639.31	15	CO2A1_LATQSN[115]EITIPVTFESR.P04792.3y5-1	100	32.95	12	Collagen α-1(II) chain
636.33	745.34	15	CO2A1_LATQSN[115]EITIPVTFESR.P04792.3b7-1	100	32.95	12	Collagen α-1(II) chain
595.31	842.93	15	CO2A1_VSLDVNHFAPDELTVK.P04792.3y15-2	100	30.86	12	Collagen α-1(II) chain
595.31	742.87	15	CO2A1_VSLDVNHFAPDELTVK.P04792.3y13-2	100	30.86	12	Collagen α-1(II) chain
595.31	401.22	15	CO2A1_VSLDVNHFAPDELTVK.P04792.3y7-2	100	30.86	12	Collagen α-1(II) chain
658.4	804.46	15	BGH3_LTLLAPLNSVFK.Q15582.2y7-1	100	34.47	12	Transforming growth factor-β-induced protein ig-h3
658.4	875.5	15	BGH3_LTLLAPLNSVFK.Q15582.2y8-1	100	34.47	12	Transforming growth factor-β-induced protein ig-h3
658.4	328.22	15	BGH3_LTLLAPLNSVFK.Q15582.2b3-1	100	34.47	12	Transforming growth factor-β-induced protein ig-h3
839.92	1049.54	15	TAGL2_QMEQISQFLQAAER.P37802.2y9-1	100	42.46	12	Transgelin-2
839.92	446.24	15	TAGL2_QMEQISQFLQAAER.P37802.2y4-1	100	42.46	12	Transgelin-2
839.92	687.38	15	TAGL2_QMEQISQFLQAAER.P37802.2y6-1	100	42.46	12	Transgelin-2
548.78	804.45	15	MYOC_YELNTETVK.Q99972.2y7-1	100	29.65	12	Myocilin
548.78	691.36	15	MYOC_YELNTETVK.Q99972.2y6-1	100	29.65	12	Myocilin
548.78	933.49	15	MYOC_YELNTETVK.Q99972.2y8-1	100	29.65	12	Myocilin
713.37	1149.58	15	ENOA_YISPDQLADLYK.P06733.2y10-1	100	36.89	12	α-enolase
713.37	531.78	15	ENOA_YISPDQLADLYK.P06733.2y9-2	100	36.89	12	α-enolase
713.37	364.19	15	ENOA_YISPDQLADLYK.P06733.2b3-1	100	36.89	12	α-enolase
640.8	246.13	15	ENOA_LMIEMDGTENK.P06733.2y4-2	100	33.7	12	α-enolase
640.8	794.34	15	ENOA_LMIEMDGTENK.P06733.2y7-1	100	33.7	12	α-enolase
640.8	923.38	15	ENOA_LMIEMDGTENK.P06733.2y8-1	100	33.7	12	α-enolase
