# Supplementary material for: A proteomic approach to understanding the pathogenesis of idiopathic macular hole formation
Source: Clin Proteomics. 2017 Nov 15;14:37. doi: 10.1186/s12014-017-9172-y (PMC5688700; doi:10.1186/s12014-017-9172-y)
Supplement: Supplementary file 2 — Additional file 2: Table 1. Proteins identified in the vitreous. [file 12014_2017_9172_MOESM2_ESM.xlsx]

## Sheet: MVH
	Supporting Table 1. Proteins identified in the vitreous
#	Identified_Proteins	Protein ID	Gene ID	Molecular_Weight
1	14-3-3 protein epsilon OS=Homo sapiens GN=YWHAE PE=1 SV=1	P62258	1433E	29 kDa
2	14-3-3 protein sigma OS=Homo sapiens GN=SFN PE=1 SV=1	P31947	1433S	28 kDa
3	14-3-3 protein zeta/delta OS=Homo sapiens GN=YWHAZ PE=1 SV=1	P63104	1433Z	28 kDa
4	17-beta-hydroxysteroid dehydrogenase 13 OS=Homo sapiens GN=HSD17B13 PE=1 SV=1	Q7Z5P4	DHB13	34 kDa
5	182 kDa tankyrase-1-binding protein OS=Homo sapiens GN=TNKS1BP1 PE=1 SV=4	Q9C0C2	TB182	182 kDa
6	1-phosphatidylinositol 3-phosphate 5-kinase OS=Homo sapiens GN=PIKFYVE PE=1 SV=3	Q9Y2I7	FYV1	237 kDa
7	1-phosphatidylinositol 4,5-bisphosphate phosphodiesterase beta-1 OS=Homo sapiens GN=PLCB1 PE=1 SV=1	Q9NQ66	PLCB1	139 kDa
8	1-phosphatidylinositol 4,5-bisphosphate phosphodiesterase beta-2 OS=Homo sapiens GN=PLCB2 PE=1 SV=2	Q00722	PLCB2	134 kDa
9	1-phosphatidylinositol 4,5-bisphosphate phosphodiesterase beta-3 OS=Homo sapiens GN=PLCB3 PE=1 SV=2	Q01970	PLCB3	139 kDa
10	1-phosphatidylinositol 4,5-bisphosphate phosphodiesterase beta-4 OS=Homo sapiens GN=PLCB4 PE=1 SV=3	Q15147	PLCB4	134 kDa
11	1-phosphatidylinositol 4,5-bisphosphate phosphodiesterase delta-4 OS=Homo sapiens GN=PLCD4 PE=2 SV=1	Q9BRC7	PLCD4	88 kDa
12	1-phosphatidylinositol 4,5-bisphosphate phosphodiesterase epsilon-1 OS=Homo sapiens GN=PLCE1 PE=1 SV=3	Q9P212	PLCE1	259 kDa
13	1-phosphatidylinositol 4,5-bisphosphate phosphodiesterase eta-1 OS=Homo sapiens GN=PLCH1 PE=1 SV=1	Q4KWH8	PLCH1	189 kDa
14	1-phosphatidylinositol 4,5-bisphosphate phosphodiesterase eta-2 OS=Homo sapiens GN=PLCH2 PE=2 SV=3	O75038	PLCH2	155 kDa
15	1-phosphatidylinositol 4,5-bisphosphate phosphodiesterase gamma-2 OS=Homo sapiens GN=PLCG2 PE=1 SV=4	P16885	PLCG2	148 kDa
16	2-5A-dependent ribonuclease OS=Homo sapiens GN=RNASEL PE=1 SV=2	Q05823	RN5A	84 kDa
17	2'-5'-oligoadenylate synthase 3 OS=Homo sapiens GN=OAS3 PE=1 SV=3	Q9Y6K5	OAS3	121 kDa
18	26S proteasome non-ATPase regulatory subunit 1 OS=Homo sapiens GN=PSMD1 PE=1 SV=2	Q99460	PSMD1	106 kDa
19	26S proteasome non-ATPase regulatory subunit 2 OS=Homo sapiens GN=PSMD2 PE=1 SV=3	Q13200	PSMD2	100 kDa
20	26S proteasome non-ATPase regulatory subunit 3 OS=Homo sapiens GN=PSMD3 PE=1 SV=2	O43242	PSMD3	61 kDa
21	26S proteasome non-ATPase regulatory subunit 5 OS=Homo sapiens GN=PSMD5 PE=1 SV=3	Q16401	PSMD5	56 kDa
22	26S proteasome non-ATPase regulatory subunit 8 OS=Homo sapiens GN=PSMD8 PE=1 SV=2	P48556	PSMD8	40 kDa
23	26S proteasome non-ATPase regulatory subunit 9 OS=Homo sapiens GN=PSMD9 PE=1 SV=3	O00233	PSMD9	25 kDa
24	28S ribosomal protein S11, mitochondrial OS=Homo sapiens GN=MRPS11 PE=1 SV=2	P82912	RT11	21 kDa
25	28S ribosomal protein S31, mitochondrial OS=Homo sapiens GN=MRPS31 PE=1 SV=3	Q92665	RT31	45 kDa
26	28S ribosomal protein S5, mitochondrial OS=Homo sapiens GN=MRPS5 PE=1 SV=2	P82675	RT05	48 kDa
27	28S ribosomal protein S7, mitochondrial OS=Homo sapiens GN=MRPS7 PE=1 SV=2	Q9Y2R9	RT07	28 kDa
28	2-amino-3-ketobutyrate coenzyme A ligase, mitochondrial OS=Homo sapiens GN=GCAT PE=1 SV=1	O75600	KBL	45 kDa
30	39S ribosomal protein L15, mitochondrial OS=Homo sapiens GN=MRPL15 PE=1 SV=1	Q9P015	RM15	33 kDa
31	39S ribosomal protein L39, mitochondrial OS=Homo sapiens GN=MRPL39 PE=1 SV=3	Q9NYK5	RM39	39 kDa
32	39S ribosomal protein L45, mitochondrial OS=Homo sapiens GN=MRPL45 PE=1 SV=2	Q9BRJ2	RM45	35 kDa
33	3-hydroxy-3-methylglutaryl-coenzyme A reductase OS=Homo sapiens GN=HMGCR PE=1 SV=1	P04035	HMDH	97 kDa
34	3-hydroxybutyrate dehydrogenase type 2 OS=Homo sapiens GN=BDH2 PE=1 SV=2	Q9BUT1	BDH2	27 kDa
35	3-hydroxyisobutyrate dehydrogenase, mitochondrial OS=Homo sapiens GN=HIBADH PE=1 SV=2	P31937	3HIDH	35 kDa
36	3-ketoacyl-CoA thiolase, peroxisomal OS=Homo sapiens GN=ACAA1 PE=1 SV=2	P09110	THIK	44 kDa
37	3-keto-steroid reductase OS=Homo sapiens GN=HSD17B7 PE=1 SV=1	P56937	DHB7	38 kDa
38	40S ribosomal protein S11 OS=Homo sapiens GN=RPS11 PE=1 SV=3	P62280	RS11	18 kDa
39	40S ribosomal protein S21 OS=Homo sapiens GN=RPS21 PE=1 SV=1	P63220	RS21	9 kDa
40	40S ribosomal protein S7 OS=Homo sapiens GN=RPS7 PE=1 SV=1	P62081	RS7	22 kDa
41	40S ribosomal protein SA OS=Homo sapiens GN=RPSA PE=1 SV=4	P08865	RSSA	33 kDa
42	45 kDa calcium-binding protein OS=Homo sapiens GN=SDF4 PE=1 SV=1	Q9BRK5	CAB45	42 kDa
43	4-aminobutyrate aminotransferase, mitochondrial OS=Homo sapiens GN=ABAT PE=1 SV=3	P80404	GABT	56 kDa
44	4F2 cell-surface antigen heavy chain OS=Homo sapiens GN=SLC3A2 PE=1 SV=3	P08195	4F2	68 kDa
45	4-hydroxybenzoate polyprenyltransferase, mitochondrial OS=Homo sapiens GN=COQ2 PE=1 SV=1	Q96H96	COQ2	40 kDa
46	52 kDa repressor of the inhibitor of the protein kinase OS=Homo sapiens GN=PRKRIR PE=1 SV=2	O43422	P52K	88 kDa
47	5'-3' exoribonuclease 1 OS=Homo sapiens GN=XRN1 PE=1 SV=1	Q8IZH2	XRN1	194 kDa
48	5'-3' exoribonuclease 2 OS=Homo sapiens GN=XRN2 PE=1 SV=1	Q9H0D6	XRN2	109 kDa
49	55 kDa erythrocyte membrane protein OS=Homo sapiens GN=MPP1 PE=1 SV=2	Q00013	EM55	52 kDa
50	5-aminolevulinate synthase, nonspecific, mitochondrial OS=Homo sapiens GN=ALAS1 PE=1 SV=2	P13196	HEM1	71 kDa
51	5'-AMP-activated protein kinase subunit gamma-1 OS=Homo sapiens GN=PRKAG1 PE=1 SV=1	P54619	AAKG1	38 kDa
52	5'-AMP-activated protein kinase subunit gamma-2 OS=Homo sapiens GN=PRKAG2 PE=1 SV=1	Q9UGJ0	AAKG2	63 kDa
53	5-hydroxytryptamine receptor 2A OS=Homo sapiens GN=HTR2A PE=1 SV=2	P28223	5HT2A	53 kDa
54	5-hydroxytryptamine receptor 3A OS=Homo sapiens GN=HTR3A PE=1 SV=1	P46098	5HT3A	55 kDa
55	5-oxoprolinase OS=Homo sapiens GN=OPLAH PE=1 SV=3	O14841	OPLA	137 kDa
56	60 kDa heat shock protein, mitochondrial OS=Homo sapiens GN=HSPD1 PE=1 SV=2	P10809	CH60	61 kDa
57	60S acidic ribosomal protein P1 OS=Homo sapiens GN=RPLP1 PE=1 SV=1	P05386	RLA1	12 kDa
58	60S acidic ribosomal protein P2 OS=Homo sapiens GN=RPLP2 PE=1 SV=1	P05387	RLA2	12 kDa
59	60S ribosomal protein L14 OS=Homo sapiens GN=RPL14 PE=1 SV=4	P50914	RL14	23 kDa
60	60S ribosomal protein L24 OS=Homo sapiens GN=RPL24 PE=1 SV=1	P83731	RL24	18 kDa
61	60S ribosomal protein L3 OS=Homo sapiens GN=RPL3 PE=1 SV=2	P39023	RL3	46 kDa
62	60S ribosomal protein L4 OS=Homo sapiens GN=RPL4 PE=1 SV=5	P36578	RL4	48 kDa
63	60S ribosomal protein L5 OS=Homo sapiens GN=RPL5 PE=1 SV=3	P46777	RL5	34 kDa
64	60S ribosomal protein L6 OS=Homo sapiens GN=RPL6 PE=1 SV=3	Q02878	RL6	33 kDa
65	60S ribosomal protein L7a OS=Homo sapiens GN=RPL7A PE=1 SV=2	P62424	RL7A	30 kDa
66	6-phosphofructo-2-kinase/fructose-2,6-bisphosphatase 2 OS=Homo sapiens GN=PFKFB2 PE=1 SV=2	O60825	F262	58 kDa
67	7,8-dihydro-8-oxoguanine triphosphatase OS=Homo sapiens GN=NUDT1 PE=1 SV=3	P36639	8ODP	23 kDa
68	72 kDa type IV collagenase OS=Homo sapiens GN=MMP2 PE=1 SV=2	P08253	MMP2	74 kDa
69	78 kDa glucose-regulated protein OS=Homo sapiens GN=HSPA5 PE=1 SV=2	P11021	GRP78	72 kDa
70	85/88 kDa calcium-independent phospholipase A2 OS=Homo sapiens GN=PLA2G6 PE=1 SV=2	O60733	PLPL9	90 kDa
71	A disintegrin and metalloproteinase with thrombospondin motifs 1 OS=Homo sapiens GN=ADAMTS1 PE=1 SV=4	Q9UHI8	ATS1	105 kDa
72	A disintegrin and metalloproteinase with thrombospondin motifs 14 OS=Homo sapiens GN=ADAMTS14 PE=2 SV=2	Q8WXS8	ATS14	134 kDa
73	A disintegrin and metalloproteinase with thrombospondin motifs 16 OS=Homo sapiens GN=ADAMTS16 PE=2 SV=3	Q8TE57	ATS16	136 kDa
74	A disintegrin and metalloproteinase with thrombospondin motifs 17 OS=Homo sapiens GN=ADAMTS17 PE=2 SV=2	Q8TE56	ATS17	121 kDa
75	A disintegrin and metalloproteinase with thrombospondin motifs 18 OS=Homo sapiens GN=ADAMTS18 PE=1 SV=3	Q8TE60	ATS18	135 kDa
76	A disintegrin and metalloproteinase with thrombospondin motifs 20 OS=Homo sapiens GN=ADAMTS20 PE=2 SV=2	P59510	ATS20	215 kDa
77	A disintegrin and metalloproteinase with thrombospondin motifs 3 OS=Homo sapiens GN=ADAMTS3 PE=2 SV=4	O15072	ATS3	136 kDa
78	A disintegrin and metalloproteinase with thrombospondin motifs 5 OS=Homo sapiens GN=ADAMTS5 PE=1 SV=2	Q9UNA0	ATS5	102 kDa
79	A disintegrin and metalloproteinase with thrombospondin motifs 9 OS=Homo sapiens GN=ADAMTS9 PE=1 SV=4	Q9P2N4	ATS9	216 kDa
80	Abelson tyrosine-protein kinase 2 OS=Homo sapiens GN=ABL2 PE=1 SV=1	P42684	ABL2	128 kDa
81	Abl interactor 1 OS=Homo sapiens GN=ABI1 PE=1 SV=4	Q8IZP0	ABI1	55 kDa
82	Abl interactor 2 OS=Homo sapiens GN=ABI2 PE=1 SV=1	Q9NYB9	ABI2	56 kDa
83	Abnormal spindle-like microcephaly-associated protein OS=Homo sapiens GN=ASPM PE=1 SV=2	Q8IZT6	ASPM	410 kDa
84	Absent in melanoma 1 protein OS=Homo sapiens GN=AIM1 PE=1 SV=3	Q9Y4K1	AIM1	189 kDa
85	Acetoacetyl-CoA synthetase OS=Homo sapiens GN=AACS PE=1 SV=1	Q86V21	AACS	75 kDa
86	Acetylcholine receptor subunit epsilon OS=Homo sapiens GN=CHRNE PE=1 SV=2	Q04844	ACHE	55 kDa
87	Acetylcholinesterase collagenic tail peptide OS=Homo sapiens GN=COLQ PE=1 SV=2	Q9Y215	COLQ	48 kDa
88	Acetyl-CoA acetyltransferase, mitochondrial OS=Homo sapiens GN=ACAT1 PE=1 SV=1	P24752	THIL	45 kDa
89	Acetyl-CoA carboxylase 1 OS=Homo sapiens GN=ACACA PE=1 SV=2	Q13085	ACACA	266 kDa
90	Acetyl-CoA carboxylase 2 OS=Homo sapiens GN=ACACB PE=1 SV=3	O00763	ACACB	277 kDa
91	Acid ceramidase OS=Homo sapiens GN=ASAH1 PE=1 SV=5	Q13510	ASAH1	45 kDa
92	Acrosin OS=Homo sapiens GN=ACR PE=2 SV=4	P10323	ACRO	46 kDa
93	Actin filament-associated protein 1 OS=Homo sapiens GN=AFAP1 PE=1 SV=2	Q8N556	AFAP1	81 kDa
94	Actin filament-associated protein 1-like 1 OS=Homo sapiens GN=AFAP1L1 PE=1 SV=2	Q8TED9	AF1L1	86 kDa
95	Actin filament-associated protein 1-like 2 OS=Homo sapiens GN=AFAP1L2 PE=1 SV=1	Q8N4X5	AF1L2	91 kDa
96	Actin-binding LIM protein 1 OS=Homo sapiens GN=ABLIM1 PE=1 SV=3	O14639	ABLM1	88 kDa
97	Actin-binding LIM protein 2 OS=Homo sapiens GN=ABLIM2 PE=1 SV=2	Q6H8Q1	ABLM2	68 kDa
98	Actin-binding LIM protein 3 OS=Homo sapiens GN=ABLIM3 PE=1 SV=3	O94929	ABLM3	78 kDa
99	Actin-binding protein anillin OS=Homo sapiens GN=ANLN PE=1 SV=2	Q9NQW6	ANLN	124 kDa
100	Actin-like protein 10 OS=Homo sapiens GN=ACTL10 PE=2 SV=1	Q5JWF8	ACL10	27 kDa
101	Actin-related protein 2 OS=Homo sapiens GN=ACTR2 PE=1 SV=1	P61160	ARP2	45 kDa
102	Actin-related protein 8 OS=Homo sapiens GN=ACTR8 PE=1 SV=2	Q9H981	ARP8	70 kDa
103	Activated CDC42 kinase 1 OS=Homo sapiens GN=TNK2 PE=1 SV=3	Q07912	ACK1	115 kDa
104	Activated RNA polymerase II transcriptional coactivator p15 OS=Homo sapiens GN=SUB1 PE=1 SV=3	P53999	TCP4	14 kDa
105	Activating molecule in BECN1-regulated autophagy protein 1 OS=Homo sapiens GN=AMBRA1 PE=1 SV=2	Q9C0C7	AMRA1	143 kDa
106	Activating transcription factor 7-interacting protein 1 OS=Homo sapiens GN=ATF7IP PE=1 SV=3	Q6VMQ6	MCAF1	136 kDa
107	Activating transcription factor 7-interacting protein 2 OS=Homo sapiens GN=ATF7IP2 PE=1 SV=2	Q5U623	MCAF2	76 kDa
108	Activator of 90 kDa heat shock protein ATPase homolog 1 OS=Homo sapiens GN=AHSA1 PE=1 SV=1	O95433	AHSA1	38 kDa
109	Active breakpoint cluster region-related protein OS=Homo sapiens GN=ABR PE=2 SV=2	Q12979	ABR	98 kDa
110	Activity-dependent neuroprotector homeobox protein OS=Homo sapiens GN=ADNP PE=1 SV=1	Q9H2P0	ADNP	124 kDa
111	Acyl-CoA dehydrogenase family member 10 OS=Homo sapiens GN=ACAD10 PE=1 SV=1	Q6JQN1	ACD10	119 kDa
112	Acyl-CoA dehydrogenase family member 11 OS=Homo sapiens GN=ACAD11 PE=1 SV=2	Q709F0	ACD11	87 kDa
113	Acyl-CoA synthetase family member 4 OS=Homo sapiens GN=AASDH PE=1 SV=3	Q4L235	ACSF4	123 kDa
114	Acyl-CoA synthetase short-chain family member 3, mitochondrial OS=Homo sapiens GN=ACSS3 PE=1 SV=1	Q9H6R3	ACSS3	75 kDa
115	Acyl-CoA-binding protein OS=Homo sapiens GN=DBI PE=1 SV=2	P07108	ACBP	10 kDa
116	Acyl-coenzyme A oxidase-like protein OS=Homo sapiens GN=ACOXL PE=2 SV=3	Q9NUZ1	ACOXL	62 kDa
117	Acyl-coenzyme A synthetase ACSM2A, mitochondrial OS=Homo sapiens GN=ACSM2A PE=1 SV=2	Q08AH3	ACS2A	64 kDa
118	Acyl-coenzyme A synthetase ACSM6, mitochondrial OS=Homo sapiens GN=ACSM6 PE=2 SV=3	Q6P461	ACSM6	54 kDa
119	Acyl-protein thioesterase 1 OS=Homo sapiens GN=LYPLA1 PE=1 SV=1	O75608	LYPA1	25 kDa
120	ADAMTS-like protein 1 OS=Homo sapiens GN=ADAMTSL1 PE=1 SV=4	Q8N6G6	ATL1	193 kDa
121	ADAMTS-like protein 2 OS=Homo sapiens GN=ADAMTSL2 PE=1 SV=1	Q8NHH9	ATL2	105 kDa
122	Adenomatous polyposis coli protein 2 OS=Homo sapiens GN=APC2 PE=1 SV=1	O95996	APC2	244 kDa
123	Adenomatous polyposis coli protein OS=Homo sapiens GN=APC PE=1 SV=2	P25054	APC	312 kDa
124	Adenosine 3'-phospho 5'-phosphosulfate transporter 2 OS=Homo sapiens GN=SLC35B3 PE=1 SV=1	Q9H1N7	S35B3	45 kDa
125	Adenosine deaminase CECR1 OS=Homo sapiens GN=CECR1 PE=1 SV=2	Q9NZK5	CECR1	59 kDa
126	Adenylate cyclase type 10 OS=Homo sapiens GN=ADCY10 PE=1 SV=3	Q96PN6	ADCYA	187 kDa
127	Adenylate cyclase type 2 OS=Homo sapiens GN=ADCY2 PE=1 SV=5	Q08462	ADCY2	124 kDa
128	Adenylate cyclase type 3 OS=Homo sapiens GN=ADCY3 PE=2 SV=3	O60266	ADCY3	129 kDa
129	Adenylate cyclase type 5 OS=Homo sapiens GN=ADCY5 PE=1 SV=3	O95622	ADCY5	139 kDa
130	Adenylate cyclase type 6 OS=Homo sapiens GN=ADCY6 PE=1 SV=2	O43306	ADCY6	131 kDa
131	Adenylate cyclase type 9 OS=Homo sapiens GN=ADCY9 PE=1 SV=4	O60503	ADCY9	151 kDa
132	Adenylate kinase 7 OS=Homo sapiens GN=AK7 PE=1 SV=3	Q96M32	KAD7	83 kDa
133	Adenylate kinase 9 OS=Homo sapiens GN=AK9 PE=1 SV=2	Q5TCS8	KAD9	221 kDa
134	Adenylyl cyclase-associated protein 1 OS=Homo sapiens GN=CAP1 PE=1 SV=5	Q16651	CAP1	52 kDa
135	Adenylyl cyclase-associated protein 2 OS=Homo sapiens GN=CAP2 PE=1 SV=1	P40123	CAP2	53 kDa
136	Adherens junction-associated protein 1 OS=Homo sapiens GN=AJAP1 PE=1 SV=1	Q9UKB5	AJAP1	45 kDa
137	Adipocyte enhancer-binding protein 1 OS=Homo sapiens GN=AEBP1 PE=1 SV=1	Q8IUX7	AEBP1	131 kDa
138	Adipogenesis regulatory factor OS=Homo sapiens GN=ADIRF PE=1 SV=1	Q15847	ADIRF	8 kDa
139	ADNP homeobox protein 2 OS=Homo sapiens GN=ADNP2 PE=1 SV=1	Q6IQ32	ADNP2	123 kDa
140	ADP-ribose pyrophosphatase, mitochondrial OS=Homo sapiens GN=NUDT9 PE=1 SV=1	Q9BW91	NUDT9	39 kDa
141	ADP-ribosylation factor GTPase-activating protein 1 OS=Homo sapiens GN=ARFGAP1 PE=1 SV=2	Q8N6T3	ARFG1	45 kDa
142	ADP-ribosylation factor GTPase-activating protein 2 OS=Homo sapiens GN=ARFGAP2 PE=1 SV=1	Q8N6H7	ARFG2	57 kDa
143	ADP-ribosylation factor GTPase-activating protein 3 OS=Homo sapiens GN=ARFGAP3 PE=1 SV=1	Q9NP61	ARFG3	57 kDa
144	ADP-ribosylation factor-binding protein GGA1 OS=Homo sapiens GN=GGA1 PE=1 SV=1	Q9UJY5	GGA1	70 kDa
145	ADP-ribosylation factor-binding protein GGA3 OS=Homo sapiens GN=GGA3 PE=1 SV=1	Q9NZ52	GGA3	78 kDa
146	ADP-ribosylation factor-like protein 13A OS=Homo sapiens GN=ARL13A PE=2 SV=2	Q5H913	AR13A	33 kDa
147	ADP-ribosylation factor-like protein 14 OS=Homo sapiens GN=ARL14 PE=1 SV=2	Q8N4G2	ARL14	22 kDa
148	ADP-ribosylation factor-like protein 6-interacting protein 4 OS=Homo sapiens GN=ARL6IP4 PE=1 SV=2	Q66PJ3	AR6P4	45 kDa
149	Adseverin OS=Homo sapiens GN=SCIN PE=1 SV=4	Q9Y6U3	ADSV	80 kDa
150	Advillin OS=Homo sapiens GN=AVIL PE=1 SV=3	O75366	AVIL	92 kDa
151	AF4/FMR2 family member 1 OS=Homo sapiens GN=AFF1 PE=1 SV=1	P51825	AFF1	131 kDa
152	AF4/FMR2 family member 2 OS=Homo sapiens GN=AFF2 PE=1 SV=4	P51816	AFF2	145 kDa
153	AF4/FMR2 family member 3 OS=Homo sapiens GN=AFF3 PE=1 SV=2	P51826	AFF3	133 kDa
154	AF4/FMR2 family member 4 OS=Homo sapiens GN=AFF4 PE=1 SV=1	Q9UHB7	AFF4	127 kDa
155	Afadin- and alpha-actinin-binding protein OS=Homo sapiens GN=SSX2IP PE=1 SV=3	Q9Y2D8	ADIP	71 kDa
156	Afadin OS=Homo sapiens GN=MLLT4 PE=1 SV=3	P55196	AFAD	207 kDa
157	Afamin OS=Homo sapiens GN=AFM PE=1 SV=1	P43652	AFAM	69 kDa
158	AFG3-like protein 2 OS=Homo sapiens GN=AFG3L2 PE=1 SV=2	Q9Y4W6	AFG32	89 kDa
159	Aftiphilin OS=Homo sapiens GN=AFTPH PE=1 SV=2	Q6ULP2	AFTIN	102 kDa
160	Agrin OS=Homo sapiens GN=AGRN PE=1 SV=5	O00468	AGRIN	217 kDa
161	A-kinase anchor protein 10, mitochondrial OS=Homo sapiens GN=AKAP10 PE=1 SV=2	O43572	AKA10	74 kDa
162	A-kinase anchor protein 11 OS=Homo sapiens GN=AKAP11 PE=1 SV=1	Q9UKA4	AKA11	211 kDa
163	A-kinase anchor protein 12 OS=Homo sapiens GN=AKAP12 PE=1 SV=4	Q02952	AKA12	191 kDa
164	A-kinase anchor protein 13 OS=Homo sapiens GN=AKAP13 PE=1 SV=2	Q12802	AKP13	308 kDa
165	A-kinase anchor protein 14 OS=Homo sapiens GN=AKAP14 PE=1 SV=1	Q86UN6	AKA28	23 kDa
166	A-kinase anchor protein 2 OS=Homo sapiens GN=AKAP2 PE=1 SV=3	Q9Y2D5	AKAP2	95 kDa
167	A-kinase anchor protein 3 OS=Homo sapiens GN=AKAP3 PE=1 SV=2	O75969	AKAP3	95 kDa
168	A-kinase anchor protein 4 OS=Homo sapiens GN=AKAP4 PE=1 SV=1	Q5JQC9	AKAP4	94 kDa
169	A-kinase anchor protein 6 OS=Homo sapiens GN=AKAP6 PE=1 SV=3	Q13023	AKAP6	257 kDa
170	A-kinase anchor protein 8 OS=Homo sapiens GN=AKAP8 PE=1 SV=1	O43823	AKAP8	76 kDa
171	A-kinase anchor protein 9 OS=Homo sapiens GN=AKAP9 PE=1 SV=3	Q99996	AKAP9	454 kDa
172	A-kinase anchor protein SPHKAP OS=Homo sapiens GN=SPHKAP PE=1 SV=1	Q2M3C7	SPKAP	186 kDa
173	Alanine--tRNA ligase, cytoplasmic OS=Homo sapiens GN=AARS PE=1 SV=2	P49588	SYAC	107 kDa
174	Alanyl-tRNA editing protein Aarsd1 OS=Homo sapiens GN=AARSD1 PE=1 SV=2	Q9BTE6	AASD1	45 kDa
175	Aldehyde dehydrogenase family 3 member B1 OS=Homo sapiens GN=ALDH3B1 PE=1 SV=1	P43353	AL3B1	52 kDa
176	Aldehyde dehydrogenase, dimeric NADP-preferring OS=Homo sapiens GN=ALDH3A1 PE=1 SV=3	P30838	AL3A1	50 kDa
177	Aldehyde oxidase OS=Homo sapiens GN=AOX1 PE=1 SV=2	Q06278	AOXA	148 kDa
178	Aldose reductase OS=Homo sapiens GN=AKR1B1 PE=1 SV=3	P15121	ALDR	36 kDa
179	ALK tyrosine kinase receptor OS=Homo sapiens GN=ALK PE=1 SV=3	Q9UM73	ALK	176 kDa
180	All-trans-retinol 13,14-reductase OS=Homo sapiens GN=RETSAT PE=1 SV=2	Q6NUM9	RETST	67 kDa
181	Alpha-1,6-mannosylglycoprotein 6-beta-N-acetylglucosaminyltransferase A OS=Homo sapiens GN=MGAT5 PE=2 SV=1	Q09328	MGT5A	85 kDa
182	Alpha-1A adrenergic receptor OS=Homo sapiens GN=ADRA1A PE=1 SV=2	P35348	ADA1A	51 kDa
183	Alpha-1-antichymotrypsin OS=Homo sapiens GN=SERPINA3 PE=1 SV=2	P01011	AACT	48 kDa
184	Alpha-1-antitrypsin OS=Homo sapiens GN=SERPINA1 PE=1 SV=3	P01009	A1AT	47 kDa
185	Alpha-1B adrenergic receptor OS=Homo sapiens GN=ADRA1B PE=1 SV=3	P35368	ADA1B	57 kDa
186	Alpha-1B-glycoprotein OS=Homo sapiens GN=A1BG PE=1 SV=4	P04217	A1BG	54 kDa
187	Alpha-2,8-sialyltransferase 8F OS=Homo sapiens GN=ST8SIA6 PE=2 SV=1	P61647	SIA8F	45 kDa
188	Alpha-2-antiplasmin OS=Homo sapiens GN=SERPINF2 PE=1 SV=3	P08697	A2AP	55 kDa
189	Alpha-2-HS-glycoprotein OS=Homo sapiens GN=AHSG PE=1 SV=1	P02765	FETUA	39 kDa
190	Alpha-2-macroglobulin OS=Homo sapiens GN=A2M PE=1 SV=3	P01023	A2MG	163 kDa
191	Alpha-2-macroglobulin-like protein 1 OS=Homo sapiens GN=A2ML1 PE=1 SV=3	A8K2U0	A2ML1	161 kDa
192	Alpha-actinin-1 OS=Homo sapiens GN=ACTN1 PE=1 SV=2	P12814	ACTN1	103 kDa
193	Alpha-actinin-2 OS=Homo sapiens GN=ACTN2 PE=1 SV=1	P35609	ACTN2	104 kDa
194	Alpha-actinin-4 OS=Homo sapiens GN=ACTN4 PE=1 SV=2	O43707	ACTN4	105 kDa
195	Alpha-crystallin A chain OS=Homo sapiens GN=CRYAA PE=1 SV=2	P02489	CRYAA	20 kDa
196	Alpha-crystallin B chain OS=Homo sapiens GN=CRYAB PE=1 SV=2	P02511	CRYAB	20 kDa
197	Alpha-enolase OS=Homo sapiens GN=ENO1 PE=1 SV=2	P06733	ENOA	47 kDa
198	Alpha-internexin OS=Homo sapiens GN=INA PE=1 SV=2	Q16352	AINX	55 kDa
199	Alpha-mannosidase 2 OS=Homo sapiens GN=MAN2A1 PE=1 SV=2	Q16706	MA2A1	131 kDa
200	Alpha-mannosidase 2C1 OS=Homo sapiens GN=MAN2C1 PE=1 SV=1	Q9NTJ4	MA2C1	116 kDa
201	Alpha-mannosidase 2x OS=Homo sapiens GN=MAN2A2 PE=2 SV=3	P49641	MA2A2	131 kDa
202	Alpha-N-acetylgalactosaminidase OS=Homo sapiens GN=NAGA PE=1 SV=2	P17050	NAGAB	47 kDa
203	Alpha-N-acetylgalactosaminide alpha-2,6-sialyltransferase 1 OS=Homo sapiens GN=ST6GALNAC1 PE=2 SV=1	Q9NSC7	SIA7A	69 kDa
204	Alpha-parvin OS=Homo sapiens GN=PARVA PE=1 SV=1	Q9NVD7	PARVA	42 kDa
205	Alpha-protein kinase 1 OS=Homo sapiens GN=ALPK1 PE=2 SV=3	Q96QP1	ALPK1	139 kDa
206	Alpha-protein kinase 2 OS=Homo sapiens GN=ALPK2 PE=2 SV=3	Q86TB3	ALPK2	237 kDa
209	Alpha-tectorin OS=Homo sapiens GN=TECTA PE=1 SV=3	O75443	TECTA	240 kDa
210	Alpha-tubulin N-acetyltransferase 1 OS=Homo sapiens GN=ATAT1 PE=1 SV=1	Q5SQI0	ATAT	47 kDa
211	ALS2 C-terminal-like protein OS=Homo sapiens GN=ALS2CL PE=1 SV=1	Q60I27	AL2CL	108 kDa
212	Alsin OS=Homo sapiens GN=ALS2 PE=1 SV=2	Q96Q42	ALS2	184 kDa
213	Alstrom syndrome protein 1 OS=Homo sapiens GN=ALMS1 PE=1 SV=3	Q8TCU4	ALMS1	461 kDa
214	ALX homeobox protein 1 OS=Homo sapiens GN=ALX1 PE=1 SV=2	Q15699	ALX1	37 kDa
216	Amiloride-sensitive sodium channel subunit alpha OS=Homo sapiens GN=SCNN1A PE=1 SV=1	P37088	SCNNA	76 kDa
217	Aminoacyl tRNA synthase complex-interacting multifunctional protein 1 OS=Homo sapiens GN=AIMP1 PE=1 SV=2	Q12904	AIMP1	34 kDa
218	Aminopeptidase N OS=Homo sapiens GN=ANPEP PE=1 SV=4	P15144	AMPN	110 kDa
219	Aminopeptidase Q OS=Homo sapiens GN=AQPEP PE=1 SV=4	Q6Q4G3	AMPQ	113 kDa
220	Amphoterin-induced protein 1 OS=Homo sapiens GN=AMIGO1 PE=1 SV=1	Q86WK6	AMGO1	55 kDa
221	Amyloid beta A4 precursor protein-binding family A member 2 OS=Homo sapiens GN=APBA2 PE=1 SV=3	Q99767	APBA2	83 kDa
222	Amyloid beta A4 precursor protein-binding family B member 2 OS=Homo sapiens GN=APBB2 PE=1 SV=3	Q92870	APBB2	83 kDa
223	Amyloid beta A4 protein OS=Homo sapiens GN=APP PE=1 SV=3	P05067	A4	87 kDa
224	Amyloid-like protein 1 OS=Homo sapiens GN=APLP1 PE=1 SV=3	P51693	APLP1	72 kDa
225	Amyloid-like protein 2 OS=Homo sapiens GN=APLP2 PE=1 SV=2	Q06481	APLP2	87 kDa
226	Amyotrophic lateral sclerosis 2 chromosomal region candidate gene 11 protein OS=Homo sapiens GN=ALS2CR11 PE=1 SV=1	Q53TS8	AL2SA	71 kDa
227	AN1-type zinc finger protein 4 OS=Homo sapiens GN=ZFAND4 PE=2 SV=2	Q86XD8	ZFAN4	80 kDa
228	AN1-type zinc finger protein 5 OS=Homo sapiens GN=ZFAND5 PE=1 SV=1	O76080	ZFAN5	23 kDa
229	AN1-type zinc finger protein 6 OS=Homo sapiens GN=ZFAND6 PE=1 SV=2	Q6FIF0	ZFAN6	23 kDa
230	Anamorsin OS=Homo sapiens GN=CIAPIN1 PE=1 SV=2	Q6FI81	CPIN1	34 kDa
231	Anaphase-promoting complex subunit 1 OS=Homo sapiens GN=ANAPC1 PE=1 SV=1	Q6NUK1	APC1	217 kDa
232	Anaphase-promoting complex subunit 5 OS=Homo sapiens GN=ANAPC5 PE=1 SV=2	Q9UJX4	APC5	85 kDa
233	Androgen receptor OS=Homo sapiens GN=AR PE=1 SV=2	P10275	ANDR	99 kDa
234	Androglobin OS=Homo sapiens GN=ADGB PE=2 SV=3	Q8N7X0	ADGB	190 kDa
235	Angiomotin OS=Homo sapiens GN=AMOT PE=1 SV=1	Q4VCS5	AMOT	118 kDa
236	Angiomotin-like protein 1 OS=Homo sapiens GN=AMOTL1 PE=1 SV=1	Q8IY63	AMOL1	107 kDa
237	Angiopoietin-1 receptor OS=Homo sapiens GN=TEK PE=1 SV=2	Q02763	TIE2	126 kDa
238	Angiopoietin-2 OS=Homo sapiens GN=ANGPT2 PE=1 SV=1	O15123	ANGP2	57 kDa
239	Angiopoietin-4 OS=Homo sapiens GN=ANGPT4 PE=1 SV=1	Q9Y264	ANGP4	57 kDa
240	Angiopoietin-related protein 6 OS=Homo sapiens GN=ANGPTL6 PE=1 SV=1	Q8NI99	ANGL6	52 kDa
241	Angiotensin-converting enzyme OS=Homo sapiens GN=ACE PE=1 SV=1	P12821	ACE	150 kDa
242	Angiotensinogen OS=Homo sapiens GN=AGT PE=1 SV=1	P01019	ANGT	53 kDa
243	Ankycorbin OS=Homo sapiens GN=RAI14 PE=1 SV=2	Q9P0K7	RAI14	110 kDa
244	Ankyrin and armadillo repeat-containing protein OS=Homo sapiens GN=ANKAR PE=2 SV=3	Q7Z5J8	ANKAR	162 kDa
245	Ankyrin repeat and BTB/POZ domain-containing protein 2 OS=Homo sapiens GN=ABTB2 PE=2 SV=2	Q8N961	ABTB2	114 kDa
246	Ankyrin repeat and BTB/POZ domain-containing protein BTBD11 OS=Homo sapiens GN=BTBD11 PE=2 SV=3	A6QL63	BTBDB	121 kDa
247	Ankyrin repeat and IBR domain-containing protein 1 OS=Homo sapiens GN=ANKIB1 PE=1 SV=3	Q9P2G1	AKIB1	122 kDa
248	Ankyrin repeat and KH domain-containing protein 1 OS=Homo sapiens GN=ANKHD1 PE=1 SV=1	Q8IWZ3	ANKH1	269 kDa
249	Ankyrin repeat and LEM domain-containing protein 2 OS=Homo sapiens GN=ANKLE2 PE=1 SV=4	Q86XL3	ANKL2	104 kDa
250	Ankyrin repeat and MYND domain-containing protein 1 OS=Homo sapiens GN=ANKMY1 PE=2 SV=2	Q9P2S6	ANKY1	106 kDa
251	Ankyrin repeat and MYND domain-containing protein 2 OS=Homo sapiens GN=ANKMY2 PE=1 SV=1	Q8IV38	ANKY2	49 kDa
252	Ankyrin repeat and SAM domain-containing protein 1A OS=Homo sapiens GN=ANKS1A PE=1 SV=4	Q92625	ANS1A	123 kDa
253	Ankyrin repeat and SAM domain-containing protein 4B OS=Homo sapiens GN=ANKS4B PE=1 SV=2	Q8N8V4	ANS4B	47 kDa
254	Ankyrin repeat and SOCS box protein 11 OS=Homo sapiens GN=ASB11 PE=1 SV=1	Q8WXH4	ASB11	35 kDa
255	Ankyrin repeat and SOCS box protein 8 OS=Homo sapiens GN=ASB8 PE=2 SV=1	Q9H765	ASB8	32 kDa
256	Ankyrin repeat and sterile alpha motif domain-containing protein 1B OS=Homo sapiens GN=ANKS1B PE=1 SV=2	Q7Z6G8	ANS1B	138 kDa
257	Ankyrin repeat domain-containing protein 11 OS=Homo sapiens GN=ANKRD11 PE=1 SV=3	Q6UB99	ANR11	298 kDa
258	Ankyrin repeat domain-containing protein 12 OS=Homo sapiens GN=ANKRD12 PE=1 SV=3	Q6UB98	ANR12	236 kDa
259	Ankyrin repeat domain-containing protein 17 OS=Homo sapiens GN=ANKRD17 PE=1 SV=3	O75179	ANR17	274 kDa
260	Ankyrin repeat domain-containing protein 24 OS=Homo sapiens GN=ANKRD24 PE=2 SV=2	Q8TF21	ANR24	124 kDa
261	Ankyrin repeat domain-containing protein 26 OS=Homo sapiens GN=ANKRD26 PE=1 SV=3	Q9UPS8	ANR26	196 kDa
262	Ankyrin repeat domain-containing protein 27 OS=Homo sapiens GN=ANKRD27 PE=1 SV=2	Q96NW4	ANR27	117 kDa
263	Ankyrin repeat domain-containing protein 30A OS=Homo sapiens GN=ANKRD30A PE=2 SV=3	Q9BXX3	AN30A	159 kDa
264	Ankyrin repeat domain-containing protein 30B OS=Homo sapiens GN=ANKRD30B PE=2 SV=3	Q9BXX2	AN30B	158 kDa
265	Ankyrin repeat domain-containing protein 32 OS=Homo sapiens GN=ANKRD32 PE=1 SV=2	Q9BQI6	ANR32	121 kDa
266	Ankyrin repeat domain-containing protein 34B OS=Homo sapiens GN=ANKRD34B PE=2 SV=3	A5PLL1	AN34B	56 kDa
267	Ankyrin repeat domain-containing protein 35 OS=Homo sapiens GN=ANKRD35 PE=2 SV=2	Q8N283	ANR35	110 kDa
268	Ankyrin repeat domain-containing protein 36A OS=Homo sapiens GN=ANKRD36 PE=2 SV=3	A6QL64	AN36A	217 kDa
269	Ankyrin repeat domain-containing protein 36B OS=Homo sapiens GN=ANKRD36B PE=1 SV=4	Q8N2N9	AN36B	154 kDa
270	Ankyrin repeat domain-containing protein 36C OS=Homo sapiens GN=ANKRD36C PE=2 SV=3	Q5JPF3	AN36C	200 kDa
271	Ankyrin repeat domain-containing protein 50 OS=Homo sapiens GN=ANKRD50 PE=1 SV=4	Q9ULJ7	ANR50	156 kDa
272	Ankyrin repeat domain-containing protein 55 OS=Homo sapiens GN=ANKRD55 PE=2 SV=3	Q3KP44	ANR55	68 kDa
273	Ankyrin repeat domain-containing protein 62 OS=Homo sapiens GN=ANKRD62 PE=2 SV=4	A6NC57	ANR62	106 kDa
274	Ankyrin repeat domain-containing protein SOWAHA OS=Homo sapiens GN=SOWAHA PE=1 SV=3	Q2M3V2	SWAHA	57 kDa
275	Ankyrin repeat domain-containing protein SOWAHC OS=Homo sapiens GN=SOWAHC PE=1 SV=1	Q53LP3	SWAHC	56 kDa
276	Ankyrin repeat, SAM and basic leucine zipper domain-containing protein 1 OS=Homo sapiens GN=ASZ1 PE=2 SV=1	Q8WWH4	ASZ1	53 kDa
277	Ankyrin-1 OS=Homo sapiens GN=ANK1 PE=1 SV=3	P16157	ANK1	206 kDa
278	Ankyrin-2 OS=Homo sapiens GN=ANK2 PE=1 SV=4	Q01484	ANK2	434 kDa
279	Ankyrin-3 OS=Homo sapiens GN=ANK3 PE=1 SV=3	Q12955	ANK3	480 kDa
280	Annexin A1 OS=Homo sapiens GN=ANXA1 PE=1 SV=2	P04083	ANXA1	39 kDa
281	Annexin A7 OS=Homo sapiens GN=ANXA7 PE=1 SV=3	P20073	ANXA7	53 kDa
282	Annexin A8 OS=Homo sapiens GN=ANXA8 PE=1 SV=3	P13928	ANXA8	37 kDa
283	Anoctamin-2 OS=Homo sapiens GN=ANO2 PE=1 SV=2	Q9NQ90	ANO2	114 kDa
284	Anoctamin-5 OS=Homo sapiens GN=ANO5 PE=1 SV=1	Q75V66	ANO5	107 kDa
285	Anoctamin-7 OS=Homo sapiens GN=ANO7 PE=1 SV=2	Q6IWH7	ANO7	106 kDa
286	Anoctamin-8 OS=Homo sapiens GN=ANO8 PE=1 SV=3	Q9HCE9	ANO8	136 kDa
287	Antigen KI-67 OS=Homo sapiens GN=MKI67 PE=1 SV=2	P46013	KI67	359 kDa
288	Antigen peptide transporter 2 OS=Homo sapiens GN=TAP2 PE=1 SV=1	Q03519	TAP2	76 kDa
289	Antithrombin-III OS=Homo sapiens GN=SERPINC1 PE=1 SV=1	P12236	ANT3	53 kDa
290	AP-1 complex subunit gamma-1 OS=Homo sapiens GN=AP1G1 PE=1 SV=5	O43747	AP1G1	91 kDa
291	AP-1 complex subunit gamma-like 2 OS=Homo sapiens GN=AP1G2 PE=1 SV=1	O75843	AP1G2	87 kDa
292	AP-2 complex subunit beta OS=Homo sapiens GN=AP2B1 PE=1 SV=1	P63010	AP2B1	105 kDa
293	AP2-associated protein kinase 1 OS=Homo sapiens GN=AAK1 PE=1 SV=3	Q2M2I8	AAK1	104 kDa
294	AP-3 complex subunit beta-1 OS=Homo sapiens GN=AP3B1 PE=1 SV=3	O00203	AP3B1	121 kDa
295	AP-3 complex subunit beta-2 OS=Homo sapiens GN=AP3B2 PE=1 SV=2	Q13367	AP3B2	119 kDa
296	AP-3 complex subunit delta-1 OS=Homo sapiens GN=AP3D1 PE=1 SV=1	O14617	AP3D1	130 kDa
297	AP-4 complex subunit epsilon-1 OS=Homo sapiens GN=AP4E1 PE=1 SV=2	Q9UPM8	AP4E1	127 kDa
298	AP-5 complex subunit zeta-1 OS=Homo sapiens GN=AP5Z1 PE=1 SV=2	O43299	AP5Z1	89 kDa
299	APC membrane recruitment protein 1 OS=Homo sapiens GN=AMER1 PE=1 SV=2	Q5JTC6	AMER1	124 kDa
300	APC membrane recruitment protein 2 OS=Homo sapiens GN=AMER2 PE=1 SV=3	Q8N7J2	AMER2	70 kDa
301	APC membrane recruitment protein 3 OS=Homo sapiens GN=AMER3 PE=1 SV=2	Q8N944	AMER3	90 kDa
302	Apelin receptor OS=Homo sapiens GN=APLNR PE=1 SV=1	P35414	APJ	43 kDa
303	Apolipoprotein A-I OS=Homo sapiens GN=APOA1 PE=1 SV=1	P02647	APOA1	31 kDa
304	Apolipoprotein A-II OS=Homo sapiens GN=APOA2 PE=1 SV=1	P02652	APOA2	11 kDa
305	Apolipoprotein A-IV OS=Homo sapiens GN=APOA4 PE=1 SV=3	P06727	APOA4	45 kDa
306	Apolipoprotein A-V OS=Homo sapiens GN=APOA5 PE=1 SV=1	Q6Q788	APOA5	41 kDa
307	Apolipoprotein B-100 OS=Homo sapiens GN=APOB PE=1 SV=2	P04114	APOB	516 kDa
308	Apolipoprotein C-III OS=Homo sapiens GN=APOC3 PE=1 SV=1	P02656	APOC3	11 kDa
309	Apolipoprotein D OS=Homo sapiens GN=APOD PE=1 SV=1	P05090	APOD	21 kDa
310	Apolipoprotein E OS=Homo sapiens GN=APOE PE=1 SV=1	P02649	APOE	36 kDa
311	Apolipoprotein L1 OS=Homo sapiens GN=APOL1 PE=1 SV=5	O14791	APOL1	44 kDa
312	Apolipoprotein L6 OS=Homo sapiens GN=APOL6 PE=2 SV=1	Q9BWW8	APOL6	38 kDa
313	Apolipoprotein M OS=Homo sapiens GN=APOM PE=1 SV=2	O95445	APOM	21 kDa
314	Apolipoprotein(a) OS=Homo sapiens GN=LPA PE=1 SV=1	P08519	APOA	501 kDa
315	Apoptosis inhibitor 5 OS=Homo sapiens GN=API5 PE=1 SV=3	Q9BZZ5	API5	59 kDa
316	Apoptosis-inducing factor 1, mitochondrial OS=Homo sapiens GN=AIFM1 PE=1 SV=1	O95831	AIFM1	67 kDa
317	Apoptosis-stimulating of p53 protein 1 OS=Homo sapiens GN=PPP1R13B PE=1 SV=3	Q96KQ4	ASPP1	120 kDa
318	Apoptosis-stimulating of p53 protein 2 OS=Homo sapiens GN=TP53BP2 PE=1 SV=2	Q13625	ASPP2	126 kDa
319	Apoptotic chromatin condensation inducer in the nucleus OS=Homo sapiens GN=ACIN1 PE=1 SV=2	Q9UKV3	ACINU	152 kDa
320	Aprataxin and PNK-like factor OS=Homo sapiens GN=APLF PE=1 SV=1	Q8IW19	APLF	57 kDa
321	Aprataxin OS=Homo sapiens GN=APTX PE=1 SV=2	Q7Z2E3	APTX	41 kDa
322	ARF GTPase-activating protein GIT2 OS=Homo sapiens GN=GIT2 PE=1 SV=2	Q14161	GIT2	85 kDa
323	Arf-GAP domain and FG repeat-containing protein 1 OS=Homo sapiens GN=AGFG1 PE=1 SV=2	P52594	AGFG1	58 kDa
324	Arf-GAP with coiled-coil, ANK repeat and PH domain-containing protein 2 OS=Homo sapiens GN=ACAP2 PE=1 SV=3	Q15057	ACAP2	88 kDa
325	Arf-GAP with GTPase, ANK repeat and PH domain-containing protein 2 OS=Homo sapiens GN=AGAP2 PE=1 SV=2	Q99490	AGAP2	125 kDa
326	Arf-GAP with GTPase, ANK repeat and PH domain-containing protein 6 OS=Homo sapiens GN=AGAP6 PE=2 SV=1	Q5VW22	AGAP6	73 kDa
327	Arf-GAP with Rho-GAP domain, ANK repeat and PH domain-containing protein 2 OS=Homo sapiens GN=ARAP2 PE=1 SV=3	Q8WZ64	ARAP2	193 kDa
328	Arf-GAP with SH3 domain, ANK repeat and PH domain-containing protein 1 OS=Homo sapiens GN=ASAP1 PE=1 SV=4	Q9ULH1	ASAP1	126 kDa
329	Arginase-1 OS=Homo sapiens GN=ARG1 PE=1 SV=2	P05089	ARGI1	35 kDa
330	Arginine and glutamate-rich protein 1 OS=Homo sapiens GN=ARGLU1 PE=1 SV=1	Q9NWB6	ARGL1	33 kDa
331	Arginine/serine-rich coiled-coil protein 2 OS=Homo sapiens GN=RSRC2 PE=1 SV=1	Q7L4I2	RSRC2	51 kDa
332	Arginine/serine-rich protein 1 OS=Homo sapiens GN=RSRP1 PE=1 SV=2	Q9BUV0	RSRP1	34 kDa
333	Arginine/serine-rich protein PNISR OS=Homo sapiens GN=PNISR PE=1 SV=2	Q8TF01	PNISR	93 kDa
334	Arginine-fifty homeobox OS=Homo sapiens GN=ARGFX PE=2 SV=1	A6NJG6	ARGFX	36 kDa
335	Arginine-glutamic acid dipeptide repeats protein OS=Homo sapiens GN=RERE PE=1 SV=2	Q9P2R6	RERE	172 kDa
336	Argininosuccinate synthase OS=Homo sapiens GN=ASS1 PE=1 SV=2	P00966	ASSY	47 kDa
337	Arginyl-tRNA--protein transferase 1 OS=Homo sapiens GN=ATE1 PE=1 SV=2	O95260	ATE1	59 kDa
338	Armadillo repeat-containing protein 1 OS=Homo sapiens GN=ARMC1 PE=1 SV=1	Q9NVT9	ARMC1	31 kDa
339	Armadillo repeat-containing protein 10 OS=Homo sapiens GN=ARMC10 PE=1 SV=1	Q8N2F6	ARM10	38 kDa
340	Armadillo repeat-containing protein 2 OS=Homo sapiens GN=ARMC2 PE=2 SV=4	Q8NEN0	ARMC2	97 kDa
341	Armadillo repeat-containing protein 3 OS=Homo sapiens GN=ARMC3 PE=2 SV=2	Q5W041	ARMC3	96 kDa
342	Armadillo repeat-containing protein 4 OS=Homo sapiens GN=ARMC4 PE=1 SV=1	Q5T2S8	ARMC4	116 kDa
343	Armadillo repeat-containing protein 6 OS=Homo sapiens GN=ARMC6 PE=1 SV=2	Q6NXE6	ARMC6	54 kDa
344	Armadillo repeat-containing X-linked protein 2 OS=Homo sapiens GN=ARMCX2 PE=2 SV=1	Q7L311	ARMX2	66 kDa
345	Armadillo repeat-containing X-linked protein 5 OS=Homo sapiens GN=ARMCX5 PE=1 SV=1	Q6P1M9	ARMX5	62 kDa
346	Arpin OS=Homo sapiens GN=ARPIN PE=1 SV=1	Q7Z6K5	ARPIN	25 kDa
347	Aryl hydrocarbon receptor nuclear translocator 2 OS=Homo sapiens GN=ARNT2 PE=1 SV=2	Q9HBZ2	ARNT2	79 kDa
348	Aryl hydrocarbon receptor nuclear translocator OS=Homo sapiens GN=ARNT PE=1 SV=1	P27540	ARNT	87 kDa
349	Aryl hydrocarbon receptor nuclear translocator-like protein 1 OS=Homo sapiens GN=ARNTL PE=1 SV=2	O00327	BMAL1	69 kDa
350	Aryl hydrocarbon receptor nuclear translocator-like protein 2 OS=Homo sapiens GN=ARNTL2 PE=1 SV=2	Q8WYA1	BMAL2	71 kDa
351	Aryl hydrocarbon receptor OS=Homo sapiens GN=AHR PE=1 SV=2	P35869	AHR	96 kDa
352	Aryl hydrocarbon receptor repressor OS=Homo sapiens GN=AHRR PE=2 SV=3	A9YTQ3	AHRR	76 kDa
353	Arylsulfatase A OS=Homo sapiens GN=ARSA PE=1 SV=3	P15289	ARSA	54 kDa
354	Arylsulfatase J OS=Homo sapiens GN=ARSJ PE=2 SV=1	Q5FYB0	ARSJ	67 kDa
355	Ashwin OS=Homo sapiens GN=C2orf49 PE=1 SV=1	Q9BVC5	ASHWN	26 kDa
356	Aspartate aminotransferase, cytoplasmic OS=Homo sapiens GN=GOT1 PE=1 SV=3	P17174	AATC	46 kDa
357	Aspartate--tRNA ligase, cytoplasmic OS=Homo sapiens GN=DARS PE=1 SV=2	P14868	SYDC	57 kDa
358	Aspartyl/asparaginyl beta-hydroxylase OS=Homo sapiens GN=ASPH PE=1 SV=3	Q12797	ASPH	86 kDa
359	Astrotactin-1 OS=Homo sapiens GN=ASTN1 PE=2 SV=3	O14525	ASTN1	145 kDa
360	Astrotactin-2 OS=Homo sapiens GN=ASTN2 PE=2 SV=2	O75129	ASTN2	148 kDa
361	Ataxin-1 OS=Homo sapiens GN=ATXN1 PE=1 SV=2	P54253	ATX1	87 kDa
362	Ataxin-1-like OS=Homo sapiens GN=ATXN1L PE=1 SV=1	P0C7T5	ATX1L	73 kDa
363	Ataxin-2 OS=Homo sapiens GN=ATXN2 PE=1 SV=2	Q99700	ATX2	140 kDa
364	Ataxin-2-like protein OS=Homo sapiens GN=ATXN2L PE=1 SV=2	Q8WWM7	ATX2L	113 kDa
365	Ataxin-3 OS=Homo sapiens GN=ATXN3 PE=1 SV=4	P54252	ATX3	42 kDa
366	Ataxin-7 OS=Homo sapiens GN=ATXN7 PE=1 SV=1	O15265	ATX7	95 kDa
367	Ataxin-7-like protein 1 OS=Homo sapiens GN=ATXN7L1 PE=1 SV=3	Q9ULK2	AT7L1	92 kDa
368	Ataxin-7-like protein 2 OS=Homo sapiens GN=ATXN7L2 PE=3 SV=1	Q5T6C5	AT7L2	77 kDa
369	Ataxin-7-like protein 3 OS=Homo sapiens GN=ATXN7L3 PE=1 SV=1	Q14CW9	AT7L3	39 kDa
370	AT-hook DNA-binding motif-containing protein 1 OS=Homo sapiens GN=AHDC1 PE=1 SV=1	Q5TGY3	AHDC1	168 kDa
371	AT-hook-containing transcription factor OS=Homo sapiens GN=AKNA PE=1 SV=2	Q7Z591	AKNA	155 kDa
373	Atlastin-3 OS=Homo sapiens GN=ATL3 PE=1 SV=1	Q6DD88	ATLA3	61 kDa
374	ATM interactor OS=Homo sapiens GN=ATMIN PE=1 SV=2	O43313	ATMIN	88 kDa
375	ATP synthase mitochondrial F1 complex assembly factor 2 OS=Homo sapiens GN=ATPAF2 PE=1 SV=1	Q8N5M1	ATPF2	33 kDa
376	ATP synthase subunit beta, mitochondrial OS=Homo sapiens GN=ATP5B PE=1 SV=3	P06576	ATPB	57 kDa
377	ATP synthase subunit gamma, mitochondrial OS=Homo sapiens GN=ATP5C1 PE=1 SV=1	P36542	ATPG	33 kDa
378	ATPase family AAA domain-containing protein 2 OS=Homo sapiens GN=ATAD2 PE=1 SV=1	Q6PL18	ATAD2	159 kDa
379	ATPase family AAA domain-containing protein 2B OS=Homo sapiens GN=ATAD2B PE=1 SV=3	Q9ULI0	ATD2B	165 kDa
380	ATPase family AAA domain-containing protein 5 OS=Homo sapiens GN=ATAD5 PE=1 SV=4	Q96QE3	ATAD5	208 kDa
381	ATP-binding cassette sub-family A member 1 OS=Homo sapiens GN=ABCA1 PE=1 SV=3	O95477	ABCA1	254 kDa
382	ATP-binding cassette sub-family A member 10 OS=Homo sapiens GN=ABCA10 PE=2 SV=3	Q8WWZ4	ABCAA	176 kDa
383	ATP-binding cassette sub-family A member 12 OS=Homo sapiens GN=ABCA12 PE=1 SV=3	Q86UK0	ABCAC	293 kDa
384	ATP-binding cassette sub-family A member 13 OS=Homo sapiens GN=ABCA13 PE=2 SV=3	Q86UQ4	ABCAD	576 kDa
385	ATP-binding cassette sub-family A member 2 OS=Homo sapiens GN=ABCA2 PE=1 SV=3	Q9BZC7	ABCA2	270 kDa
386	ATP-binding cassette sub-family A member 3 OS=Homo sapiens GN=ABCA3 PE=1 SV=2	Q99758	ABCA3	191 kDa
387	ATP-binding cassette sub-family A member 5 OS=Homo sapiens GN=ABCA5 PE=2 SV=2	Q8WWZ7	ABCA5	187 kDa
388	ATP-binding cassette sub-family A member 6 OS=Homo sapiens GN=ABCA6 PE=1 SV=2	Q8N139	ABCA6	184 kDa
389	ATP-binding cassette sub-family A member 7 OS=Homo sapiens GN=ABCA7 PE=1 SV=3	Q8IZY2	ABCA7	234 kDa
390	ATP-binding cassette sub-family A member 9 OS=Homo sapiens GN=ABCA9 PE=1 SV=1	Q8IUA7	ABCA9	184 kDa
391	ATP-binding cassette sub-family B member 5 OS=Homo sapiens GN=ABCB5 PE=1 SV=4	Q2M3G0	ABCB5	139 kDa
392	ATP-binding cassette sub-family B member 6, mitochondrial OS=Homo sapiens GN=ABCB6 PE=1 SV=1	Q9NP58	ABCB6	94 kDa
393	ATP-binding cassette sub-family B member 7, mitochondrial OS=Homo sapiens GN=ABCB7 PE=1 SV=2	O75027	ABCB7	83 kDa
394	ATP-binding cassette sub-family B member 9 OS=Homo sapiens GN=ABCB9 PE=1 SV=1	Q9NP78	ABCB9	84 kDa
395	ATP-binding cassette sub-family C member 9 OS=Homo sapiens GN=ABCC9 PE=1 SV=2	O60706	ABCC9	174 kDa
396	ATP-binding cassette sub-family E member 1 OS=Homo sapiens GN=ABCE1 PE=1 SV=1	P61221	ABCE1	67 kDa
397	ATP-binding cassette sub-family F member 1 OS=Homo sapiens GN=ABCF1 PE=1 SV=2	Q8NE71	ABCF1	96 kDa
398	ATP-binding cassette sub-family F member 2 OS=Homo sapiens GN=ABCF2 PE=1 SV=2	Q9UG63	ABCF2	71 kDa
399	ATP-binding cassette sub-family G member 1 OS=Homo sapiens GN=ABCG1 PE=1 SV=3	P45844	ABCG1	76 kDa
400	ATP-binding cassette sub-family G member 2 OS=Homo sapiens GN=ABCG2 PE=1 SV=3	Q9UNQ0	ABCG2	72 kDa
401	ATP-binding cassette sub-family G member 5 OS=Homo sapiens GN=ABCG5 PE=1 SV=1	Q9H222	ABCG5	73 kDa
402	ATP-citrate synthase OS=Homo sapiens GN=ACLY PE=1 SV=3	P53396	ACLY	121 kDa
403	ATP-dependent 6-phosphofructokinase, muscle type OS=Homo sapiens GN=PFKM PE=1 SV=2	P08237	PFKAM	85 kDa
404	ATP-dependent 6-phosphofructokinase, platelet type OS=Homo sapiens GN=PFKP PE=1 SV=2	Q01813	PFKAP	86 kDa
405	ATP-dependent Clp protease ATP-binding subunit clpX-like, mitochondrial OS=Homo sapiens GN=CLPX PE=1 SV=2	O76031	CLPX	69 kDa
406	ATP-dependent DNA helicase Q1 OS=Homo sapiens GN=RECQL PE=1 SV=3	P46063	RECQ1	73 kDa
407	ATP-dependent DNA helicase Q4 OS=Homo sapiens GN=RECQL4 PE=1 SV=1	O94761	RECQ4	133 kDa
408	ATP-dependent DNA helicase Q5 OS=Homo sapiens GN=RECQL5 PE=1 SV=2	O94762	RECQ5	109 kDa
409	ATP-dependent RNA helicase A OS=Homo sapiens GN=DHX9 PE=1 SV=4	Q08211	DHX9	141 kDa
410	ATP-dependent RNA helicase DDX1 OS=Homo sapiens GN=DDX1 PE=1 SV=2	Q92499	DDX1	82 kDa
411	ATP-dependent RNA helicase DDX18 OS=Homo sapiens GN=DDX18 PE=1 SV=2	Q9NVP1	DDX18	75 kDa
412	ATP-dependent RNA helicase DDX24 OS=Homo sapiens GN=DDX24 PE=1 SV=1	Q9GZR7	DDX24	96 kDa
413	ATP-dependent RNA helicase DDX3X OS=Homo sapiens GN=DDX3X PE=1 SV=3	O00571	DDX3X	73 kDa
414	ATP-dependent RNA helicase DDX3Y OS=Homo sapiens GN=DDX3Y PE=1 SV=2	O15523	DDX3Y	73 kDa
415	ATP-dependent RNA helicase DDX42 OS=Homo sapiens GN=DDX42 PE=1 SV=1	Q86XP3	DDX42	103 kDa
416	ATP-dependent RNA helicase DDX54 OS=Homo sapiens GN=DDX54 PE=1 SV=2	Q8TDD1	DDX54	99 kDa
417	ATP-dependent RNA helicase DDX55 OS=Homo sapiens GN=DDX55 PE=1 SV=3	Q8NHQ9	DDX55	69 kDa
418	ATP-dependent RNA helicase DHX29 OS=Homo sapiens GN=DHX29 PE=1 SV=2	Q7Z478	DHX29	155 kDa
419	ATP-dependent RNA helicase DHX36 OS=Homo sapiens GN=DHX36 PE=1 SV=2	Q9H2U1	DHX36	115 kDa
420	ATP-dependent RNA helicase DHX8 OS=Homo sapiens GN=DHX8 PE=1 SV=1	Q14562	DHX8	139 kDa
421	ATP-sensitive inward rectifier potassium channel 12 OS=Homo sapiens GN=KCNJ12 PE=1 SV=2	Q14500	KCJ12	49 kDa
422	Atrial natriuretic peptide receptor 2 OS=Homo sapiens GN=NPR2 PE=1 SV=1	P20594	ANPRB	117 kDa
423	AT-rich interactive domain-containing protein 1A OS=Homo sapiens GN=ARID1A PE=1 SV=3	O14497	ARI1A	242 kDa
424	AT-rich interactive domain-containing protein 1B OS=Homo sapiens GN=ARID1B PE=1 SV=2	Q8NFD5	ARI1B	236 kDa
425	AT-rich interactive domain-containing protein 2 OS=Homo sapiens GN=ARID2 PE=1 SV=2	Q68CP9	ARID2	197 kDa
426	AT-rich interactive domain-containing protein 3A OS=Homo sapiens GN=ARID3A PE=1 SV=2	Q99856	ARI3A	63 kDa
427	AT-rich interactive domain-containing protein 3B OS=Homo sapiens GN=ARID3B PE=1 SV=2	Q8IVW6	ARI3B	61 kDa
429	AT-rich interactive domain-containing protein 4B OS=Homo sapiens GN=ARID4B PE=1 SV=2	Q4LE39	ARI4B	148 kDa
430	AT-rich interactive domain-containing protein 5A OS=Homo sapiens GN=ARID5A PE=1 SV=2	Q03989	ARI5A	64 kDa
431	AT-rich interactive domain-containing protein 5B OS=Homo sapiens GN=ARID5B PE=1 SV=3	Q14865	ARI5B	132 kDa
432	ATR-interacting protein OS=Homo sapiens GN=ATRIP PE=1 SV=1	Q8WXE1	ATRIP	86 kDa
433	Attractin OS=Homo sapiens GN=ATRN PE=1 SV=2	O75882	ATRN	159 kDa
434	Attractin-like protein 1 OS=Homo sapiens GN=ATRNL1 PE=2 SV=2	Q5VV63	ATRN1	153 kDa
435	Aurora kinase A and ninein-interacting protein OS=Homo sapiens GN=AUNIP PE=1 SV=1	Q9H7T9	AUNIP	40 kDa
436	Autism susceptibility gene 2 protein OS=Homo sapiens GN=AUTS2 PE=1 SV=1	Q8WXX7	AUTS2	139 kDa
437	Autophagy-related protein 13 OS=Homo sapiens GN=ATG13 PE=1 SV=1	O75143	ATG13	57 kDa
438	Autophagy-related protein 2 homolog B OS=Homo sapiens GN=ATG2B PE=1 SV=5	Q96BY7	ATG2B	233 kDa
439	Axin-1 OS=Homo sapiens GN=AXIN1 PE=1 SV=2	O15169	AXIN1	96 kDa
440	Axin-2 OS=Homo sapiens GN=AXIN2 PE=1 SV=1	Q9Y2T1	AXIN2	94 kDa
441	Axonemal dynein light chain domain-containing protein 1 OS=Homo sapiens GN=AXDND1 PE=2 SV=1	Q5T1B0	AXDN1	118 kDa
442	Baculoviral IAP repeat-containing protein 1 OS=Homo sapiens GN=NAIP PE=1 SV=3	Q13075	BIRC1	160 kDa
443	Baculoviral IAP repeat-containing protein 2 OS=Homo sapiens GN=BIRC2 PE=1 SV=2	Q13490	BIRC2	70 kDa
444	Baculoviral IAP repeat-containing protein 6 OS=Homo sapiens GN=BIRC6 PE=1 SV=2	Q9NR09	BIRC6	530 kDa
445	BAG family molecular chaperone regulator 3 OS=Homo sapiens GN=BAG3 PE=1 SV=3	O95817	BAG3	62 kDa
446	BAH and coiled-coil domain-containing protein 1 OS=Homo sapiens GN=BAHCC1 PE=1 SV=3	Q9P281	BAHC1	277 kDa
447	Band 3 anion transport protein OS=Homo sapiens GN=SLC4A1 PE=1 SV=3	P02730	B3AT	102 kDa
448	Band 4.1-like protein 1 OS=Homo sapiens GN=EPB41L1 PE=1 SV=2	Q9H4G0	E41L1	99 kDa
449	Band 4.1-like protein 4A OS=Homo sapiens GN=EPB41L4A PE=1 SV=2	Q9HCS5	E41LA	79 kDa
450	Band 4.1-like protein 5 OS=Homo sapiens GN=EPB41L5 PE=1 SV=3	Q9HCM4	E41L5	82 kDa
451	Bardet-Biedl syndrome 1 protein OS=Homo sapiens GN=BBS1 PE=1 SV=1	Q8NFJ9	BBS1	65 kDa
452	Bardet-Biedl syndrome 10 protein OS=Homo sapiens GN=BBS10 PE=1 SV=2	Q8TAM1	BBS10	81 kDa
453	Bardet-Biedl syndrome 4 protein OS=Homo sapiens GN=BBS4 PE=1 SV=2	Q96RK4	BBS4	58 kDa
454	Basement membrane-specific heparan sulfate proteoglycan core protein OS=Homo sapiens GN=HSPG2 PE=1 SV=4	P98160	PGBM	469 kDa
455	Basic helix-loop-helix and HMG box domain-containing protein 1 OS=Homo sapiens GN=BHMG1 PE=3 SV=2	C9JSJ3	BHMG1	70 kDa
456	Basic helix-loop-helix domain-containing protein KIAA2018 OS=Homo sapiens GN=KIAA2018 PE=1 SV=3	Q68DE3	K2018	242 kDa
457	Basic immunoglobulin-like variable motif-containing protein OS=Homo sapiens GN=BIVM PE=2 SV=3	Q86UB2	BIVM	57 kDa
458	Basic leucine zipper and W2 domain-containing protein 1 OS=Homo sapiens GN=BZW1 PE=1 SV=1	Q7L1Q6	BZW1	48 kDa
459	B-cell CLL/lymphoma 7 protein family member A OS=Homo sapiens GN=BCL7A PE=1 SV=1	Q4VC05	BCL7A	23 kDa
460	B-cell CLL/lymphoma 9 protein OS=Homo sapiens GN=BCL9 PE=1 SV=4	O00512	BCL9	149 kDa
461	B-cell CLL/lymphoma 9-like protein OS=Homo sapiens GN=BCL9L PE=1 SV=1	Q86UU0	BCL9L	157 kDa
462	B-cell linker protein OS=Homo sapiens GN=BLNK PE=1 SV=2	Q8WV28	BLNK	50 kDa
463	B-cell lymphoma 6 protein OS=Homo sapiens GN=BCL6 PE=1 SV=1	P41182	BCL6	79 kDa
464	B-cell lymphoma/leukemia 11A OS=Homo sapiens GN=BCL11A PE=1 SV=2	Q9H165	BC11A	91 kDa
465	B-cell lymphoma/leukemia 11B OS=Homo sapiens GN=BCL11B PE=1 SV=1	Q9C0K0	BC11B	96 kDa
466	B-cell receptor CD22 OS=Homo sapiens GN=CD22 PE=1 SV=2	P20273	CD22	95 kDa
467	B-cell receptor-associated protein 31 OS=Homo sapiens GN=BCAP31 PE=1 SV=3	P51572	BAP31	28 kDa
468	BCL2/adenovirus E1B 19 kDa protein-interacting protein 3 OS=Homo sapiens GN=BNIP3 PE=1 SV=2	Q12983	BNIP3	22 kDa
469	Bcl-2-associated transcription factor 1 OS=Homo sapiens GN=BCLAF1 PE=1 SV=2	Q9NYF8	BCLF1	106 kDa
470	BCL-6 corepressor OS=Homo sapiens GN=BCOR PE=1 SV=1	Q6W2J9	BCOR	192 kDa
471	BCL-6 corepressor-like protein 1 OS=Homo sapiens GN=BCORL1 PE=1 SV=1	Q5H9F3	BCORL	183 kDa
472	Beclin 1-associated autophagy-related key regulator OS=Homo sapiens GN=ATG14 PE=1 SV=1	Q6ZNE5	BAKOR	55 kDa
473	Beclin-1 OS=Homo sapiens GN=BECN1 PE=1 SV=2	Q14457	BECN1	52 kDa
474	Beclin-2 OS=Homo sapiens GN=BECN2 PE=1 SV=2	A8MW95	BECN2	48 kDa
475	BEN domain-containing protein 2 OS=Homo sapiens GN=BEND2 PE=2 SV=2	Q8NDZ0	BEND2	88 kDa
476	Bestrophin-2 OS=Homo sapiens GN=BEST2 PE=2 SV=1	Q8NFU1	BEST2	57 kDa
477	Beta-1,4 N-acetylgalactosaminyltransferase 2 OS=Homo sapiens GN=B4GALNT2 PE=1 SV=2	Q8NHY0	B4GN2	63 kDa
478	Beta-1,4-galactosyltransferase 1 OS=Homo sapiens GN=B4GALT1 PE=1 SV=5	P15291	B4GT1	44 kDa
479	Beta-1,4-glucuronyltransferase 1 OS=Homo sapiens GN=B4GAT1 PE=1 SV=1	O43505	B4GA1	47 kDa
480	Beta-1-syntrophin OS=Homo sapiens GN=SNTB1 PE=1 SV=3	Q13884	SNTB1	58 kDa
481	Beta-2 adrenergic receptor OS=Homo sapiens GN=ADRB2 PE=1 SV=3	P07550	ADRB2	46 kDa
482	Beta-2-glycoprotein 1 OS=Homo sapiens GN=APOH PE=1 SV=3	P02749	APOH	38 kDa
483	Beta-2-microglobulin OS=Homo sapiens GN=B2M PE=1 SV=1	P61769	B2MG	14 kDa
484	Beta-2-syntrophin OS=Homo sapiens GN=SNTB2 PE=1 SV=1	Q13425	SNTB2	58 kDa
485	Beta-adducin OS=Homo sapiens GN=ADD2 PE=1 SV=3	P35612	ADDB	81 kDa
486	Beta-Ala-His dipeptidase OS=Homo sapiens GN=CNDP1 PE=1 SV=4	Q96KN2	CNDP1	57 kDa
487	Beta-citrylglutamate synthase B OS=Homo sapiens GN=RIMKLB PE=2 SV=2	Q9ULI2	RIMKB	42 kDa
488	Beta-crystallin A3 OS=Homo sapiens GN=CRYBA1 PE=1 SV=4	P05813	CRBA1	25 kDa
489	Beta-crystallin B1 OS=Homo sapiens GN=CRYBB1 PE=1 SV=2	P53674	CRBB1	28 kDa
490	Beta-crystallin B2 OS=Homo sapiens GN=CRYBB2 PE=1 SV=2	P43320	CRBB2	23 kDa
491	Beta-crystallin S OS=Homo sapiens GN=CRYGS PE=1 SV=4	P22914	CRBS	21 kDa
492	Beta-defensin 121 OS=Homo sapiens GN=DEFB121 PE=1 SV=1	Q5J5C9	DB121	8 kDa
493	Beta-defensin 129 OS=Homo sapiens GN=DEFB129 PE=2 SV=1	Q9H1M3	DB129	20 kDa
494	Beta-defensin 130 OS=Homo sapiens GN=DEFB130 PE=3 SV=1	Q30KQ2	DB130	9 kDa
495	Beta-enolase OS=Homo sapiens GN=ENO3 PE=1 SV=5	P13929	ENOB	47 kDa
496	Beta-galactosidase-1-like protein 3 OS=Homo sapiens GN=GLB1L3 PE=2 SV=3	Q8NCI6	GLBL3	75 kDa
497	Beta-galactosidase-1-like protein OS=Homo sapiens GN=GLB1L PE=2 SV=1	Q6UWU2	GLB1L	74 kDa
498	Beta-galactoside alpha-2,6-sialyltransferase 1 OS=Homo sapiens GN=ST6GAL1 PE=1 SV=1	P15907	SIAT1	47 kDa
499	Beta-hexosaminidase subunit alpha OS=Homo sapiens GN=HEXA PE=1 SV=2	P06865	HEXA	61 kDa
500	Beta-hexosaminidase subunit beta OS=Homo sapiens GN=HEXB PE=1 SV=3	P07686	HEXB	63 kDa
501	Beta-taxilin OS=Homo sapiens GN=TXLNB PE=1 SV=3	Q8N3L3	TXLNB	77 kDa
502	Beta-tectorin OS=Homo sapiens GN=TECTB PE=2 SV=1	Q96PL2	TECTB	37 kDa
503	Bicaudal D-related protein 1 OS=Homo sapiens GN=CCDC64 PE=2 SV=2	Q6ZP65	BICR1	65 kDa
504	Bifunctional 3'-phosphoadenosine 5'-phosphosulfate synthase 1 OS=Homo sapiens GN=PAPSS1 PE=1 SV=2	O43252	PAPS1	71 kDa
505	Bifunctional arginine demethylase and lysyl-hydroxylase JMJD6 OS=Homo sapiens GN=JMJD6 PE=1 SV=1	Q6NYC1	JMJD6	46 kDa
507	Bifunctional glutamate/proline--tRNA ligase OS=Homo sapiens GN=EPRS PE=1 SV=5	P07814	SYEP	171 kDa
508	Bifunctional heparan sulfate N-deacetylase/N-sulfotransferase 1 OS=Homo sapiens GN=NDST1 PE=1 SV=1	P52848	NDST1	101 kDa
509	Bifunctional heparan sulfate N-deacetylase/N-sulfotransferase 3 OS=Homo sapiens GN=NDST3 PE=2 SV=1	O95803	NDST3	101 kDa
510	Bifunctional lysine-specific demethylase and histidyl-hydroxylase MINA OS=Homo sapiens GN=MINA PE=1 SV=1	Q8IUF8	MINA	53 kDa
511	Biglycan OS=Homo sapiens GN=BGN PE=1 SV=2	P21810	PGS1	42 kDa
512	Bile salt export pump OS=Homo sapiens GN=ABCB11 PE=1 SV=2	O95342	ABCBB	146 kDa
513	Biorientation of chromosomes in cell division protein 1 OS=Homo sapiens GN=BOD1 PE=1 SV=2	Q96IK1	BOD1	19 kDa
514	Biorientation of chromosomes in cell division protein 1-like 1 OS=Homo sapiens GN=BOD1L1 PE=1 SV=2	Q8NFC6	BD1L1	330 kDa
515	Biotinidase OS=Homo sapiens GN=BTD PE=1 SV=2	P43251	BTD	61 kDa
516	Bis(5'-adenosyl)-triphosphatase ENPP4 OS=Homo sapiens GN=ENPP4 PE=1 SV=3	Q9Y6X5	ENPP4	52 kDa
517	Bloom syndrome protein OS=Homo sapiens GN=BLM PE=1 SV=1	P54132	BLM	159 kDa
518	B-lymphocyte antigen CD19 OS=Homo sapiens GN=CD19 PE=1 SV=6	P15391	CD19	61 kDa
519	B-lymphocyte antigen CD20 OS=Homo sapiens GN=MS4A1 PE=1 SV=1	P11836	CD20	33 kDa
520	BMP/retinoic acid-inducible neural-specific protein 3 OS=Homo sapiens GN=BRINP3 PE=1 SV=1	Q76B58	BRNP3	88 kDa
521	BMP-2-inducible protein kinase OS=Homo sapiens GN=BMP2K PE=1 SV=2	Q9NSY1	BMP2K	129 kDa
522	Bombesin receptor subtype-3 OS=Homo sapiens GN=BRS3 PE=1 SV=1	P32247	BRS3	44 kDa
523	Bone morphogenetic protein 1 OS=Homo sapiens GN=BMP1 PE=1 SV=2	P13497	BMP1	111 kDa
524	Bone morphogenetic protein 15 OS=Homo sapiens GN=BMP15 PE=1 SV=2	O95972	BMP15	45 kDa
525	Bone morphogenetic protein 3 OS=Homo sapiens GN=BMP3 PE=1 SV=2	P12645	BMP3	53 kDa
526	Bone morphogenetic protein 3B OS=Homo sapiens GN=GDF10 PE=2 SV=1	P55107	BMP3B	53 kDa
527	Bone morphogenetic protein 5 OS=Homo sapiens GN=BMP5 PE=2 SV=1	P22003	BMP5	52 kDa
528	Bone morphogenetic protein 6 OS=Homo sapiens GN=BMP6 PE=1 SV=1	P22004	BMP6	57 kDa
529	Bone morphogenetic protein receptor type-2 OS=Homo sapiens GN=BMPR2 PE=1 SV=2	Q13873	BMPR2	115 kDa
530	BPI fold-containing family A member 2 OS=Homo sapiens GN=BPIFA2 PE=1 SV=2	Q96DR5	BPIA2	27 kDa
531	BPI fold-containing family B member 2 OS=Homo sapiens GN=BPIFB2 PE=1 SV=2	Q8N4F0	BPIB2	49 kDa
532	BPI fold-containing family B member 6 OS=Homo sapiens GN=BPIFB6 PE=1 SV=1	Q8NFQ5	BPIB6	50 kDa
533	Brain acid soluble protein 1 OS=Homo sapiens GN=BASP1 PE=1 SV=2	P80723	BASP1	23 kDa
534	Brain-specific angiogenesis inhibitor 1 OS=Homo sapiens GN=BAI1 PE=1 SV=2	O14514	BAI1	174 kDa
535	Brain-specific angiogenesis inhibitor 1-associated protein 2 OS=Homo sapiens GN=BAIAP2 PE=1 SV=1	Q9UQB8	BAIP2	61 kDa
536	Brain-specific angiogenesis inhibitor 1-associated protein 2-like protein 1 OS=Homo sapiens GN=BAIAP2L1 PE=1 SV=2	Q9UHR4	BI2L1	57 kDa
537	Brain-specific angiogenesis inhibitor 1-associated protein 2-like protein 2 OS=Homo sapiens GN=BAIAP2L2 PE=1 SV=1	Q6UXY1	BI2L2	59 kDa
538	Brain-specific angiogenesis inhibitor 3 OS=Homo sapiens GN=BAI3 PE=1 SV=2	O60242	BAI3	172 kDa
539	Branched-chain-amino-acid aminotransferase, cytosolic OS=Homo sapiens GN=BCAT1 PE=1 SV=3	P54687	BCAT1	43 kDa
540	BRCA1-A complex subunit Abraxas OS=Homo sapiens GN=FAM175A PE=1 SV=2	Q6UWZ7	F175A	47 kDa
541	BRCA1-associated protein OS=Homo sapiens GN=BRAP PE=1 SV=2	Q6UWU4	BRAP	67 kDa
542	BRCA1-associated RING domain protein 1 OS=Homo sapiens GN=BARD1 PE=1 SV=2	Q99728	BARD1	87 kDa
543	Breakpoint cluster region protein OS=Homo sapiens GN=BCR PE=1 SV=2	P11274	BCR	143 kDa
544	Breast cancer type 1 susceptibility protein OS=Homo sapiens GN=BRCA1 PE=1 SV=2	P38398	BRCA1	208 kDa
545	Breast cancer type 2 susceptibility protein OS=Homo sapiens GN=BRCA2 PE=1 SV=2	P51587	BRCA2	384 kDa
546	Breast carcinoma-amplified sequence 1 OS=Homo sapiens GN=BCAS1 PE=1 SV=2	O75363	BCAS1	62 kDa
547	Brefeldin A-inhibited guanine nucleotide-exchange protein 1 OS=Homo sapiens GN=ARFGEF1 PE=1 SV=2	Q9Y6D6	BIG1	209 kDa
548	Brefeldin A-inhibited guanine nucleotide-exchange protein 2 OS=Homo sapiens GN=ARFGEF2 PE=1 SV=3	Q9Y6D5	BIG2	202 kDa
549	Brefeldin A-inhibited guanine nucleotide-exchange protein 3 OS=Homo sapiens GN=ARFGEF3 PE=1 SV=3	Q5TH69	BIG3	241 kDa
550	Brevican core protein OS=Homo sapiens GN=BCAN PE=1 SV=2	Q96GW7	PGCB	99 kDa
551	Bridging integrator 2 OS=Homo sapiens GN=BIN2 PE=1 SV=3	Q9UBW5	BIN2	62 kDa
552	BRISC complex subunit Abro1 OS=Homo sapiens GN=FAM175B PE=1 SV=2	Q15018	F175B	47 kDa
553	Bromodomain adjacent to zinc finger domain protein 1A OS=Homo sapiens GN=BAZ1A PE=1 SV=2	Q9NRL2	BAZ1A	179 kDa
554	Bromodomain adjacent to zinc finger domain protein 2A OS=Homo sapiens GN=BAZ2A PE=1 SV=4	Q9UIF9	BAZ2A	211 kDa
555	Bromodomain adjacent to zinc finger domain protein 2B OS=Homo sapiens GN=BAZ2B PE=1 SV=3	Q9UIF8	BAZ2B	240 kDa
556	Bromodomain and PHD finger-containing protein 3 OS=Homo sapiens GN=BRPF3 PE=1 SV=2	Q9ULD4	BRPF3	136 kDa
557	Bromodomain and WD repeat-containing protein 1 OS=Homo sapiens GN=BRWD1 PE=1 SV=4	Q9NSI6	BRWD1	263 kDa
558	Bromodomain and WD repeat-containing protein 3 OS=Homo sapiens GN=BRWD3 PE=1 SV=2	Q6RI45	BRWD3	204 kDa
559	Bromodomain testis-specific protein OS=Homo sapiens GN=BRDT PE=1 SV=4	Q58F21	BRDT	108 kDa
560	Bromodomain-containing protein 2 OS=Homo sapiens GN=BRD2 PE=1 SV=2	P25440	BRD2	88 kDa
561	Bromodomain-containing protein 3 OS=Homo sapiens GN=BRD3 PE=1 SV=1	Q15059	BRD3	80 kDa
562	Bromodomain-containing protein 4 OS=Homo sapiens GN=BRD4 PE=1 SV=2	O60885	BRD4	152 kDa
563	Bromodomain-containing protein 7 OS=Homo sapiens GN=BRD7 PE=1 SV=1	Q9NPI1	BRD7	74 kDa
564	Bromodomain-containing protein 9 OS=Homo sapiens GN=BRD9 PE=1 SV=2	Q9H8M2	BRD9	67 kDa
565	Brother of CDO OS=Homo sapiens GN=BOC PE=1 SV=1	Q9BWV1	BOC	121 kDa
566	BTB/POZ domain-containing adapter for CUL3-mediated RhoA degradation protein 3 OS=Homo sapiens GN=KCTD10 PE=1 SV=1	Q9H3F6	BACD3	35 kDa
567	BTB/POZ domain-containing protein 10 OS=Homo sapiens GN=BTBD10 PE=1 SV=2	Q9BSF8	BTBDA	54 kDa
568	BTB/POZ domain-containing protein 3 OS=Homo sapiens GN=BTBD3 PE=2 SV=1	Q9Y2F9	BTBD3	58 kDa
569	BTB/POZ domain-containing protein 9 OS=Homo sapiens GN=BTBD9 PE=2 SV=2	Q96Q07	BTBD9	69 kDa
570	BTB/POZ domain-containing protein KCTD15 OS=Homo sapiens GN=KCTD15 PE=1 SV=1	Q96SI1	KCD15	32 kDa
571	BTB/POZ domain-containing protein KCTD18 OS=Homo sapiens GN=KCTD18 PE=2 SV=2	Q6PI47	KCD18	47 kDa
572	BTB/POZ domain-containing protein KCTD19 OS=Homo sapiens GN=KCTD19 PE=2 SV=1	Q17RG1	KCD19	105 kDa
573	BTB/POZ domain-containing protein KCTD3 OS=Homo sapiens GN=KCTD3 PE=1 SV=2	Q9Y597	KCTD3	89 kDa
574	C2 calcium-dependent domain-containing protein 4C OS=Homo sapiens GN=C2CD4C PE=1 SV=2	Q8TF44	C2C4C	45 kDa
575	C2 domain-containing protein 2 OS=Homo sapiens GN=C2CD2 PE=1 SV=2	Q9Y426	CU025	76 kDa
576	C2 domain-containing protein 3 OS=Homo sapiens GN=C2CD3 PE=1 SV=4	Q4AC94	C2CD3	260 kDa
577	C2 domain-containing protein 5 OS=Homo sapiens GN=C2CD5 PE=1 SV=1	Q86YS7	C2CD5	110 kDa
578	C3 and PZP-like alpha-2-macroglobulin domain-containing protein 8 OS=Homo sapiens GN=CPAMD8 PE=1 SV=2	Q8IZJ3	CPMD8	207 kDa
579	C4b-binding protein alpha chain OS=Homo sapiens GN=C4BPA PE=1 SV=2	P04003	C4BPA	67 kDa
580	CAD protein OS=Homo sapiens GN=CAD PE=1 SV=3	P27708	PYR1	243 kDa
581	Cadherin EGF LAG seven-pass G-type receptor 1 OS=Homo sapiens GN=CELSR1 PE=1 SV=1	Q9NYQ6	CELR1	329 kDa
582	Cadherin EGF LAG seven-pass G-type receptor 2 OS=Homo sapiens GN=CELSR2 PE=1 SV=1	Q9HCU4	CELR2	317 kDa
583	Cadherin EGF LAG seven-pass G-type receptor 3 OS=Homo sapiens GN=CELSR3 PE=1 SV=2	Q9NYQ7	CELR3	358 kDa
584	Cadherin-12 OS=Homo sapiens GN=CDH12 PE=2 SV=2	P55289	CAD12	88 kDa
585	Cadherin-13 OS=Homo sapiens GN=CDH13 PE=1 SV=1	P55290	CAD13	78 kDa
586	Cadherin-18 OS=Homo sapiens GN=CDH18 PE=2 SV=1	Q13634	CAD18	88 kDa
587	Cadherin-2 OS=Homo sapiens GN=CDH2 PE=1 SV=4	P19022	CADH2	100 kDa
588	Cadherin-20 OS=Homo sapiens GN=CDH20 PE=2 SV=2	Q9HBT6	CAD20	89 kDa
589	Cadherin-22 OS=Homo sapiens GN=CDH22 PE=2 SV=2	Q9UJ99	CAD22	89 kDa
590	Cadherin-4 OS=Homo sapiens GN=CDH4 PE=2 SV=2	P55283	CADH4	100 kDa
591	Cadherin-5 OS=Homo sapiens GN=CDH5 PE=1 SV=5	P33151	CADH5	88 kDa
592	Cadherin-6 OS=Homo sapiens GN=CDH6 PE=1 SV=1	P55285	CADH6	88 kDa
593	Cadherin-7 OS=Homo sapiens GN=CDH7 PE=2 SV=2	Q9ULB5	CADH7	87 kDa
594	Cadherin-8 OS=Homo sapiens GN=CDH8 PE=2 SV=2	P55286	CADH8	88 kDa
595	Cadherin-9 OS=Homo sapiens GN=CDH9 PE=2 SV=2	Q9ULB4	CADH9	89 kDa
596	Cadherin-like and PC-esterase domain-containing protein 1 OS=Homo sapiens GN=CPED1 PE=2 SV=1	A4D0V7	CPED1	117 kDa
597	Cadherin-related family member 1 OS=Homo sapiens GN=CDHR1 PE=1 SV=2	Q96JP9	CDHR1	94 kDa
598	Cadherin-related family member 2 OS=Homo sapiens GN=CDHR2 PE=1 SV=2	Q9BYE9	CDHR2	142 kDa
599	Calcineurin-binding protein cabin-1 OS=Homo sapiens GN=CABIN1 PE=1 SV=1	Q9Y6J0	CABIN	246 kDa
600	Calcium/calmodulin-dependent 3',5'-cyclic nucleotide phosphodiesterase 1A OS=Homo sapiens GN=PDE1A PE=2 SV=2	P54750	PDE1A	61 kDa
601	Calcium/calmodulin-dependent 3',5'-cyclic nucleotide phosphodiesterase 1C OS=Homo sapiens GN=PDE1C PE=1 SV=1	Q14123	PDE1C	81 kDa
602	Calcium/calmodulin-dependent protein kinase kinase 1 OS=Homo sapiens GN=CAMKK1 PE=1 SV=2	Q8N5S9	KKCC1	56 kDa
603	Calcium/calmodulin-dependent protein kinase type 1D OS=Homo sapiens GN=CAMK1D PE=1 SV=1	Q8IU85	KCC1D	43 kDa
604	Calcium/calmodulin-dependent protein kinase type II subunit beta OS=Homo sapiens GN=CAMK2B PE=1 SV=3	Q13554	KCC2B	73 kDa
605	Calcium/calmodulin-dependent protein kinase type II subunit delta OS=Homo sapiens GN=CAMK2D PE=1 SV=3	Q13557	KCC2D	56 kDa
606	Calcium/calmodulin-dependent protein kinase type II subunit gamma OS=Homo sapiens GN=CAMK2G PE=1 SV=3	Q13555	KCC2G	63 kDa
607	Calcium/calmodulin-dependent protein kinase type IV OS=Homo sapiens GN=CAMK4 PE=1 SV=1	Q16566	KCC4	52 kDa
608	Calcium-activated chloride channel regulator 1 OS=Homo sapiens GN=CLCA1 PE=1 SV=3	A8K7I4	CLCA1	100 kDa
609	Calcium-activated chloride channel regulator 2 OS=Homo sapiens GN=CLCA2 PE=1 SV=2	Q9UQC9	CLCA2	104 kDa
610	Calcium-activated chloride channel regulator 4 OS=Homo sapiens GN=CLCA4 PE=1 SV=2	Q14CN2	CLCA4	101 kDa
611	Calcium-activated potassium channel subunit alpha-1 OS=Homo sapiens GN=KCNMA1 PE=1 SV=2	Q12791	KCMA1	138 kDa
612	Calcium-binding mitochondrial carrier protein Aralar1 OS=Homo sapiens GN=SLC25A12 PE=1 SV=2	Q7Z7K0	CMC1	75 kDa
613	Calcium-binding mitochondrial carrier protein SCaMC-2 OS=Homo sapiens GN=SLC25A25 PE=1 SV=1	Q6KCM7	SCMC2	53 kDa
614	Calcium-binding protein 39 OS=Homo sapiens GN=CAB39 PE=1 SV=1	Q9Y376	CAB39	40 kDa
615	Calcium-binding tyrosine phosphorylation-regulated protein OS=Homo sapiens GN=CABYR PE=1 SV=2	O75952	CABYR	53 kDa
616	Calcium-dependent secretion activator 1 OS=Homo sapiens GN=CADPS PE=1 SV=3	Q9ULU8	CAPS1	153 kDa
617	Calcium-dependent secretion activator 2 OS=Homo sapiens GN=CADPS2 PE=1 SV=2	Q86UW7	CAPS2	148 kDa
618	Calcium-transporting ATPase type 2C member 1 OS=Homo sapiens GN=ATP2C1 PE=1 SV=3	P98194	AT2C1	101 kDa
619	Calcium-transporting ATPase type 2C member 2 OS=Homo sapiens GN=ATP2C2 PE=1 SV=2	O75185	AT2C2	103 kDa
621	Caldesmon OS=Homo sapiens GN=CALD1 PE=1 SV=3	Q05682	CALD1	93 kDa
622	Calmin OS=Homo sapiens GN=CLMN PE=1 SV=1	Q96JQ2	CLMN	112 kDa
623	Calmodulin-like protein 3 OS=Homo sapiens GN=CALML3 PE=1 SV=2	P27482	CALL3	17 kDa
624	Calmodulin-like protein 5 OS=Homo sapiens GN=CALML5 PE=1 SV=2	Q9NZT1	CALL5	16 kDa
625	Calmodulin-regulated spectrin-associated protein 1 OS=Homo sapiens GN=CAMSAP1 PE=1 SV=2	Q5T5Y3	CAMP1	178 kDa
626	Calmodulin-regulated spectrin-associated protein 2 OS=Homo sapiens GN=CAMSAP2 PE=1 SV=3	Q08AD1	CAMP2	168 kDa
627	Calmodulin-regulated spectrin-associated protein 3 OS=Homo sapiens GN=CAMSAP3 PE=1 SV=2	Q9P1Y5	CAMP3	135 kDa
629	Calpain-11 OS=Homo sapiens GN=CAPN11 PE=2 SV=2	Q9UMQ6	CAN11	84 kDa
630	Calpain-3 OS=Homo sapiens GN=CAPN3 PE=1 SV=2	P20807	CAN3	94 kDa
631	Calpastatin OS=Homo sapiens GN=CAST PE=1 SV=4	P20810	ICAL	77 kDa
632	Calponin homology domain-containing protein 2 OS=Homo sapiens GN=CHDC2 PE=2 SV=1	Q8N9S7	CHDC2	58 kDa
633	Calponin-1 OS=Homo sapiens GN=CNN1 PE=1 SV=2	P51911	CNN1	33 kDa
634	Calponin-2 OS=Homo sapiens GN=CNN2 PE=1 SV=4	Q99439	CNN2	34 kDa
635	Calponin-3 OS=Homo sapiens GN=CNN3 PE=1 SV=1	Q15417	CNN3	36 kDa
636	Calreticulin OS=Homo sapiens GN=CALR PE=1 SV=1	P27797	CALR	48 kDa
637	Calsyntenin-1 OS=Homo sapiens GN=CLSTN1 PE=1 SV=1	O94985	CSTN1	110 kDa
638	Calsyntenin-2 OS=Homo sapiens GN=CLSTN2 PE=1 SV=2	Q9H4D0	CSTN2	107 kDa
639	Calsyntenin-3 OS=Homo sapiens GN=CLSTN3 PE=1 SV=1	Q9BQT9	CSTN3	106 kDa
640	CaM kinase-like vesicle-associated protein OS=Homo sapiens GN=CAMKV PE=2 SV=2	Q8NCB2	CAMKV	54 kDa
641	cAMP and cAMP-inhibited cGMP 3',5'-cyclic phosphodiesterase 10A OS=Homo sapiens GN=PDE10A PE=1 SV=1	Q9Y233	PDE10	88 kDa
642	cAMP-dependent protein kinase inhibitor alpha OS=Homo sapiens GN=PKIA PE=1 SV=2	P61925	IPKA	8 kDa
643	cAMP-dependent protein kinase inhibitor beta OS=Homo sapiens GN=PKIB PE=3 SV=1	Q9C010	IPKB	8 kDa
644	cAMP-regulated phosphoprotein 21 OS=Homo sapiens GN=ARPP21 PE=1 SV=2	Q9UBL0	ARP21	89 kDa
645	cAMP-responsive element-binding protein-like 2 OS=Homo sapiens GN=CREBL2 PE=1 SV=1	O60519	CRBL2	14 kDa
646	cAMP-specific 3',5'-cyclic phosphodiesterase 4A OS=Homo sapiens GN=PDE4A PE=1 SV=3	P27815	PDE4A	98 kDa
647	cAMP-specific 3',5'-cyclic phosphodiesterase 4B OS=Homo sapiens GN=PDE4B PE=1 SV=1	Q07343	PDE4B	83 kDa
648	cAMP-specific 3',5'-cyclic phosphodiesterase 4D OS=Homo sapiens GN=PDE4D PE=1 SV=2	Q08499	PDE4D	91 kDa
649	Canalicular multispecific organic anion transporter 1 OS=Homo sapiens GN=ABCC2 PE=1 SV=3	Q92887	MRP2	174 kDa
650	Cancer/testis antigen 1 OS=Homo sapiens GN=CTAG1A PE=1 SV=1	P78358	CTG1B	18 kDa
651	Cancer/testis antigen 2 OS=Homo sapiens GN=CTAG2 PE=1 SV=2	O75638	CTAG2	21 kDa
652	Cancer-associated gene 1 protein OS=Homo sapiens GN=CAGE1 PE=1 SV=2	Q8TC20	CAGE1	90 kDa
653	CAP-Gly domain-containing linker protein 1 OS=Homo sapiens GN=CLIP1 PE=1 SV=2	P30622	CLIP1	162 kDa
654	CAP-Gly domain-containing linker protein 2 OS=Homo sapiens GN=CLIP2 PE=1 SV=1	Q9UDT6	CLIP2	116 kDa
655	CAP-Gly domain-containing linker protein 4 OS=Homo sapiens GN=CLIP4 PE=1 SV=1	P57075	CLIP4	76 kDa
656	Caprin-1 OS=Homo sapiens GN=CAPRIN1 PE=1 SV=2	Q14444	CAPR1	78 kDa
657	Caprin-2 OS=Homo sapiens GN=CAPRIN2 PE=1 SV=1	Q6IMN6	CAPR2	126 kDa
658	Cap-specific mRNA (nucleoside-2'-O-)-methyltransferase 1 OS=Homo sapiens GN=CMTR1 PE=1 SV=1	Q8N1G2	CMTR1	95 kDa
659	Carbamoyl-phosphate synthase [ammonia], mitochondrial OS=Homo sapiens GN=CPS1 PE=1 SV=2	P31327	CPSM	165 kDa
660	Carbohydrate sulfotransferase 1 OS=Homo sapiens GN=CHST1 PE=1 SV=1	O43916	CHST1	47 kDa
661	Carbohydrate sulfotransferase 2 OS=Homo sapiens GN=CHST2 PE=1 SV=2	Q9Y4C5	CHST2	58 kDa
662	Carbonic anhydrase 1 OS=Homo sapiens GN=CA1 PE=1 SV=2	P00915	CAH1	29 kDa
663	Carbonic anhydrase 14 OS=Homo sapiens GN=CA14 PE=1 SV=1	Q9ULX7	CAH14	38 kDa
664	Carbonic anhydrase 2 OS=Homo sapiens GN=CA2 PE=1 SV=2	P00918	CAH2	29 kDa
665	Carbonyl reductase [NADPH] 1 OS=Homo sapiens GN=CBR1 PE=1 SV=3	P16152	CBR1	30 kDa
666	Carbonyl reductase family member 4 OS=Homo sapiens GN=CBR4 PE=1 SV=3	Q8N4T8	CBR4	25 kDa
667	Carboxylesterase 5A OS=Homo sapiens GN=CES5A PE=2 SV=1	Q6NT32	EST5A	64 kDa
668	Carboxypeptidase A6 OS=Homo sapiens GN=CPA6 PE=1 SV=2	Q8N4T0	CBPA6	51 kDa
669	Carboxypeptidase B OS=Homo sapiens GN=CPB1 PE=1 SV=4	P15086	CBPB1	47 kDa
670	Carboxypeptidase D OS=Homo sapiens GN=CPD PE=1 SV=2	O75976	CBPD	153 kDa
671	Carboxypeptidase E OS=Homo sapiens GN=CPE PE=1 SV=1	P16870	CBPE	53 kDa
674	Carboxypeptidase O OS=Homo sapiens GN=CPO PE=2 SV=1	Q8IVL8	CBPO	43 kDa
675	Carboxypeptidase Q OS=Homo sapiens GN=CPQ PE=1 SV=1	Q9Y646	CBPQ	52 kDa
676	Carboxypeptidase Z OS=Homo sapiens GN=CPZ PE=1 SV=2	Q66K79	CBPZ	74 kDa
677	Carcinoembryonic antigen-related cell adhesion molecule 1 OS=Homo sapiens GN=CEACAM1 PE=1 SV=2	P13688	CEAM1	58 kDa
678	Carcinoembryonic antigen-related cell adhesion molecule 16 OS=Homo sapiens GN=CEACAM16 PE=1 SV=2	Q2WEN9	CEA16	46 kDa
679	Carcinoembryonic antigen-related cell adhesion molecule 8 OS=Homo sapiens GN=CEACAM8 PE=1 SV=2	P31997	CEAM8	38 kDa
680	Cardiomyopathy-associated protein 5 OS=Homo sapiens GN=CMYA5 PE=1 SV=3	Q8N3K9	CMYA5	449 kDa
681	Cartilage acidic protein 1 OS=Homo sapiens GN=CRTAC1 PE=1 SV=2	Q9NQ79	CRAC1	71 kDa
682	Cartilage intermediate layer protein 1 OS=Homo sapiens GN=CILP PE=1 SV=4	O75339	CILP1	133 kDa
683	Cartilage intermediate layer protein 2 OS=Homo sapiens GN=CILP2 PE=2 SV=2	Q8IUL8	CILP2	126 kDa
684	Casein kinase I isoform alpha OS=Homo sapiens GN=CSNK1A1 PE=1 SV=2	P48729	KC1A	39 kDa
685	Casein kinase I isoform alpha-like OS=Homo sapiens GN=CSNK1A1L PE=2 SV=2	Q8N752	KC1AL	39 kDa
686	Casein kinase I isoform gamma-3 OS=Homo sapiens GN=CSNK1G3 PE=1 SV=2	Q9Y6M4	KC1G3	51 kDa
687	Casein kinase II subunit alpha OS=Homo sapiens GN=CSNK2A1 PE=1 SV=1	P68400	CSK21	45 kDa
688	Caskin-1 OS=Homo sapiens GN=CASKIN1 PE=1 SV=1	Q8WXD9	CSKI1	150 kDa
689	Caskin-2 OS=Homo sapiens GN=CASKIN2 PE=1 SV=2	Q8WXE0	CSKI2	127 kDa
690	CASP8-associated protein 2 OS=Homo sapiens GN=CASP8AP2 PE=1 SV=1	Q9UKL3	C8AP2	223 kDa
691	Caspase activity and apoptosis inhibitor 1 OS=Homo sapiens GN=CAAP1 PE=1 SV=2	Q9H8G2	CAAP1	38 kDa
692	Caspase recruitment domain-containing protein 11 OS=Homo sapiens GN=CARD11 PE=1 SV=3	Q9BXL7	CAR11	133 kDa
693	Caspase recruitment domain-containing protein 14 OS=Homo sapiens GN=CARD14 PE=1 SV=2	Q9BXL6	CAR14	113 kDa
694	Caspase recruitment domain-containing protein 6 OS=Homo sapiens GN=CARD6 PE=1 SV=2	Q9BX69	CARD6	116 kDa
695	Caspase recruitment domain-containing protein 9 OS=Homo sapiens GN=CARD9 PE=1 SV=2	Q9H257	CARD9	62 kDa
696	Caspase-10 OS=Homo sapiens GN=CASP10 PE=1 SV=3	Q92851	CASPA	59 kDa
697	Caspase-14 OS=Homo sapiens GN=CASP14 PE=1 SV=2	P31944	CASPE	28 kDa
698	Cat eye syndrome critical region protein 2 OS=Homo sapiens GN=CECR2 PE=1 SV=2	Q9BXF3	CECR2	164 kDa
699	Cat eye syndrome critical region protein 6 OS=Homo sapiens GN=CECR6 PE=2 SV=1	Q9BXQ6	CECR6	58 kDa
700	Catalase OS=Homo sapiens GN=CAT PE=1 SV=3	P04040	CATA	60 kDa
701	Catechol O-methyltransferase OS=Homo sapiens GN=COMT PE=1 SV=2	P21964	COMT	30 kDa
702	Catenin alpha-1 OS=Homo sapiens GN=CTNNA1 PE=1 SV=1	P35221	CTNA1	100 kDa
703	Catenin alpha-2 OS=Homo sapiens GN=CTNNA2 PE=1 SV=5	P26232	CTNA2	105 kDa
704	Catenin alpha-3 OS=Homo sapiens GN=CTNNA3 PE=1 SV=2	Q9UI47	CTNA3	100 kDa
705	Catenin beta-1 OS=Homo sapiens GN=CTNNB1 PE=1 SV=1	P35222	CTNB1	85 kDa
706	Catenin delta-1 OS=Homo sapiens GN=CTNND1 PE=1 SV=1	O60716	CTND1	108 kDa
707	Catenin delta-2 OS=Homo sapiens GN=CTNND2 PE=1 SV=3	Q9UQB3	CTND2	133 kDa
708	Cathepsin B OS=Homo sapiens GN=CTSB PE=1 SV=3	P07858	CATB	38 kDa
709	Cathepsin D OS=Homo sapiens GN=CTSD PE=1 SV=1	P07339	CATD	45 kDa
710	Cathepsin F OS=Homo sapiens GN=CTSF PE=1 SV=1	Q9UBX1	CATF	53 kDa
711	Cathepsin L1 OS=Homo sapiens GN=CTSL PE=1 SV=2	P07711	CATL1	38 kDa
713	Cathepsin O OS=Homo sapiens GN=CTSO PE=2 SV=1	P43234	CATO	36 kDa
714	Cathepsin Z OS=Homo sapiens GN=CTSZ PE=1 SV=1	Q9UBR2	CATZ	34 kDa
715	Cation channel sperm-associated protein 2 OS=Homo sapiens GN=CATSPER2 PE=1 SV=2	Q96P56	CTSR2	62 kDa
716	Cation channel sperm-associated protein subunit beta OS=Homo sapiens GN=CATSPERB PE=2 SV=2	Q9H7T0	CTSRB	127 kDa
717	Cationic amino acid transporter 2 OS=Homo sapiens GN=SLC7A2 PE=1 SV=2	P52569	CTR2	72 kDa
718	Cation-independent mannose-6-phosphate receptor OS=Homo sapiens GN=IGF2R PE=1 SV=3	P11717	MPRI	274 kDa
719	Cbp/p300-interacting transactivator 1 OS=Homo sapiens GN=CITED1 PE=1 SV=2	Q99966	CITE1	20 kDa
720	CBP80/20-dependent translation initiation factor OS=Homo sapiens GN=CTIF PE=1 SV=1	O43310	CTIF	68 kDa
721	C-C chemokine receptor type 6 OS=Homo sapiens GN=CCR6 PE=2 SV=2	P51684	CCR6	42 kDa
723	C-C motif chemokine 14 OS=Homo sapiens GN=CCL14 PE=1 SV=1	Q16627	CCL14	11 kDa
724	C-C motif chemokine 16 OS=Homo sapiens GN=CCL16 PE=1 SV=1	O15467	CCL16	14 kDa
725	CCAAT/enhancer-binding protein zeta OS=Homo sapiens GN=CEBPZ PE=1 SV=3	Q03701	CEBPZ	121 kDa
726	CCR4-NOT transcription complex subunit 1 OS=Homo sapiens GN=CNOT1 PE=1 SV=2	A5YKK6	CNOT1	267 kDa
727	CCR4-NOT transcription complex subunit 10 OS=Homo sapiens GN=CNOT10 PE=1 SV=1	Q9H9A5	CNO10	82 kDa
728	CCR4-NOT transcription complex subunit 11 OS=Homo sapiens GN=CNOT11 PE=1 SV=1	Q9UKZ1	CNO11	55 kDa
729	CCR4-NOT transcription complex subunit 2 OS=Homo sapiens GN=CNOT2 PE=1 SV=1	Q9NZN8	CNOT2	60 kDa
730	CCR4-NOT transcription complex subunit 4 OS=Homo sapiens GN=CNOT4 PE=1 SV=3	O95628	CNOT4	64 kDa
731	CCR4-NOT transcription complex subunit 6-like OS=Homo sapiens GN=CNOT6L PE=1 SV=2	Q96LI5	CNO6L	63 kDa
732	CD109 antigen OS=Homo sapiens GN=CD109 PE=1 SV=2	Q6YHK3	CD109	162 kDa
733	CD166 antigen OS=Homo sapiens GN=ALCAM PE=1 SV=2	Q13740	CD166	65 kDa
734	CD2-associated protein OS=Homo sapiens GN=CD2AP PE=1 SV=1	Q9Y5K6	CD2AP	71 kDa
735	CD44 antigen OS=Homo sapiens GN=CD44 PE=1 SV=3	P16070	CD44	82 kDa
736	CD99 antigen-like protein 2 OS=Homo sapiens GN=CD99L2 PE=1 SV=1	Q8TCZ2	C99L2	28 kDa
737	Cdc42-interacting protein 4 OS=Homo sapiens GN=TRIP10 PE=1 SV=3	Q15642	CIP4	68 kDa
738	CDGSH iron-sulfur domain-containing protein 2 OS=Homo sapiens GN=CISD2 PE=1 SV=1	Q8N5K1	CISD2	15 kDa
739	CDK5 and ABL1 enzyme substrate 1 OS=Homo sapiens GN=CABLES1 PE=1 SV=2	Q8TDN4	CABL1	68 kDa
740	CDK5 regulatory subunit-associated protein 2 OS=Homo sapiens GN=CDK5RAP2 PE=1 SV=5	Q96SN8	CK5P2	215 kDa
741	CDKN2A-interacting protein OS=Homo sapiens GN=CDKN2AIP PE=1 SV=3	Q9NXV6	CARF	61 kDa
742	Cell adhesion molecule 3 OS=Homo sapiens GN=CADM3 PE=1 SV=1	Q8N126	CADM3	43 kDa
743	Cell adhesion molecule 4 OS=Homo sapiens GN=CADM4 PE=1 SV=1	Q8NFZ8	CADM4	43 kDa
744	Cell adhesion molecule-related/down-regulated by oncogenes OS=Homo sapiens GN=CDON PE=1 SV=2	Q4KMG0	CDON	139 kDa
745	Cell division control protein 6 homolog OS=Homo sapiens GN=CDC6 PE=1 SV=1	Q99741	CDC6	63 kDa
746	Cell division cycle 5-like protein OS=Homo sapiens GN=CDC5L PE=1 SV=2	Q99459	CDC5L	92 kDa
747	Cell division cycle protein 23 homolog OS=Homo sapiens GN=CDC23 PE=1 SV=3	Q9UJX2	CDC23	69 kDa
748	Cell division cycle protein 27 homolog OS=Homo sapiens GN=CDC27 PE=1 SV=2	P30260	CDC27	92 kDa
749	Cell division cycle-associated protein 2 OS=Homo sapiens GN=CDCA2 PE=1 SV=2	Q69YH5	CDCA2	113 kDa
750	Cell division cycle-associated protein 7 OS=Homo sapiens GN=CDCA7 PE=1 SV=1	Q9BWT1	CDCA7	43 kDa
751	Cell growth regulator with EF hand domain protein 1 OS=Homo sapiens GN=CGREF1 PE=2 SV=2	Q99674	CGRE1	32 kDa
752	Cell growth regulator with RING finger domain protein 1 OS=Homo sapiens GN=CGRRF1 PE=1 SV=1	Q99675	CGRF1	38 kDa
753	Cell surface glycoprotein CD200 receptor 1 OS=Homo sapiens GN=CD200R1 PE=1 SV=2	Q8TD46	MO2R1	37 kDa
754	Centlein OS=Homo sapiens GN=CNTLN PE=2 SV=5	Q9NXG0	CNTLN	162 kDa
755	Centriolar coiled-coil protein of 110 kDa OS=Homo sapiens GN=CCP110 PE=1 SV=3	O43303	CP110	113 kDa
756	Centriolin OS=Homo sapiens GN=CNTRL PE=1 SV=2	Q7Z7A1	CNTRL	269 kDa
757	Centrobin OS=Homo sapiens GN=CNTROB PE=1 SV=1	Q8N137	CNTRB	101 kDa
758	Centromere protein C OS=Homo sapiens GN=CENPC PE=1 SV=2	Q03188	CENPC	107 kDa
759	Centromere protein F OS=Homo sapiens GN=CENPF PE=1 SV=2	P49454	CENPF	368 kDa
760	Centromere protein I OS=Homo sapiens GN=CENPI PE=1 SV=2	Q92674	CENPI	87 kDa
761	Centromere protein J OS=Homo sapiens GN=CENPJ PE=1 SV=2	Q9HC77	CENPJ	153 kDa
762	Centromere protein L OS=Homo sapiens GN=CENPL PE=1 SV=2	Q8N0S6	CENPL	39 kDa
763	Centromere protein Q OS=Homo sapiens GN=CENPQ PE=1 SV=1	Q7L2Z9	CENPQ	31 kDa
765	Centromere/kinetochore protein zw10 homolog OS=Homo sapiens GN=ZW10 PE=1 SV=3	O43264	ZW10	89 kDa
766	Centromere-associated protein E OS=Homo sapiens GN=CENPE PE=1 SV=2	Q02224	CENPE	316 kDa
767	Centrosomal protein C10orf90 OS=Homo sapiens GN=C10orf90 PE=2 SV=2	Q96M02	CJ090	78 kDa
768	Centrosomal protein CEP57L1 OS=Homo sapiens GN=CEP57L1 PE=1 SV=1	Q8IYX8	CE57L	54 kDa
769	Centrosomal protein of 104 kDa OS=Homo sapiens GN=CEP104 PE=1 SV=1	O60308	CE104	104 kDa
770	Centrosomal protein of 112 kDa OS=Homo sapiens GN=CEP112 PE=1 SV=2	Q8N8E3	CE112	113 kDa
771	Centrosomal protein of 120 kDa OS=Homo sapiens GN=CEP120 PE=1 SV=2	Q8N960	CE120	113 kDa
772	Centrosomal protein of 128 kDa OS=Homo sapiens GN=CEP128 PE=1 SV=2	Q6ZU80	CE128	128 kDa
773	Centrosomal protein of 131 kDa OS=Homo sapiens GN=CEP131 PE=1 SV=3	Q9UPN4	CP131	122 kDa
774	Centrosomal protein of 135 kDa OS=Homo sapiens GN=CEP135 PE=1 SV=2	Q66GS9	CP135	133 kDa
775	Centrosomal protein of 152 kDa OS=Homo sapiens GN=CEP152 PE=1 SV=4	O94986	CE152	196 kDa
776	Centrosomal protein of 162 kDa OS=Homo sapiens GN=CEP162 PE=1 SV=2	Q5TB80	CE162	162 kDa
777	Centrosomal protein of 164 kDa OS=Homo sapiens GN=CEP164 PE=1 SV=3	Q9UPV0	CE164	164 kDa
778	Centrosomal protein of 170 kDa protein B OS=Homo sapiens GN=CEP170B PE=1 SV=4	Q9Y4F5	C170B	172 kDa
779	Centrosomal protein of 192 kDa OS=Homo sapiens GN=CEP192 PE=1 SV=2	Q8TEP8	CE192	213 kDa
780	Centrosomal protein of 290 kDa OS=Homo sapiens GN=CEP290 PE=1 SV=2	O15078	CE290	290 kDa
781	Centrosomal protein of 295 kDa OS=Homo sapiens GN=CEP295 PE=2 SV=4	Q9C0D2	CE295	295 kDa
782	Centrosomal protein of 55 kDa OS=Homo sapiens GN=CEP55 PE=1 SV=3	Q53EZ4	CEP55	54 kDa
783	Centrosomal protein of 57 kDa OS=Homo sapiens GN=CEP57 PE=1 SV=2	Q86XR8	CEP57	57 kDa
784	Centrosomal protein of 70 kDa OS=Homo sapiens GN=CEP70 PE=1 SV=2	Q8NHQ1	CEP70	70 kDa
785	Centrosomal protein of 78 kDa OS=Homo sapiens GN=CEP78 PE=1 SV=1	Q5JTW2	CEP78	76 kDa
786	Centrosomal protein of 83 kDa OS=Homo sapiens GN=CEP83 PE=1 SV=2	Q9Y592	CEP83	82 kDa
787	Centrosomal protein of 85 kDa OS=Homo sapiens GN=CEP85 PE=1 SV=1	Q6P2H3	CEP85	86 kDa
788	Centrosomal protein of 85 kDa-like OS=Homo sapiens GN=CEP85L PE=1 SV=1	Q5SZL2	CE85L	92 kDa
789	Centrosomal protein of 89 kDa OS=Homo sapiens GN=CEP89 PE=1 SV=3	Q96ST8	CEP89	90 kDa
790	Centrosomal protein of 95 kDa OS=Homo sapiens GN=CEP95 PE=1 SV=1	Q96GE4	CEP95	95 kDa
791	Centrosomal protein of 97 kDa OS=Homo sapiens GN=CEP97 PE=1 SV=1	Q8IW35	CEP97	97 kDa
792	Centrosomal protein POC5 OS=Homo sapiens GN=POC5 PE=1 SV=2	Q8NA72	POC5	63 kDa
793	Centrosome and spindle pole-associated protein 1 OS=Homo sapiens GN=CSPP1 PE=1 SV=4	Q1MSJ5	CSPP1	146 kDa
794	Centrosome-associated protein 350 OS=Homo sapiens GN=CEP350 PE=1 SV=1	Q5VT06	CE350	351 kDa
795	Centrosome-associated protein CEP250 OS=Homo sapiens GN=CEP250 PE=1 SV=2	Q9BV73	CP250	281 kDa
796	Ceramide glucosyltransferase OS=Homo sapiens GN=UGCG PE=1 SV=1	Q16739	CEGT	45 kDa
797	Cerebral cavernous malformations 2 protein OS=Homo sapiens GN=CCM2 PE=1 SV=1	Q9BSQ5	CCM2	49 kDa
798	Ceruloplasmin OS=Homo sapiens GN=CP PE=1 SV=1	P00450	CERU	122 kDa
800	cGMP-inhibited 3',5'-cyclic phosphodiesterase A OS=Homo sapiens GN=PDE3A PE=1 SV=3	Q14432	PDE3A	125 kDa
801	cGMP-inhibited 3',5'-cyclic phosphodiesterase B OS=Homo sapiens GN=PDE3B PE=1 SV=2	Q13370	PDE3B	124 kDa
802	Charged multivesicular body protein 2b OS=Homo sapiens GN=CHMP2B PE=1 SV=1	Q9UQN3	CHM2B	24 kDa
803	Charged multivesicular body protein 5 OS=Homo sapiens GN=CHMP5 PE=1 SV=1	Q9NZZ3	CHMP5	25 kDa
804	Chitinase-3-like protein 1 OS=Homo sapiens GN=CHI3L1 PE=1 SV=2	P36222	CH3L1	43 kDa
805	Chitinase-3-like protein 2 OS=Homo sapiens GN=CHI3L2 PE=1 SV=1	Q15782	CH3L2	44 kDa
806	Chitotriosidase-1 OS=Homo sapiens GN=CHIT1 PE=1 SV=1	Q13231	CHIT1	52 kDa
807	Chloride anion exchanger OS=Homo sapiens GN=SLC26A3 PE=1 SV=1	P40879	S26A3	85 kDa
808	Chloride channel CLIC-like protein 1 OS=Homo sapiens GN=CLCC1 PE=1 SV=1	Q96S66	CLCC1	62 kDa
809	Chloride channel protein 1 OS=Homo sapiens GN=CLCN1 PE=1 SV=3	P35523	CLCN1	109 kDa
810	Chloride intracellular channel protein 1 OS=Homo sapiens GN=CLIC1 PE=1 SV=4	O00299	CLIC1	27 kDa
811	Chloride intracellular channel protein 5 OS=Homo sapiens GN=CLIC5 PE=1 SV=3	Q9NZA1	CLIC5	47 kDa
812	Chloride transport protein 6 OS=Homo sapiens GN=CLCN6 PE=1 SV=2	P51797	CLCN6	97 kDa
813	Choline kinase alpha OS=Homo sapiens GN=CHKA PE=1 SV=3	P35790	CHKA	52 kDa
814	Choline transporter-like protein 1 OS=Homo sapiens GN=SLC44A1 PE=1 SV=1	Q8WWI5	CTL1	73 kDa
815	Choline transporter-like protein 5 OS=Homo sapiens GN=SLC44A5 PE=2 SV=4	Q8NCS7	CTL5	82 kDa
816	Cholinesterase OS=Homo sapiens GN=BCHE PE=1 SV=1	P06276	CHLE	68 kDa
817	Chondroitin sulfate proteoglycan 4 OS=Homo sapiens GN=CSPG4 PE=1 SV=2	Q6UVK1	CSPG4	251 kDa
818	Chondroitin sulfate synthase 1 OS=Homo sapiens GN=CHSY1 PE=1 SV=3	Q86X52	CHSS1	92 kDa
819	Chondroitin sulfate synthase 3 OS=Homo sapiens GN=CHSY3 PE=2 SV=3	Q70JA7	CHSS3	100 kDa
820	Chordin OS=Homo sapiens GN=CHRD PE=1 SV=2	Q9H2X0	CHRD	102 kDa
821	Chorionic somatomammotropin hormone 1 OS=Homo sapiens GN=CSH1 PE=1 SV=1	P0DML2	CSH1	25 kDa
822	Chromatin assembly factor 1 subunit A OS=Homo sapiens GN=CHAF1A PE=1 SV=2	Q13111	CAF1A	107 kDa
823	Chromatin target of PRMT1 protein OS=Homo sapiens GN=CHTOP PE=1 SV=2	Q9Y3Y2	CHTOP	26 kDa
824	Chromobox protein homolog 2 OS=Homo sapiens GN=CBX2 PE=1 SV=2	Q14781	CBX2	56 kDa
825	Chromobox protein homolog 6 OS=Homo sapiens GN=CBX6 PE=1 SV=1	O95503	CBX6	44 kDa
826	Chromobox protein homolog 8 OS=Homo sapiens GN=CBX8 PE=1 SV=3	Q9HC52	CBX8	43 kDa
827	Chromodomain-helicase-DNA-binding protein 1 OS=Homo sapiens GN=CHD1 PE=1 SV=2	O14646	CHD1	197 kDa
828	Chromodomain-helicase-DNA-binding protein 1-like OS=Homo sapiens GN=CHD1L PE=1 SV=2	Q86WJ1	CHD1L	101 kDa
829	Chromodomain-helicase-DNA-binding protein 2 OS=Homo sapiens GN=CHD2 PE=1 SV=2	O14647	CHD2	211 kDa
830	Chromodomain-helicase-DNA-binding protein 3 OS=Homo sapiens GN=CHD3 PE=1 SV=3	Q12873	CHD3	227 kDa
831	Chromodomain-helicase-DNA-binding protein 4 OS=Homo sapiens GN=CHD4 PE=1 SV=2	Q14839	CHD4	218 kDa
832	Chromodomain-helicase-DNA-binding protein 5 OS=Homo sapiens GN=CHD5 PE=1 SV=1	Q8TDI0	CHD5	223 kDa
833	Chromodomain-helicase-DNA-binding protein 6 OS=Homo sapiens GN=CHD6 PE=1 SV=4	Q8TD26	CHD6	305 kDa
834	Chromodomain-helicase-DNA-binding protein 7 OS=Homo sapiens GN=CHD7 PE=1 SV=3	Q9P2D1	CHD7	336 kDa
835	Chromodomain-helicase-DNA-binding protein 8 OS=Homo sapiens GN=CHD8 PE=1 SV=5	Q9HCK8	CHD8	291 kDa
836	Chromodomain-helicase-DNA-binding protein 9 OS=Homo sapiens GN=CHD9 PE=1 SV=2	Q3L8U1	CHD9	326 kDa
837	Chromogranin-A OS=Homo sapiens GN=CHGA PE=1 SV=7	P10645	CMGA	51 kDa
838	Chromosome alignment-maintaining phosphoprotein 1 OS=Homo sapiens GN=CHAMP1 PE=1 SV=2	Q96JM3	CHAP1	89 kDa
839	Chromosome transmission fidelity protein 8 homolog isoform 2 OS=Homo sapiens GN=CHTF8 PE=1 SV=1	P0CG12	CTF8A	51 kDa
841	Chromosome-associated kinesin KIF4A OS=Homo sapiens GN=KIF4A PE=1 SV=3	O95239	KIF4A	140 kDa
842	Chromosome-associated kinesin KIF4B OS=Homo sapiens GN=KIF4B PE=2 SV=2	Q2VIQ3	KIF4B	140 kDa
843	Cilia- and flagella-associated protein 20 OS=Homo sapiens GN=CFAP20 PE=1 SV=1	Q9Y6A4	CFA20	23 kDa
844	Cilia- and flagella-associated protein 43 OS=Homo sapiens GN=CFAP43 PE=2 SV=3	Q8NDM7	CFA43	192 kDa
845	Cilia- and flagella-associated protein 45 OS=Homo sapiens GN=CFAP45 PE=2 SV=2	Q9UL16	CFA45	66 kDa
846	Cilia- and flagella-associated protein 46 OS=Homo sapiens GN=CFAP46 PE=2 SV=3	Q8IYW2	CFA46	304 kDa
847	Cilia- and flagella-associated protein 53 OS=Homo sapiens GN=CFAP53 PE=1 SV=2	Q96M91	CFA53	62 kDa
848	Cilia- and flagella-associated protein 54 OS=Homo sapiens GN=CFAP54 PE=2 SV=3	Q96N23	CFA54	352 kDa
849	Cilia- and flagella-associated protein 57 OS=Homo sapiens GN=CFAP57 PE=2 SV=3	Q96MR6	CFA57	145 kDa
850	Cilia- and flagella-associated protein 58 OS=Homo sapiens GN=CFAP58 PE=1 SV=1	Q5T655	CFA58	103 kDa
851	Cilia- and flagella-associated protein 61 OS=Homo sapiens GN=CFAP61 PE=2 SV=3	Q8NHU2	CFA61	141 kDa
852	Cilia- and flagella-associated protein 69 OS=Homo sapiens GN=CFAP69 PE=2 SV=3	A5D8W1	CFA69	106 kDa
853	Cilia- and flagella-associated protein 70 OS=Homo sapiens GN=CFAP70 PE=2 SV=3	Q5T0N1	CFA70	126 kDa
854	Cilia- and flagella-associated protein 74 OS=Homo sapiens GN=CFAP74 PE=2 SV=3	Q9C0B2	CFA74	179 kDa
855	Cilia- and flagella-associated protein 97 OS=Homo sapiens GN=CFAP97 PE=1 SV=2	Q9P2B7	CFA97	59 kDa
856	Ciliogenesis-associated TTC17-interacting protein OS=Homo sapiens GN=CATIP PE=1 SV=1	Q7Z7H3	CATIP	44 kDa
857	Cingulin OS=Homo sapiens GN=CGN PE=1 SV=2	Q9P2M7	CING	136 kDa
858	Cingulin-like protein 1 OS=Homo sapiens GN=CGNL1 PE=1 SV=2	Q0VF96	CGNL1	149 kDa
859	Cip1-interacting zinc finger protein OS=Homo sapiens GN=CIZ1 PE=1 SV=2	Q9ULV3	CIZ1	100 kDa
860	Citrate lyase subunit beta-like protein, mitochondrial OS=Homo sapiens GN=CLYBL PE=1 SV=2	Q8N0X4	CLYBL	37 kDa
861	Citrate synthase, mitochondrial OS=Homo sapiens GN=CS PE=1 SV=2	O75390	CISY	52 kDa
862	Citron Rho-interacting kinase OS=Homo sapiens GN=CIT PE=1 SV=2	O14578	CTRO	231 kDa
863	C-Jun-amino-terminal kinase-interacting protein 4 OS=Homo sapiens GN=SPAG9 PE=1 SV=4	O60271	JIP4	146 kDa
864	CKLF-like MARVEL transmembrane domain-containing protein 7 OS=Homo sapiens GN=CMTM7 PE=2 SV=1	Q96FZ5	CKLF7	19 kDa
865	Claspin OS=Homo sapiens GN=CLSPN PE=1 SV=3	Q9HAW4	CLSPN	151 kDa
866	Class E basic helix-loop-helix protein 40 OS=Homo sapiens GN=BHLHE40 PE=1 SV=1	O14503	BHE40	46 kDa
867	Clathrin heavy chain 1 OS=Homo sapiens GN=CLTC PE=1 SV=5	Q00610	CLH1	192 kDa
868	Clathrin heavy chain 2 OS=Homo sapiens GN=CLTCL1 PE=1 SV=2	P53675	CLH2	187 kDa
869	Claudin-10 OS=Homo sapiens GN=CLDN10 PE=2 SV=2	P78369	CLD10	24 kDa
870	Claudin-7 OS=Homo sapiens GN=CLDN7 PE=1 SV=4	O95471	CLD7	22 kDa
871	Cleavage and polyadenylation specificity factor subunit 2 OS=Homo sapiens GN=CPSF2 PE=1 SV=2	Q9P2I0	CPSF2	88 kDa
872	Cleavage and polyadenylation specificity factor subunit 3 OS=Homo sapiens GN=CPSF3 PE=1 SV=1	Q9UKF6	CPSF3	77 kDa
873	Cleavage and polyadenylation specificity factor subunit 6 OS=Homo sapiens GN=CPSF6 PE=1 SV=2	Q16630	CPSF6	59 kDa
874	Cleft lip and palate transmembrane protein 1-like protein OS=Homo sapiens GN=CLPTM1L PE=1 SV=1	Q96KA5	CLP1L	62 kDa
875	CLIP-associating protein 1 OS=Homo sapiens GN=CLASP1 PE=1 SV=1	Q7Z460	CLAP1	169 kDa
876	CLIP-associating protein 2 OS=Homo sapiens GN=CLASP2 PE=1 SV=2	O75122	CLAP2	141 kDa
877	CLK4-associating serine/arginine rich protein OS=Homo sapiens GN=CLASRP PE=1 SV=4	Q8N2M8	CLASR	77 kDa
878	CLOCK-interacting pacemaker OS=Homo sapiens GN=CIPC PE=1 SV=2	Q9C0C6	CIPC	43 kDa
879	Cluster of 14-3-3 protein gamma OS=Homo sapiens GN=YWHAG PE=1 SV=2 (1433G_HUMAN)	P61981	1433G	28 kDa
880	Cluster of Acyl-coenzyme A thioesterase 1 OS=Homo sapiens GN=ACOT1 PE=1 SV=1 (ACOT1_HUMAN)	Q86TX2	ACOT1	46 kDa
881	Cluster of Aldo-keto reductase family 1 member B10 OS=Homo sapiens GN=AKR1B10 PE=1 SV=2 (AK1BA_HUMAN)	O60218	AK1BA	36 kDa
882	Cluster of Aldo-keto reductase family 1 member C3 OS=Homo sapiens GN=AKR1C3 PE=1 SV=4 (AK1C3_HUMAN)	P42330	AK1C3	37 kDa
884	Cluster of Alpha-1-acid glycoprotein 1 OS=Homo sapiens GN=ORM1 PE=1 SV=1 (A1AG1_HUMAN)	P02763	A1AG1	24 kDa
885	Cluster of Alpha-amylase 2B OS=Homo sapiens GN=AMY2B PE=1 SV=1 (AMY2B_HUMAN)	P19961	AMY2B	58 kDa
886	Cluster of Ankyrin repeat domain-containing protein 20B OS=Homo sapiens GN=ANKRD20A8P PE=2 SV=2 (AN20B_HUMAN)	Q5CZ79	AN20B	94 kDa
887	Cluster of Annexin A2 OS=Homo sapiens GN=ANXA2 PE=1 SV=2 (ANXA2_HUMAN)	P07355	ANXA2	39 kDa
888	Cluster of Arf-GAP with GTPase, ANK repeat and PH domain-containing protein 9 OS=Homo sapiens GN=AGAP9 PE=3 SV=2 (AGAP9_HUMAN)	Q5VTM2	AGAP9	78 kDa
889	Cluster of ATP-dependent RNA helicase DDX19A OS=Homo sapiens GN=DDX19A PE=1 SV=1 (DD19A_HUMAN)	Q9NUU7	DD19A	54 kDa
890	Cluster of Beta-actin-like protein 2 OS=Homo sapiens GN=ACTBL2 PE=1 SV=2 (ACTBL_HUMAN)	Q562R1	ACTBL	42 kDa
891	Cluster of Calmodulin-binding transcription activator 1 OS=Homo sapiens GN=CAMTA1 PE=1 SV=4 (CMTA1_HUMAN)	Q9Y6Y1	CMTA1	184 kDa
893	Cluster of Casein kinase I isoform gamma-1 OS=Homo sapiens GN=CSNK1G1 PE=1 SV=1 (KC1G1_HUMAN)	Q9HCP0	KC1G1	49 kDa
894	Cluster of Centrosomal protein of 170 kDa OS=Homo sapiens GN=CEP170 PE=1 SV=1 (CE170_HUMAN)	Q5SW79	CE170	175 kDa
895	Cluster of Cofilin-2 OS=Homo sapiens GN=CFL2 PE=1 SV=1 (COF2_HUMAN)	Q9Y281	COF2	19 kDa
896	Cluster of Coiled-coil domain-containing protein 144B OS=Homo sapiens GN=CCDC144B PE=2 SV=1 (C144B_HUMAN)	Q3MJ40	C144B	83 kDa
897	Cluster of Complement C1q and tumor necrosis factor-related protein 9A OS=Homo sapiens GN=C1QTNF9 PE=1 SV=1 (C1T9A_HUMAN)	P0C862	C1T9A	35 kDa
898	Cluster of Complement C4-A OS=Homo sapiens GN=C4A PE=1 SV=2 (CO4A_HUMAN)	P0C0L4	CO4A	193 kDa
899	Cluster of Contactin-associated protein-like 3B OS=Homo sapiens GN=CNTNAP3B PE=2 SV=2 (CNT3B_HUMAN)	Q96NU0	CNT3B	140 kDa
900	Cluster of COUP transcription factor 1 OS=Homo sapiens GN=NR2F1 PE=1 SV=1 (COT1_HUMAN)	P10589	COT1	46 kDa
901	Cluster of Cryptochrome-1 OS=Homo sapiens GN=CRY1 PE=1 SV=1 (CRY1_HUMAN)	Q16526	CRY1	66 kDa
902	Cluster of cTAGE family member 2 OS=Homo sapiens GN=CTAGE1 PE=1 SV=2 (CTGE2_HUMAN)	Q96RT6	CTGE2	85 kDa
903	Cluster of cTAGE family member 6 OS=Homo sapiens GN=CTAGE6 PE=2 SV=2 (CTGE6_HUMAN)	Q86UF2	CTGE6	88 kDa
904	Cluster of CUGBP Elav-like family member 3 OS=Homo sapiens GN=CELF3 PE=1 SV=1 (CELF3_HUMAN)	Q5SZQ8	CELF3	51 kDa
905	Cluster of Cytochrome P450 4A11 OS=Homo sapiens GN=CYP4A11 PE=1 SV=1 (CP4AB_HUMAN)	Q02928	CP4AB	59 kDa
906	Cluster of Dual specificity protein phosphatase CDC14B OS=Homo sapiens GN=CDC14B PE=1 SV=1 (CC14B_HUMAN)	O60729	CC14B	57 kDa
907	Cluster of E3 ubiquitin-protein ligase HERC2 OS=Homo sapiens GN=HERC2 PE=1 SV=2 (HERC2_HUMAN)	O95714	HERC2	527 kDa
908	Cluster of Endogenous retrovirus group K member 19 Pol protein OS=Homo sapiens GN=ERVK-19 PE=2 SV=2 (POK19_HUMAN)	Q9WJR5	POK19	108 kDa
909	Cluster of Endogenous retrovirus group K member 9 Pol protein OS=Homo sapiens GN=ERVK-9 PE=3 SV=3 (POK9_HUMAN)	P63128	POK9	124 kDa
910	Cluster of Endoplasmin OS=Homo sapiens GN=HSP90B1 PE=1 SV=1 (ENPL_HUMAN)	P14625	ENPL	92 kDa
911	Cluster of F-box/WD repeat-containing protein 10 OS=Homo sapiens GN=FBXW10 PE=2 SV=2 (FBW10_HUMAN)	Q5XX13	FBW10	120 kDa
912	Cluster of Glutamate dehydrogenase 1, mitochondrial OS=Homo sapiens GN=GLUD1 PE=1 SV=2 (DHE3_HUMAN)	P00367	DHE3	61 kDa
913	Cluster of Glycylpeptide N-tetradecanoyltransferase 2 OS=Homo sapiens GN=NMT2 PE=1 SV=1 (NMT2_HUMAN)	O60551	NMT2	57 kDa
914	Cluster of Golgin subfamily A member 8C OS=Homo sapiens GN=GOLGA8CP PE=3 SV=2 (GOG8C_HUMAN)	A6NN73	GOG8C	67 kDa
915	Cluster of Golgin subfamily A member 8R OS=Homo sapiens GN=GOLGA8R PE=3 SV=1 (GOG8R_HUMAN)	I6L899	GOG8R	71 kDa
916	Cluster of Guanine nucleotide-binding protein G(i) subunit alpha-1 OS=Homo sapiens GN=GNAI1 PE=1 SV=2 (GNAI1_HUMAN)	P63096	GNAI1	40 kDa
917	Cluster of Guanine nucleotide-binding protein G(I)/G(S)/G(T) subunit beta-1 OS=Homo sapiens GN=GNB1 PE=1 SV=3 (GBB1_HUMAN)	P62873	GBB1	37 kDa
918	Cluster of Guanine nucleotide-binding protein G(s) subunit alpha isoforms XLas OS=Homo sapiens GN=GNAS PE=1 SV=2 (GNAS1_HUMAN)	Q5JWF2	GNAS1	111 kDa
919	Cluster of Guanine nucleotide-binding protein subunit alpha-13 OS=Homo sapiens GN=GNA13 PE=1 SV=2 (GNA13_HUMAN)	Q14344	GNA13	44 kDa
920	Cluster of Haptoglobin OS=Homo sapiens GN=HP PE=1 SV=1 (HPT_HUMAN)	Q9HD23	HPT	45 kDa
922	Cluster of Heat shock cognate 71 kDa protein OS=Homo sapiens GN=HSPA8 PE=1 SV=1 (HSP7C_HUMAN)	P11142	HSP7C	71 kDa
923	Cluster of Heat shock protein HSP 90-beta OS=Homo sapiens GN=HSP90AB1 PE=1 SV=4 (HS90B_HUMAN)	P08238	HS90B	83 kDa
924	Cluster of Hemoglobin subunit beta OS=Homo sapiens GN=HBB PE=1 SV=2 (HBB_HUMAN)	P68871	HBB	16 kDa
925	Cluster of Heterogeneous nuclear ribonucleoprotein C-like 3 OS=Homo sapiens GN=HNRNPCL3 PE=2 SV=1 (HNRC3_HUMAN)	B7ZW38	HNRC3	32 kDa
926	Cluster of Histone H2A type 2-B OS=Homo sapiens GN=HIST2H2AB PE=1 SV=3 (H2A2B_HUMAN)	Q8IUE6	H2A2B	14 kDa
927	Cluster of Histone H2A type 2-C OS=Homo sapiens GN=HIST2H2AC PE=1 SV=4 (H2A2C_HUMAN)	Q16777	H2A2C	14 kDa
928	Cluster of Histone H2B type 1-A OS=Homo sapiens GN=HIST1H2BA PE=1 SV=3 (H2B1A_HUMAN)	Q96A08	H2B1A	14 kDa
929	Cluster of Histone H3.3 OS=Homo sapiens GN=H3F3A PE=1 SV=2 (H33_HUMAN)	P84243	H33	15 kDa
936	Cluster of HLA class I histocompatibility antigen, Cw-17 alpha chain OS=Homo sapiens GN=HLA-C PE=1 SV=1 (1C17_HUMAN)	Q95604	1C17	41 kDa
937	Cluster of Homeobox protein cut-like 1 OS=Homo sapiens GN=CUX1 PE=1 SV=3 (CUX1_HUMAN)	P39880	CUX1	164 kDa
938	Cluster of Homeobox protein TGIF2LX OS=Homo sapiens GN=TGIF2LX PE=1 SV=1 (TF2LX_HUMAN)	Q8IUE1	TF2LX	27 kDa
939	Cluster of Inactive gamma-glutamyltranspeptidase 2 OS=Homo sapiens GN=GGT2 PE=1 SV=3 (GGT2_HUMAN)	P36268	GGT2	62 kDa
940	Cluster of Kelch-like protein 13 OS=Homo sapiens GN=KLHL13 PE=1 SV=3 (KLH13_HUMAN)	Q9P2N7	KLH13	74 kDa
941	Cluster of Leucine-rich repeat-containing protein 37A2 OS=Homo sapiens GN=LRRC37A2 PE=2 SV=2 (L37A2_HUMAN)	A6NM11	L37A2	188 kDa
942	Cluster of Leukocyte immunoglobulin-like receptor subfamily B member 3 OS=Homo sapiens GN=LILRB3 PE=2 SV=3 (LIRB3_HUMAN)	O75022	LIRB3	69 kDa
943	Cluster of Lipocalin-1 OS=Homo sapiens GN=LCN1 PE=1 SV=1 (LCN1_HUMAN)	P31025	LCN1	19 kDa
944	Cluster of MBT domain-containing protein 1 OS=Homo sapiens GN=MBTD1 PE=1 SV=2 (MBTD1_HUMAN)	Q05BQ5	MBTD1	71 kDa
945	Cluster of Myosin-4 OS=Homo sapiens GN=MYH4 PE=1 SV=2 (MYH4_HUMAN)	Q9Y623	MYH4	223 kDa
946	Cluster of Myosin-6 OS=Homo sapiens GN=MYH6 PE=1 SV=5 (MYH6_HUMAN)	P13533	MYH6	224 kDa
947	Cluster of Na(+)/H(+) exchange regulatory cofactor NHE-RF3 OS=Homo sapiens GN=PDZK1 PE=1 SV=2 (NHRF3_HUMAN)	Q5T2W1	NHRF3	57 kDa
948	Cluster of Neurexin-1 OS=Homo sapiens GN=NRXN1 PE=2 SV=1 (NRX1A_HUMAN)	Q9ULB1	NRX1A	162 kDa
949	Cluster of Neurexin-2 OS=Homo sapiens GN=NRXN2 PE=2 SV=1 (NRX2A_HUMAN)	Q9P2S2	NRX2A	185 kDa
950	Cluster of Neuroligin-4, X-linked OS=Homo sapiens GN=NLGN4X PE=1 SV=1 (NLGNX_HUMAN)	Q8N0W4	NLGNX	92 kDa
951	Cluster of NKG2-A/NKG2-B type II integral membrane protein OS=Homo sapiens GN=KLRC1 PE=1 SV=2 (NKG2A_HUMAN)	P26715	NKG2A	26 kDa
952	Cluster of Nodal modulator 2 OS=Homo sapiens GN=NOMO2 PE=1 SV=1 (NOMO2_HUMAN)	Q5JPE7	NOMO2	139 kDa
953	Cluster of Nuclear autoantigen Sp-100 OS=Homo sapiens GN=SP100 PE=1 SV=3 (SP100_HUMAN)	P23497	SP100	100 kDa
954	Cluster of Nuclear envelope pore membrane protein POM 121 OS=Homo sapiens GN=POM121 PE=1 SV=2 (P121A_HUMAN)	Q96HA1	P121A	128 kDa
955	Cluster of Nuclear pore complex-interacting protein family member A2 OS=Homo sapiens GN=NPIPA2 PE=3 SV=1 (NPIA2_HUMAN)	E9PIF3	NPIA2	42 kDa
956	Cluster of Peroxiredoxin-1 OS=Homo sapiens GN=PRDX1 PE=1 SV=1 (PRDX1_HUMAN)	Q06830	PRDX1	22 kDa
957	Cluster of Peroxisome proliferator-activated receptor gamma coactivator-related protein 1 OS=Homo sapiens GN=PPRC1 PE=1 SV=1 (PPRC1_HUMAN)	Q5VV67	PPRC1	178 kDa
958	Cluster of Phosphatidylinositol 4-kinase alpha OS=Homo sapiens GN=PI4KA PE=1 SV=3 (PI4KA_HUMAN)	P42356	PI4KA	231 kDa
959	Cluster of Plasminogen OS=Homo sapiens GN=PLG PE=1 SV=2 (PLMN_HUMAN)	P00747	PLMN	91 kDa
960	Cluster of POTE ankyrin domain family member B3 OS=Homo sapiens GN=POTEB3 PE=2 SV=2 (POTB3_HUMAN)	A0JP26	POTB3	66 kDa
961	Cluster of POTE ankyrin domain family member G OS=Homo sapiens GN=POTEG PE=2 SV=5 (POTEG_HUMAN)	Q6S5H5	POTEG	57 kDa
962	Cluster of POU domain, class 4, transcription factor 2 OS=Homo sapiens GN=POU4F2 PE=1 SV=2 (PO4F2_HUMAN)	Q12837	PO4F2	43 kDa
963	Cluster of Pregnancy-specific beta-1-glycoprotein 3 OS=Homo sapiens GN=PSG3 PE=2 SV=2 (PSG3_HUMAN)	Q16557	PSG3	48 kDa
964	Cluster of Protein argonaute-4 OS=Homo sapiens GN=AGO4 PE=1 SV=2 (AGO4_HUMAN)	Q9HCK5	AGO4	97 kDa
965	Cluster of Protein FAM205A OS=Homo sapiens GN=FAM205A PE=2 SV=4 (F205A_HUMAN)	Q6ZU69	F205A	148 kDa
966	Cluster of Protein FAM25A OS=Homo sapiens GN=FAM25A PE=3 SV=1 (FM25A_HUMAN)	B3EWG3	FM25A	9 kDa
967	Cluster of Protein phosphatase inhibitor 2-like protein 3 OS=Homo sapiens GN=PPP1R2P3 PE=1 SV=1 (IPP2M_HUMAN)	Q6NXS1	IPP2M	23 kDa
968	Cluster of Protein S100-A7 OS=Homo sapiens GN=S100A7 PE=1 SV=4 (S10A7_HUMAN)	P31151	S10A7	11 kDa
969	Cluster of Protocadherin gamma-A10 OS=Homo sapiens GN=PCDHGA10 PE=2 SV=1 (PCDGA_HUMAN)	Q9Y5H3	PCDGA	101 kDa
970	Cluster of Protocadherin gamma-B5 OS=Homo sapiens GN=PCDHGB5 PE=2 SV=1 (PCDGH_HUMAN)	Q9Y5G0	PCDGH	100 kDa
971	Cluster of Puromycin-sensitive aminopeptidase OS=Homo sapiens GN=NPEPPS PE=1 SV=2 (PSA_HUMAN)	P55786	PSA	103 kDa
972	Cluster of Putative 3-phosphoinositide-dependent protein kinase 2 OS=Homo sapiens GN=PDPK2P PE=5 SV=1 (PDPK2_HUMAN)	Q6A1A2	PDPK2	45 kDa
973	Cluster of Putative ATP-dependent RNA helicase DDX11-like protein 8 OS=Homo sapiens GN=DDX11L8 PE=1 SV=1 (D11L8_HUMAN)	A8MPP1	D11L8	102 kDa
974	Cluster of Putative elongation factor 1-alpha-like 3 OS=Homo sapiens GN=EEF1A1P5 PE=5 SV=1 (EF1A3_HUMAN)	Q5VTE0	EF1A3	50 kDa
975	Cluster of Putative golgin subfamily A member 6-like protein 19 OS=Homo sapiens GN=GOLGA6L19 PE=5 SV=1 (GG6LS_HUMAN)	H0YKK7	GG6LS	64 kDa
976	Cluster of Putative golgin subfamily A member 8I OS=Homo sapiens GN=GOLGA8IP PE=5 SV=2 (GOG8I_HUMAN)	A6NC78	GOG8I	71 kDa
977	Cluster of Putative mitochondrial import inner membrane translocase subunit Tim23B OS=Homo sapiens GN=TIMM23B PE=5 SV=2 (TI23B_HUMAN)	Q5SRD1	TI23B	28 kDa
978	Cluster of Putative rhophilin-2-like protein RHPN2P1 OS=Homo sapiens GN=RHPN2P1 PE=5 SV=2 (RHN2P_HUMAN)	A8MT19	RHN2P	66 kDa
979	Cluster of Putative T-complex protein 1 subunit theta-like 1 OS=Homo sapiens GN=CCT8L1P PE=5 SV=1 (TCPQL_HUMAN)	A6NM43	TCPQL	60 kDa
980	Cluster of Putative zinc finger CCHC domain-containing protein 18 OS=Homo sapiens GN=ZCCHC18 PE=5 SV=1 (ZCC18_HUMAN)	P0CG32	ZCC18	45 kDa
981	Cluster of RANBP2-like and GRIP domain-containing protein 5/6 OS=Homo sapiens GN=RGPD5 PE=1 SV=3 (RGPD5_HUMAN)	Q99666	RGPD5	199 kDa
982	Cluster of Ras-related GTP-binding protein C OS=Homo sapiens GN=RRAGC PE=1 SV=1 (RRAGC_HUMAN)	Q9HB90	RRAGC	44 kDa
983	Cluster of Ras-related protein Rab-10 OS=Homo sapiens GN=RAB10 PE=1 SV=1 (RAB10_HUMAN)	P61026	RAB10	23 kDa
984	Cluster of Ras-related protein Rab-11A OS=Homo sapiens GN=RAB11A PE=1 SV=3 (RB11A_HUMAN)	P62491	RB11A	24 kDa
985	Cluster of Ras-related protein Rap-1A OS=Homo sapiens GN=RAP1A PE=1 SV=1 (RAP1A_HUMAN)	P62834	RAP1A	21 kDa
986	Cluster of RIMS-binding protein 3A OS=Homo sapiens GN=RIMBP3 PE=1 SV=4 (RIM3A_HUMAN)	Q9UFD9	RIM3A	181 kDa
987	Cluster of RNA binding motif protein, X-linked-like-1 OS=Homo sapiens GN=RBMXL1 PE=1 SV=1 (RMXL1_HUMAN)	Q96E39	RMXL1	42 kDa
988	Cluster of RNA polymerase II transcription factor SIII subunit A3-like-2 OS=Homo sapiens GN=TCEB3CL2 PE=3 SV=1 (EA3L2_HUMAN)	A6NLF2	EA3L2	60 kDa
989	Cluster of RNA-binding E3 ubiquitin-protein ligase MEX3C OS=Homo sapiens GN=MEX3C PE=1 SV=3 (MEX3C_HUMAN)	Q5U5Q3	MEX3C	69 kDa
991	Cluster of S-adenosyl-L-methionine-dependent tRNA 4-demethylwyosine synthase OS=Homo sapiens GN=TYW1 PE=2 SV=2 (TYW1_HUMAN)	Q9NV66	TYW1	84 kDa
992	Cluster of Serine/threonine-protein kinase SMG1 OS=Homo sapiens GN=SMG1 PE=1 SV=3 (SMG1_HUMAN)	Q96Q15	SMG1	410 kDa
993	Cluster of Serpin B3 OS=Homo sapiens GN=SERPINB3 PE=1 SV=2 (SPB3_HUMAN)	P29508	SPB3	45 kDa
994	Cluster of SLIT-ROBO Rho GTPase-activating protein 2 OS=Homo sapiens GN=SRGAP2 PE=1 SV=2 (SRGP2_HUMAN)	O75044	SRGP2	121 kDa
995	Cluster of Sodium channel protein type 9 subunit alpha OS=Homo sapiens GN=SCN9A PE=1 SV=3 (SCN9A_HUMAN)	Q15858	SCN9A	226 kDa
996	Cluster of Sodium/potassium-transporting ATPase subunit alpha-3 OS=Homo sapiens GN=ATP1A3 PE=1 SV=3 (AT1A3_HUMAN)	P13637	AT1A3	112 kDa
997	Cluster of Solute carrier family 12 member 5 OS=Homo sapiens GN=SLC12A5 PE=2 SV=3 (S12A5_HUMAN)	Q9H2X9	S12A5	126 kDa
998	Cluster of Solute carrier family 25 member 52 OS=Homo sapiens GN=SLC25A52 PE=2 SV=2 (S2552_HUMAN)	Q3SY17	S2552	34 kDa
999	Cluster of Spermatogenesis-associated protein 31A3 OS=Homo sapiens GN=SPATA31A3 PE=2 SV=1 (S31A3_HUMAN)	Q5VYP0	S31A3	149 kDa
1000	Cluster of Spermatogenesis-associated protein 31C1 OS=Homo sapiens GN=SPATA31C1 PE=2 SV=1 (S31C1_HUMAN)	P0DKV0	S31C1	131 kDa
1001	Cluster of Stereocilin OS=Homo sapiens GN=STRC PE=2 SV=1 (STRC_HUMAN)	Q7RTU9	STRC	193 kDa
1002	Cluster of Stromelysin-1 OS=Homo sapiens GN=MMP3 PE=1 SV=2 (MMP3_HUMAN)	P08254	MMP3	54 kDa
1004	Cluster of TATA box-binding protein-like protein 2 OS=Homo sapiens GN=TBPL2 PE=2 SV=1 (TBPL2_HUMAN)	Q6SJ96	TBPL2	42 kDa
1005	Cluster of T-cell receptor gamma-2 chain C region OS=Homo sapiens GN=TRGC2 PE=1 SV=1 (TRGC2_HUMAN)	P03986	TRGC2	22 kDa
1006	Cluster of Tenascin-X OS=Homo sapiens GN=TNXB PE=1 SV=3 (TENX_HUMAN)	P22105	TENX	464 kDa
1007	Cluster of Transcription factor AP-2-alpha OS=Homo sapiens GN=TFAP2A PE=1 SV=1 (AP2A_HUMAN)	P05549	AP2A	48 kDa
1008	Cluster of Transcription factor SPT20 homolog-like 1 OS=Homo sapiens GN=SUPT20HL1 PE=2 SV=2 (SP201_HUMAN)	Q3ZLR7	SP201	89 kDa
1009	Cluster of Transcriptional enhancer factor TEF-5 OS=Homo sapiens GN=TEAD3 PE=1 SV=2 (TEAD3_HUMAN)	Q99594	TEAD3	49 kDa
1010	Cluster of Tripartite motif-containing protein 16 OS=Homo sapiens GN=TRIM16 PE=1 SV=3 (TRI16_HUMAN)	O95361	TRI16	64 kDa
1011	Cluster of Tropomyosin beta chain OS=Homo sapiens GN=TPM2 PE=1 SV=1 (TPM2_HUMAN)	P07951	TPM2	33 kDa
1012	Cluster of Tubulin alpha-8 chain OS=Homo sapiens GN=TUBA8 PE=1 SV=1 (TBA8_HUMAN)	Q9NY65	TBA8	50 kDa
1013	Cluster of Tubulin beta-4B chain OS=Homo sapiens GN=TUBB4B PE=1 SV=1 (TBB4B_HUMAN)	P68371	TBB4B	50 kDa
1014	Cluster of Tubulin gamma-1 chain OS=Homo sapiens GN=TUBG1 PE=1 SV=2 (TBG1_HUMAN)	P23258	TBG1	51 kDa
1015	Cluster of Tyrosine-protein phosphatase non-receptor type substrate 1 OS=Homo sapiens GN=SIRPA PE=1 SV=2 (SHPS1_HUMAN)	P78324	SHPS1	55 kDa
1016	Cluster of Ubiquitin carboxyl-terminal hydrolase 17-like protein 5 OS=Homo sapiens GN=USP17L5 PE=3 SV=2 (U17L5_HUMAN)	A8MUK1	U17L5	60 kDa
1017	Cluster of Ubiquitin-60S ribosomal protein L40 OS=Homo sapiens GN=UBA52 PE=1 SV=2 (RL40_HUMAN)	P62987	RL40	15 kDa
1018	Cluster of Ubl carboxyl-terminal hydrolase 18 OS=Homo sapiens GN=USP18 PE=1 SV=1 (UBP18_HUMAN)	Q9UMW8	UBP18	43 kDa
1019	Cluster of UDP-glucuronosyltransferase 1-5 OS=Homo sapiens GN=UGT1A5 PE=2 SV=1 (UD15_HUMAN)	P35504	UD15	60 kDa
1020	Cluster of WAS protein family homolog 6 OS=Homo sapiens GN=WASH6P PE=1 SV=3 (WASH6_HUMAN)	Q9NQA3	WASH6	48 kDa
1021	Cluster of WASH complex subunit FAM21A OS=Homo sapiens GN=FAM21A PE=2 SV=3 (FA21A_HUMAN)	Q641Q2	FA21A	147 kDa
1022	Cluster of Zinc finger protein 286A OS=Homo sapiens GN=ZNF286A PE=1 SV=1 (Z286A_HUMAN)	Q9HBT8	Z286A	60 kDa
1023	Cluster of Zinc finger protein 585A OS=Homo sapiens GN=ZNF585A PE=2 SV=2 (Z585A_HUMAN)	Q6P3V2	Z585A	88 kDa
1024	Cluster of Zinc finger protein 587 OS=Homo sapiens GN=ZNF587 PE=1 SV=1 (ZN587_HUMAN)	Q96SQ5	ZN587	66 kDa
1025	Cluster of Zinc finger protein 658 OS=Homo sapiens GN=ZNF658 PE=2 SV=2 (ZN658_HUMAN)	Q5TYW1	ZN658	122 kDa
1026	Cluster of Zinc finger protein Gfi-1 OS=Homo sapiens GN=GFI1 PE=1 SV=2 (GFI1_HUMAN)	Q99684	GFI1	45 kDa
1027	Cluster of Zinc finger protein GLIS3 OS=Homo sapiens GN=GLIS3 PE=2 SV=5 (GLIS3_HUMAN)	Q8NEA6	GLIS3	84 kDa
1028	Cluster of Zinc finger X-chromosomal protein OS=Homo sapiens GN=ZFX PE=2 SV=2 (ZFX_HUMAN)	P17010	ZFX	91 kDa
1029	Clustered mitochondria protein homolog OS=Homo sapiens GN=CLUH PE=1 SV=2	O75153	CLU	147 kDa
1031	Clusterin-like protein 1 OS=Homo sapiens GN=CLUL1 PE=2 SV=1	Q15846	CLUL1	54 kDa
1032	C-Maf-inducing protein OS=Homo sapiens GN=CMIP PE=1 SV=3	Q8IY22	CMIP	86 kDa
1033	CMP-N-acetylneuraminate-beta-galactosamide-alpha-2,3-sialyltransferase 4 OS=Homo sapiens GN=ST3GAL4 PE=2 SV=1	Q11206	SIA4C	38 kDa
1034	CMP-sialic acid transporter OS=Homo sapiens GN=SLC35A1 PE=2 SV=1	P78382	S35A1	37 kDa
1035	C-myc promoter-binding protein OS=Homo sapiens GN=DENND4A PE=1 SV=2	Q7Z401	MYCPP	209 kDa
1036	Coactosin-like protein OS=Homo sapiens GN=COTL1 PE=1 SV=3	Q14019	COTL1	16 kDa
1037	Coagulation factor V OS=Homo sapiens GN=F5 PE=1 SV=4	P12259	FA5	252 kDa
1038	Coagulation factor VIII OS=Homo sapiens GN=F8 PE=1 SV=1	P00451	FA8	267 kDa
1039	Coagulation factor XII OS=Homo sapiens GN=F12 PE=1 SV=3	P00748	FA12	68 kDa
1040	Coagulation factor XIII B chain OS=Homo sapiens GN=F13B PE=1 SV=3	P05160	F13B	76 kDa
1041	Coatomer subunit beta OS=Homo sapiens GN=COPB1 PE=1 SV=3	P53618	COPB	107 kDa
1042	Coatomer subunit delta OS=Homo sapiens GN=ARCN1 PE=1 SV=1	P48444	COPD	57 kDa
1043	Coatomer subunit gamma-2 OS=Homo sapiens GN=COPG2 PE=1 SV=1	Q9UBF2	COPG2	98 kDa
1044	Cocaine- and amphetamine-regulated transcript protein OS=Homo sapiens GN=CARTPT PE=1 SV=1	Q16568	CART	13 kDa
1045	Cochlin OS=Homo sapiens GN=COCH PE=1 SV=1	O43405	COCH	59 kDa
1046	Codanin-1 OS=Homo sapiens GN=CDAN1 PE=1 SV=4	Q8IWY9	CDAN1	134 kDa
1047	Cohesin subunit SA-1 OS=Homo sapiens GN=STAG1 PE=1 SV=3	Q8WVM7	STAG1	144 kDa
1048	Cohesin subunit SA-2 OS=Homo sapiens GN=STAG2 PE=1 SV=3	Q8N3U4	STAG2	141 kDa
1049	Cohesin subunit SA-3 OS=Homo sapiens GN=STAG3 PE=1 SV=2	Q9UJ98	STAG3	139 kDa
1050	Coiled-coil and C2 domain-containing protein 1A OS=Homo sapiens GN=CC2D1A PE=1 SV=1	Q6P1N0	C2D1A	104 kDa
1051	Coiled-coil and C2 domain-containing protein 1B OS=Homo sapiens GN=CC2D1B PE=1 SV=1	Q5T0F9	C2D1B	94 kDa
1052	Coiled-coil domain-containing protein 106 OS=Homo sapiens GN=CCDC106 PE=1 SV=1	Q9BWC9	CC106	32 kDa
1053	Coiled-coil domain-containing protein 108 OS=Homo sapiens GN=CCDC108 PE=1 SV=2	Q6ZU64	CC108	217 kDa
1054	Coiled-coil domain-containing protein 110 OS=Homo sapiens GN=CCDC110 PE=1 SV=1	Q8TBZ0	CC110	97 kDa
1055	Coiled-coil domain-containing protein 114 OS=Homo sapiens GN=CCDC114 PE=1 SV=3	Q96M63	CC114	75 kDa
1056	Coiled-coil domain-containing protein 126 OS=Homo sapiens GN=CCDC126 PE=2 SV=2	Q96EE4	CC126	16 kDa
1057	Coiled-coil domain-containing protein 129 OS=Homo sapiens GN=CCDC129 PE=2 SV=2	Q6ZRS4	CC129	115 kDa
1059	Coiled-coil domain-containing protein 136 OS=Homo sapiens GN=CCDC136 PE=1 SV=3	Q96JN2	CC136	134 kDa
1060	Coiled-coil domain-containing protein 138 OS=Homo sapiens GN=CCDC138 PE=1 SV=1	Q96M89	CC138	76 kDa
1061	Coiled-coil domain-containing protein 14 OS=Homo sapiens GN=CCDC14 PE=1 SV=3	Q49A88	CCD14	106 kDa
1062	Coiled-coil domain-containing protein 141 OS=Homo sapiens GN=CCDC141 PE=1 SV=2	Q6ZP82	CC141	166 kDa
1063	Coiled-coil domain-containing protein 146 OS=Homo sapiens GN=CCDC146 PE=1 SV=2	Q8IYE0	CC146	113 kDa
1064	Coiled-coil domain-containing protein 149 OS=Homo sapiens GN=CCDC149 PE=2 SV=2	Q6ZUS6	CC149	53 kDa
1065	Coiled-coil domain-containing protein 15 OS=Homo sapiens GN=CCDC15 PE=2 SV=2	Q0P6D6	CCD15	110 kDa
1066	Coiled-coil domain-containing protein 150 OS=Homo sapiens GN=CCDC150 PE=1 SV=2	Q8NCX0	CC150	129 kDa
1067	Coiled-coil domain-containing protein 152 OS=Homo sapiens GN=CCDC152 PE=2 SV=3	Q4G0S7	CC152	30 kDa
1068	Coiled-coil domain-containing protein 154 OS=Homo sapiens GN=CCDC154 PE=2 SV=4	A6NI56	CC154	76 kDa
1069	Coiled-coil domain-containing protein 158 OS=Homo sapiens GN=CCDC158 PE=1 SV=2	Q5M9N0	CD158	127 kDa
1070	Coiled-coil domain-containing protein 159 OS=Homo sapiens GN=CCDC159 PE=2 SV=1	P0C7I6	CC159	46 kDa
1071	Coiled-coil domain-containing protein 162 OS=Homo sapiens GN=CCDC162P PE=2 SV=3	A2VCL2	CC162	104 kDa
1072	Coiled-coil domain-containing protein 168 OS=Homo sapiens GN=CCDC168 PE=2 SV=2	Q8NDH2	CC168	278 kDa
1073	Coiled-coil domain-containing protein 171 OS=Homo sapiens GN=CCDC171 PE=2 SV=1	Q6TFL3	CC171	153 kDa
1074	Coiled-coil domain-containing protein 175 OS=Homo sapiens GN=CCDC175 PE=4 SV=2	P0C221	CC175	94 kDa
1075	Coiled-coil domain-containing protein 178 OS=Homo sapiens GN=CCDC178 PE=2 SV=3	Q5BJE1	CC178	102 kDa
1076	Coiled-coil domain-containing protein 18 OS=Homo sapiens GN=CCDC18 PE=2 SV=1	Q5T9S5	CCD18	169 kDa
1077	Coiled-coil domain-containing protein 180 OS=Homo sapiens GN=CCDC180 PE=2 SV=2	Q9P1Z9	CC180	191 kDa
1078	Coiled-coil domain-containing protein 181 OS=Homo sapiens GN=CCDC181 PE=2 SV=1	Q5TID7	CC181	60 kDa
1079	Coiled-coil domain-containing protein 186 OS=Homo sapiens GN=CCDC186 PE=1 SV=2	Q7Z3E2	CC186	104 kDa
1080	Coiled-coil domain-containing protein 25 OS=Homo sapiens GN=CCDC25 PE=1 SV=2	Q86WR0	CCD25	24 kDa
1081	Coiled-coil domain-containing protein 27 OS=Homo sapiens GN=CCDC27 PE=2 SV=2	Q2M243	CCD27	75 kDa
1082	Coiled-coil domain-containing protein 30 OS=Homo sapiens GN=CCDC30 PE=2 SV=1	Q5VVM6	CCD30	91 kDa
1083	Coiled-coil domain-containing protein 33 OS=Homo sapiens GN=CCDC33 PE=1 SV=3	Q8N5R6	CCD33	107 kDa
1084	Coiled-coil domain-containing protein 37 OS=Homo sapiens GN=CCDC37 PE=2 SV=1	Q494V2	CCD37	71 kDa
1085	Coiled-coil domain-containing protein 38 OS=Homo sapiens GN=CCDC38 PE=2 SV=1	Q502W7	CCD38	65 kDa
1086	Coiled-coil domain-containing protein 39 OS=Homo sapiens GN=CCDC39 PE=2 SV=3	Q9UFE4	CCD39	110 kDa
1087	Coiled-coil domain-containing protein 40 OS=Homo sapiens GN=CCDC40 PE=2 SV=2	Q4G0X9	CCD40	130 kDa
1088	Coiled-coil domain-containing protein 42A OS=Homo sapiens GN=CCDC42 PE=1 SV=2	Q96M95	CCD42	38 kDa
1089	Coiled-coil domain-containing protein 47 OS=Homo sapiens GN=CCDC47 PE=1 SV=1	Q96A33	CCD47	56 kDa
1090	Coiled-coil domain-containing protein 54 OS=Homo sapiens GN=CCDC54 PE=1 SV=2	Q8NEL0	CCD54	38 kDa
1091	Coiled-coil domain-containing protein 57 OS=Homo sapiens GN=CCDC57 PE=1 SV=2	Q2TAC2	CCD57	103 kDa
1092	Coiled-coil domain-containing protein 6 OS=Homo sapiens GN=CCDC6 PE=1 SV=2	Q16204	CCDC6	53 kDa
1093	Coiled-coil domain-containing protein 60 OS=Homo sapiens GN=CCDC60 PE=1 SV=2	Q8IWA6	CCD60	63 kDa
1095	Coiled-coil domain-containing protein 66 OS=Homo sapiens GN=CCDC66 PE=1 SV=4	A2RUB6	CCD66	109 kDa
1096	Coiled-coil domain-containing protein 71 OS=Homo sapiens GN=CCDC71 PE=2 SV=3	Q8IV32	CCD71	50 kDa
1097	Coiled-coil domain-containing protein 73 OS=Homo sapiens GN=CCDC73 PE=2 SV=2	Q6ZRK6	CCD73	124 kDa
1098	Coiled-coil domain-containing protein 74A OS=Homo sapiens GN=CCDC74A PE=2 SV=1	Q96AQ1	CC74A	42 kDa
1099	Coiled-coil domain-containing protein 78 OS=Homo sapiens GN=CCDC78 PE=2 SV=1	A2IDD5	CCD78	49 kDa
1100	Coiled-coil domain-containing protein 8 OS=Homo sapiens GN=CCDC8 PE=1 SV=2	Q9H0W5	CCDC8	59 kDa
1101	Coiled-coil domain-containing protein 80 OS=Homo sapiens GN=CCDC80 PE=1 SV=1	Q76M96	CCD80	108 kDa
1102	Coiled-coil domain-containing protein 85A OS=Homo sapiens GN=CCDC85A PE=2 SV=3	Q96PX6	CC85A	60 kDa
1103	Coiled-coil domain-containing protein 88B OS=Homo sapiens GN=CCDC88B PE=1 SV=1	A6NC98	CC88B	165 kDa
1104	Coiled-coil domain-containing protein 92 OS=Homo sapiens GN=CCDC92 PE=1 SV=2	Q53HC0	CCD92	37 kDa
1105	Coiled-coil domain-containing protein KIAA1407 OS=Homo sapiens GN=KIAA1407 PE=2 SV=1	Q8NCU4	K1407	111 kDa
1106	Cold shock domain-containing protein E1 OS=Homo sapiens GN=CSDE1 PE=1 SV=2	O75534	CSDE1	89 kDa
1107	Cold-inducible RNA-binding protein OS=Homo sapiens GN=CIRBP PE=1 SV=1	Q14011	CIRBP	19 kDa
1108	Collagen alpha-1(I) chain OS=Homo sapiens GN=COL1A1 PE=1 SV=5	P02452	CO1A1	139 kDa
1109	Collagen alpha-1(II) chain OS=Homo sapiens GN=COL2A1 PE=1 SV=3	P02458	CO2A1	142 kDa
1110	Collagen alpha-1(III) chain OS=Homo sapiens GN=COL3A1 PE=1 SV=4	P02461	CO3A1	139 kDa
1111	Collagen alpha-1(IV) chain OS=Homo sapiens GN=COL4A1 PE=1 SV=3	P02462	CO4A1	161 kDa
1112	Collagen alpha-1(IX) chain OS=Homo sapiens GN=COL9A1 PE=1 SV=3	P20849	CO9A1	92 kDa
1113	Collagen alpha-1(V) chain OS=Homo sapiens GN=COL5A1 PE=1 SV=3	P20908	CO5A1	184 kDa
1114	Collagen alpha-1(VI) chain OS=Homo sapiens GN=COL6A1 PE=1 SV=3	P12109	CO6A1	109 kDa
1115	Collagen alpha-1(VII) chain OS=Homo sapiens GN=COL7A1 PE=1 SV=2	Q02388	CO7A1	295 kDa
1116	Collagen alpha-1(XI) chain OS=Homo sapiens GN=COL11A1 PE=1 SV=4	P12107	COBA1	181 kDa
1117	Collagen alpha-1(XII) chain OS=Homo sapiens GN=COL12A1 PE=1 SV=2	Q99715	COCA1	333 kDa
1118	Collagen alpha-1(XIII) chain OS=Homo sapiens GN=COL13A1 PE=1 SV=1	Q5TAT6	CODA1	70 kDa
1119	Collagen alpha-1(XIV) chain OS=Homo sapiens GN=COL14A1 PE=1 SV=3	Q05707	COEA1	194 kDa
1120	Collagen alpha-1(XIX) chain OS=Homo sapiens GN=COL19A1 PE=1 SV=3	Q14993	COJA1	115 kDa
1121	Collagen alpha-1(XVI) chain OS=Homo sapiens GN=COL16A1 PE=1 SV=2	Q07092	COGA1	158 kDa
1122	Collagen alpha-1(XVII) chain OS=Homo sapiens GN=COL17A1 PE=1 SV=3	Q9UMD9	COHA1	150 kDa
1123	Collagen alpha-1(XVIII) chain OS=Homo sapiens GN=COL18A1 PE=1 SV=5	P39060	COIA1	178 kDa
1124	Collagen alpha-1(XX) chain OS=Homo sapiens GN=COL20A1 PE=1 SV=4	Q9P218	COKA1	136 kDa
1125	Collagen alpha-1(XXI) chain OS=Homo sapiens GN=COL21A1 PE=2 SV=1	Q96P44	COLA1	99 kDa
1126	Collagen alpha-1(XXII) chain OS=Homo sapiens GN=COL22A1 PE=2 SV=2	Q8NFW1	COMA1	161 kDa
1127	Collagen alpha-1(XXIV) chain OS=Homo sapiens GN=COL24A1 PE=1 SV=2	Q17RW2	COOA1	175 kDa
1128	Collagen alpha-1(XXV) chain OS=Homo sapiens GN=COL25A1 PE=1 SV=2	Q9BXS0	COPA1	65 kDa
1129	Collagen alpha-1(XXVII) chain OS=Homo sapiens GN=COL27A1 PE=1 SV=1	Q8IZC6	CORA1	187 kDa
1130	Collagen alpha-1(XXVIII) chain OS=Homo sapiens GN=COL28A1 PE=2 SV=2	Q2UY09	COSA1	117 kDa
1131	Collagen alpha-2(I) chain OS=Homo sapiens GN=COL1A2 PE=1 SV=7	P08123	CO1A2	129 kDa
1132	Collagen alpha-2(IV) chain OS=Homo sapiens GN=COL4A2 PE=1 SV=4	P08572	CO4A2	168 kDa
1133	Collagen alpha-2(IX) chain OS=Homo sapiens GN=COL9A2 PE=1 SV=2	Q14055	CO9A2	65 kDa
1134	Collagen alpha-2(V) chain OS=Homo sapiens GN=COL5A2 PE=1 SV=3	P05997	CO5A2	145 kDa
1135	Collagen alpha-2(VI) chain OS=Homo sapiens GN=COL6A2 PE=1 SV=4	P12110	CO6A2	109 kDa
1136	Collagen alpha-2(XI) chain OS=Homo sapiens GN=COL11A2 PE=1 SV=5	P13942	COBA2	172 kDa
1137	Collagen alpha-3(IV) chain OS=Homo sapiens GN=COL4A3 PE=1 SV=3	Q01955	CO4A3	162 kDa
1138	Collagen alpha-3(IX) chain OS=Homo sapiens GN=COL9A3 PE=1 SV=2	Q14050	CO9A3	64 kDa
1139	Collagen alpha-3(V) chain OS=Homo sapiens GN=COL5A3 PE=1 SV=3	P25940	CO5A3	172 kDa
1140	Collagen alpha-3(VI) chain OS=Homo sapiens GN=COL6A3 PE=1 SV=5	P12111	CO6A3	344 kDa
1141	Collagen alpha-4(IV) chain OS=Homo sapiens GN=COL4A4 PE=1 SV=3	P53420	CO4A4	164 kDa
1142	Collagen alpha-5(IV) chain OS=Homo sapiens GN=COL4A5 PE=1 SV=2	P29400	CO4A5	161 kDa
1143	Collagen alpha-5(VI) chain OS=Homo sapiens GN=COL6A5 PE=1 SV=1	A8TX70	CO6A5	290 kDa
1144	Collagen alpha-6(IV) chain OS=Homo sapiens GN=COL4A6 PE=1 SV=3	Q14031	CO4A6	164 kDa
1145	Collagen alpha-6(VI) chain OS=Homo sapiens GN=COL6A6 PE=1 SV=2	A6NMZ7	CO6A6	247 kDa
1146	Collagen and calcium-binding EGF domain-containing protein 1 OS=Homo sapiens GN=CCBE1 PE=1 SV=1	Q6UXH8	CCBE1	44 kDa
1147	Collagen triple helix repeat-containing protein 1 OS=Homo sapiens GN=CTHRC1 PE=1 SV=1	Q96CG8	CTHR1	26 kDa
1148	Collagen type IV alpha-3-binding protein OS=Homo sapiens GN=COL4A3BP PE=1 SV=1	Q9Y5P4	C43BP	71 kDa
1149	Collectin-12 OS=Homo sapiens GN=COLEC12 PE=1 SV=3	Q5KU26	COL12	82 kDa
1150	Colorectal mutant cancer protein OS=Homo sapiens GN=MCC PE=1 SV=2	P23508	CRCM	93 kDa
1151	Complement C1q subcomponent subunit A OS=Homo sapiens GN=C1QA PE=1 SV=2	P02745	C1QA	26 kDa
1152	Complement C1q subcomponent subunit B OS=Homo sapiens GN=C1QB PE=1 SV=3	P02746	C1QB	27 kDa
1153	Complement C1q subcomponent subunit C OS=Homo sapiens GN=C1QC PE=1 SV=3	P02747	C1QC	26 kDa
1154	Complement C1q tumor necrosis factor-related protein 3 OS=Homo sapiens GN=C1QTNF3 PE=1 SV=1	Q9BXJ4	C1QT3	27 kDa
1156	Complement C1r subcomponent OS=Homo sapiens GN=C1R PE=1 SV=2	P00736	C1R	80 kDa
1157	Complement C1s subcomponent OS=Homo sapiens GN=C1S PE=1 SV=1	P09871	C1S	77 kDa
1158	Complement C2 OS=Homo sapiens GN=C2 PE=1 SV=2	P06681	CO2	83 kDa
1159	Complement C3 OS=Homo sapiens GN=C3 PE=1 SV=2	P01024	CO3	187 kDa
1160	Complement C5 OS=Homo sapiens GN=C5 PE=1 SV=4	P01031	CO5	188 kDa
1161	Complement component C1q receptor OS=Homo sapiens GN=CD93 PE=1 SV=3	Q9NPY3	C1QR1	69 kDa
1162	Complement component C6 OS=Homo sapiens GN=C6 PE=1 SV=3	P13671	CO6	105 kDa
1163	Complement component C7 OS=Homo sapiens GN=C7 PE=1 SV=2	P10643	CO7	94 kDa
1164	Complement component C8 alpha chain OS=Homo sapiens GN=C8A PE=1 SV=2	P07357	CO8A	65 kDa
1165	Complement component C8 beta chain OS=Homo sapiens GN=C8B PE=1 SV=3	P07358	CO8B	67 kDa
1166	Complement component C8 gamma chain OS=Homo sapiens GN=C8G PE=1 SV=3	P07360	CO8G	22 kDa
1167	Complement component C9 OS=Homo sapiens GN=C9 PE=1 SV=2	P02748	CO9	63 kDa
1168	Complement decay-accelerating factor OS=Homo sapiens GN=CD55 PE=1 SV=4	P08174	DAF	41 kDa
1169	Complement factor B OS=Homo sapiens GN=CFB PE=1 SV=2	P00751	CFAB	86 kDa
1170	Complement factor H OS=Homo sapiens GN=CFH PE=1 SV=4	P08603	CFAH	139 kDa
1171	Complement factor H-related protein 1 OS=Homo sapiens GN=CFHR1 PE=1 SV=2	Q03591	FHR1	38 kDa
1172	Complement factor H-related protein 2 OS=Homo sapiens GN=CFHR2 PE=1 SV=1	P36980	FHR2	31 kDa
1174	Complex I assembly factor TIMMDC1, mitochondrial OS=Homo sapiens GN=TIMMDC1 PE=1 SV=2	Q9NPL8	TIDC1	32 kDa
1175	Condensin complex subunit 1 OS=Homo sapiens GN=NCAPD2 PE=1 SV=3	Q15021	CND1	157 kDa
1177	Condensin-2 complex subunit D3 OS=Homo sapiens GN=NCAPD3 PE=1 SV=2	P42695	CNDD3	169 kDa
1178	Condensin-2 complex subunit G2 OS=Homo sapiens GN=NCAPG2 PE=1 SV=1	Q86XI2	CNDG2	131 kDa
1179	Connector enhancer of kinase suppressor of ras 2 OS=Homo sapiens GN=CNKSR2 PE=1 SV=1	Q8WXI2	CNKR2	118 kDa
1180	Conserved oligomeric Golgi complex subunit 1 OS=Homo sapiens GN=COG1 PE=1 SV=1	Q8WTW3	COG1	109 kDa
1181	Conserved oligomeric Golgi complex subunit 4 OS=Homo sapiens GN=COG4 PE=1 SV=3	Q9H9E3	COG4	89 kDa
1182	Conserved oligomeric Golgi complex subunit 5 OS=Homo sapiens GN=COG5 PE=1 SV=3	Q9UP83	COG5	93 kDa
1183	Conserved oligomeric Golgi complex subunit 6 OS=Homo sapiens GN=COG6 PE=1 SV=2	Q9Y2V7	COG6	73 kDa
1184	Constitutive coactivator of PPAR-gamma-like protein 1 OS=Homo sapiens GN=FAM120A PE=1 SV=2	Q9NZB2	F120A	122 kDa
1185	Contactin-1 OS=Homo sapiens GN=CNTN1 PE=1 SV=1	Q12860	CNTN1	113 kDa
1186	Contactin-2 OS=Homo sapiens GN=CNTN2 PE=1 SV=1	Q02246	CNTN2	113 kDa
1187	Contactin-3 OS=Homo sapiens GN=CNTN3 PE=1 SV=3	Q9P232	CNTN3	113 kDa
1188	Contactin-4 OS=Homo sapiens GN=CNTN4 PE=1 SV=1	Q8IWV2	CNTN4	113 kDa
1189	Contactin-5 OS=Homo sapiens GN=CNTN5 PE=1 SV=2	O94779	CNTN5	121 kDa
1190	Contactin-6 OS=Homo sapiens GN=CNTN6 PE=1 SV=1	Q9UQ52	CNTN6	114 kDa
1191	Contactin-associated protein-like 2 OS=Homo sapiens GN=CNTNAP2 PE=1 SV=1	Q9UHC6	CNTP2	148 kDa
1192	Contactin-associated protein-like 4 OS=Homo sapiens GN=CNTNAP4 PE=1 SV=3	Q9C0A0	CNTP4	145 kDa
1193	COP9 signalosome complex subunit 1 OS=Homo sapiens GN=GPS1 PE=1 SV=4	Q13098	CSN1	56 kDa
1194	COP9 signalosome complex subunit 3 OS=Homo sapiens GN=COPS3 PE=1 SV=3	Q9UNS2	CSN3	48 kDa
1195	Copine-4 OS=Homo sapiens GN=CPNE4 PE=2 SV=1	Q96A23	CPNE4	62 kDa
1196	Copine-5 OS=Homo sapiens GN=CPNE5 PE=1 SV=2	Q9HCH3	CPNE5	66 kDa
1197	Copper homeostasis protein cutC homolog OS=Homo sapiens GN=CUTC PE=1 SV=1	Q9NTM9	CUTC	29 kDa
1198	Copper-transporting ATPase 1 OS=Homo sapiens GN=ATP7A PE=1 SV=3	Q04656	ATP7A	163 kDa
1199	Copper-transporting ATPase 2 OS=Homo sapiens GN=ATP7B PE=1 SV=4	P35670	ATP7B	157 kDa
1200	Cordon-bleu protein-like 1 OS=Homo sapiens GN=COBLL1 PE=1 SV=2	Q53SF7	COBL1	132 kDa
1201	Core histone macro-H2A.1 OS=Homo sapiens GN=H2AFY PE=1 SV=4	O75367	H2AY	40 kDa
1202	Corepressor interacting with RBPJ 1 OS=Homo sapiens GN=CIR1 PE=1 SV=1	Q86X95	CIR1	52 kDa
1203	Corneodesmosin OS=Homo sapiens GN=CDSN PE=1 SV=3	Q15517	CDSN	52 kDa
1204	Cornulin OS=Homo sapiens GN=CRNN PE=1 SV=1	Q9UBG3	CRNN	54 kDa
1205	Cortactin-binding protein 2 OS=Homo sapiens GN=CTTNBP2 PE=1 SV=1	Q8WZ74	CTTB2	181 kDa
1206	Cortexin-2 OS=Homo sapiens GN=CTXN2 PE=3 SV=1	P0C2S0	CTXN2	9 kDa
1207	Corticosteroid-binding globulin OS=Homo sapiens GN=SERPINA6 PE=1 SV=1	Q9H227	CBG	45 kDa
1208	Coxsackievirus and adenovirus receptor OS=Homo sapiens GN=CXADR PE=1 SV=1	P78310	CXAR	40 kDa
1209	Craniofacial development protein 1 OS=Homo sapiens GN=CFDP1 PE=1 SV=1	Q9UEE9	CFDP1	34 kDa
1210	CREB/ATF bZIP transcription factor OS=Homo sapiens GN=CREBZF PE=1 SV=2	Q9NS37	ZHANG	37 kDa
1211	CREB3 regulatory factor OS=Homo sapiens GN=CREBRF PE=1 SV=2	Q8IUR6	CRERF	72 kDa
1212	CREB-binding protein OS=Homo sapiens GN=CREBBP PE=1 SV=3	Q92793	CBP	265 kDa
1213	CREB-regulated transcription coactivator 1 OS=Homo sapiens GN=CRTC1 PE=1 SV=2	Q6UUV9	CRTC1	67 kDa
1214	CREB-regulated transcription coactivator 2 OS=Homo sapiens GN=CRTC2 PE=1 SV=2	Q53ET0	CRTC2	73 kDa
1215	CREB-regulated transcription coactivator 3 OS=Homo sapiens GN=CRTC3 PE=1 SV=2	Q6UUV7	CRTC3	67 kDa
1216	Crooked neck-like protein 1 OS=Homo sapiens GN=CRNKL1 PE=1 SV=4	Q9BZJ0	CRNL1	100 kDa
1217	CTD small phosphatase-like protein 2 OS=Homo sapiens GN=CTDSPL2 PE=1 SV=2	Q05D32	CTSL2	53 kDa
1218	CTP synthase 1 OS=Homo sapiens GN=CTPS1 PE=1 SV=2	P17812	PYRG1	67 kDa
1219	CTP synthase 2 OS=Homo sapiens GN=CTPS2 PE=1 SV=1	Q9NRF8	PYRG2	66 kDa
1220	CTTNBP2 N-terminal-like protein OS=Homo sapiens GN=CTTNBP2NL PE=1 SV=2	Q9P2B4	CT2NL	70 kDa
1221	C-type lectin domain family 12 member B OS=Homo sapiens GN=CLEC12B PE=1 SV=1	Q2HXU8	CL12B	32 kDa
1222	C-type lectin domain family 14 member A OS=Homo sapiens GN=CLEC14A PE=1 SV=1	Q86T13	CLC14	52 kDa
1223	C-type lectin domain family 4 member F OS=Homo sapiens GN=CLEC4F PE=2 SV=2	Q8N1N0	CLC4F	66 kDa
1224	C-type mannose receptor 2 OS=Homo sapiens GN=MRC2 PE=1 SV=2	Q9UBG0	MRC2	167 kDa
1225	CUB and sushi domain-containing protein 1 OS=Homo sapiens GN=CSMD1 PE=1 SV=2	Q96PZ7	CSMD1	389 kDa
1226	CUB and sushi domain-containing protein 2 OS=Homo sapiens GN=CSMD2 PE=1 SV=2	Q7Z408	CSMD2	380 kDa
1227	CUB and sushi domain-containing protein 3 OS=Homo sapiens GN=CSMD3 PE=2 SV=3	Q7Z407	CSMD3	406 kDa
1228	Cubilin OS=Homo sapiens GN=CUBN PE=1 SV=5	O60494	CUBN	399 kDa
1229	CUE domain-containing protein 1 OS=Homo sapiens GN=CUEDC1 PE=1 SV=1	Q9NWM3	CUED1	42 kDa
1230	CUGBP Elav-like family member 1 OS=Homo sapiens GN=CELF1 PE=1 SV=2	Q92879	CELF1	52 kDa
1231	CUGBP Elav-like family member 4 OS=Homo sapiens GN=CELF4 PE=1 SV=1	Q9BZC1	CELF4	52 kDa
1232	CUGBP Elav-like family member 6 OS=Homo sapiens GN=CELF6 PE=1 SV=1	Q96J87	CELF6	50 kDa
1233	Cullin-1 OS=Homo sapiens GN=CUL1 PE=1 SV=2	Q13616	CUL1	90 kDa
1234	Cullin-2 OS=Homo sapiens GN=CUL2 PE=1 SV=2	Q13617	CUL2	87 kDa
1235	Cullin-4A OS=Homo sapiens GN=CUL4A PE=1 SV=3	Q13619	CUL4A	88 kDa
1236	Cullin-4B OS=Homo sapiens GN=CUL4B PE=1 SV=4	Q13620	CUL4B	104 kDa
1237	Cullin-7 OS=Homo sapiens GN=CUL7 PE=1 SV=2	Q14999	CUL7	191 kDa
1238	Cullin-9 OS=Homo sapiens GN=CUL9 PE=1 SV=2	Q8IWT3	CUL9	281 kDa
1239	Cullin-associated NEDD8-dissociated protein 1 OS=Homo sapiens GN=CAND1 PE=1 SV=2	Q86VP6	CAND1	136 kDa
1240	Cullin-associated NEDD8-dissociated protein 2 OS=Homo sapiens GN=CAND2 PE=1 SV=3	O75155	CAND2	135 kDa
1241	C-X-C chemokine receptor type 2 OS=Homo sapiens GN=CXCR2 PE=1 SV=2	P25025	CXCR2	41 kDa
1242	C-X-C chemokine receptor type 4 OS=Homo sapiens GN=CXCR4 PE=1 SV=1	P61073	CXCR4	40 kDa
1243	C-X-C motif chemokine 9 OS=Homo sapiens GN=CXCL9 PE=1 SV=1	Q07325	CXCL9	14 kDa
1244	CXXC-type zinc finger protein 5 OS=Homo sapiens GN=CXXC5 PE=1 SV=1	Q7LFL8	CXXC5	33 kDa
1245	Cyclic AMP-dependent transcription factor ATF-6 alpha OS=Homo sapiens GN=ATF6 PE=1 SV=3	P18850	ATF6A	75 kDa
1246	Cyclic AMP-dependent transcription factor ATF-6 beta OS=Homo sapiens GN=ATF6B PE=1 SV=2	Q99941	ATF6B	77 kDa
1247	Cyclic AMP-responsive element-binding protein 5 OS=Homo sapiens GN=CREB5 PE=1 SV=3	Q02930	CREB5	57 kDa
1248	Cyclic GMP-AMP synthase OS=Homo sapiens GN=MB21D1 PE=1 SV=2	Q8N884	CGAS	59 kDa
1249	Cyclic nucleotide-gated cation channel alpha-3 OS=Homo sapiens GN=CNGA3 PE=1 SV=2	Q16281	CNGA3	79 kDa
1250	Cyclic nucleotide-gated cation channel beta-3 OS=Homo sapiens GN=CNGB3 PE=1 SV=2	Q9NQW8	CNGB3	92 kDa
1251	Cyclic nucleotide-gated olfactory channel OS=Homo sapiens GN=CNGA2 PE=2 SV=2	Q16280	CNGA2	76 kDa
1252	Cyclin N-terminal domain-containing protein 1 OS=Homo sapiens GN=CNTD1 PE=2 SV=2	Q8N815	CNTD1	37 kDa
1253	Cyclin-C OS=Homo sapiens GN=CCNC PE=1 SV=2	P24863	CCNC	33 kDa
1254	Cyclin-dependent kinase 12 OS=Homo sapiens GN=CDK12 PE=1 SV=2	Q9NYV4	CDK12	164 kDa
1255	Cyclin-dependent kinase 13 OS=Homo sapiens GN=CDK13 PE=1 SV=2	Q14004	CDK13	165 kDa
1256	Cyclin-dependent kinase 17 OS=Homo sapiens GN=CDK17 PE=1 SV=2	Q00537	CDK17	60 kDa
1257	Cyclin-dependent kinase 18 OS=Homo sapiens GN=CDK18 PE=1 SV=3	Q07002	CDK18	54 kDa
1258	Cyclin-dependent kinase 19 OS=Homo sapiens GN=CDK19 PE=1 SV=1	Q9BWU1	CDK19	57 kDa
1259	Cyclin-dependent kinase 2-associated protein 1 OS=Homo sapiens GN=CDK2AP1 PE=1 SV=1	O14519	CDKA1	12 kDa
1260	Cyclin-dependent kinase 5 activator 2 OS=Homo sapiens GN=CDK5R2 PE=1 SV=1	Q13319	CD5R2	39 kDa
1261	Cyclin-dependent kinase 8 OS=Homo sapiens GN=CDK8 PE=1 SV=1	P49336	CDK8	53 kDa
1262	Cyclin-dependent kinase-like 1 OS=Homo sapiens GN=CDKL1 PE=1 SV=5	Q00532	CDKL1	42 kDa
1263	Cyclin-dependent kinase-like 3 OS=Homo sapiens GN=CDKL3 PE=1 SV=1	Q8IVW4	CDKL3	68 kDa
1264	Cyclin-dependent kinase-like 5 OS=Homo sapiens GN=CDKL5 PE=1 SV=1	O76039	CDKL5	116 kDa
1265	Cyclin-G-associated kinase OS=Homo sapiens GN=GAK PE=1 SV=2	O14976	GAK	143 kDa
1266	Cyclin-I2 OS=Homo sapiens GN=CCNI2 PE=2 SV=1	Q6ZMN8	CCNI2	41 kDa
1267	Cyclin-L1 OS=Homo sapiens GN=CCNL1 PE=1 SV=1	P49736	CCNL1	60 kDa
1268	Cyclin-L2 OS=Homo sapiens GN=CCNL2 PE=1 SV=1	Q96S94	CCNL2	58 kDa
1269	Cyclin-T1 OS=Homo sapiens GN=CCNT1 PE=1 SV=1	O60563	CCNT1	81 kDa
1270	Cyclin-T2 OS=Homo sapiens GN=CCNT2 PE=1 SV=2	O60583	CCNT2	81 kDa
1271	Cylicin-1 OS=Homo sapiens GN=CYLC1 PE=2 SV=2	P35663	CYLC1	74 kDa
1272	Cystathionine beta-synthase OS=Homo sapiens GN=CBS PE=1 SV=2	P35520	CBS	61 kDa
1274	Cystatin-C OS=Homo sapiens GN=CST3 PE=1 SV=1	P01034	CYTC	16 kDa
1275	Cystatin-M OS=Homo sapiens GN=CST6 PE=1 SV=1	Q15828	CYTM	17 kDa
1276	Cysteine desulfurase, mitochondrial OS=Homo sapiens GN=NFS1 PE=1 SV=3	Q9Y697	NFS1	50 kDa
1277	Cysteine/serine-rich nuclear protein 1 OS=Homo sapiens GN=CSRNP1 PE=1 SV=2	Q96S65	CSRN1	64 kDa
1278	Cysteine/serine-rich nuclear protein 3 OS=Homo sapiens GN=CSRNP3 PE=2 SV=1	Q8WYN3	CSRN3	65 kDa
1279	Cystic fibrosis transmembrane conductance regulator OS=Homo sapiens GN=CFTR PE=1 SV=3	P13569	CFTR	168 kDa
1280	Cystine/glutamate transporter OS=Homo sapiens GN=SLC7A11 PE=1 SV=1	Q9UPY5	XCT	55 kDa
1281	Cytochrome b reductase 1 OS=Homo sapiens GN=CYBRD1 PE=1 SV=1	Q53TN4	CYBR1	32 kDa
1282	Cytochrome c OS=Homo sapiens GN=CYCS PE=1 SV=2	P99999	CYC	12 kDa
1283	Cytochrome c-type heme lyase OS=Homo sapiens GN=HCCS PE=1 SV=1	P53701	CCHL	31 kDa
1284	Cytochrome P450 1A2 OS=Homo sapiens GN=CYP1A2 PE=1 SV=3	P05177	CP1A2	58 kDa
1285	Cytochrome P450 2A6 OS=Homo sapiens GN=CYP2A6 PE=1 SV=3	P11509	CP2A6	57 kDa
1286	Cytochrome P450 2C9 OS=Homo sapiens GN=CYP2C9 PE=1 SV=3	P11712	CP2C9	56 kDa
1287	Cytochrome P450 2D6 OS=Homo sapiens GN=CYP2D6 PE=1 SV=2	P10635	CP2D6	56 kDa
1288	Cytochrome P450 3A7 OS=Homo sapiens GN=CYP3A7 PE=1 SV=2	P24462	CP3A7	58 kDa
1289	Cytohesin-interacting protein OS=Homo sapiens GN=CYTIP PE=1 SV=2	O60759	CYTIP	40 kDa
1290	Cytokine receptor common subunit beta OS=Homo sapiens GN=CSF2RB PE=1 SV=2	P32927	IL3RB	97 kDa
1291	Cytoplasmic aconitate hydratase OS=Homo sapiens GN=ACO1 PE=1 SV=3	P21399	ACOC	98 kDa
1292	Cytoplasmic dynein 1 heavy chain 1 OS=Homo sapiens GN=DYNC1H1 PE=1 SV=5	Q14204	DYHC1	532 kDa
1293	Cytoplasmic dynein 1 light intermediate chain 1 OS=Homo sapiens GN=DYNC1LI1 PE=1 SV=3	Q9Y6G9	DC1L1	57 kDa
1294	Cytoplasmic dynein 1 light intermediate chain 2 OS=Homo sapiens GN=DYNC1LI2 PE=1 SV=1	O43237	DC1L2	54 kDa
1295	Cytoplasmic dynein 2 heavy chain 1 OS=Homo sapiens GN=DYNC2H1 PE=1 SV=4	Q8NCM8	DYHC2	493 kDa
1296	Cytoplasmic FMR1-interacting protein 1 OS=Homo sapiens GN=CYFIP1 PE=1 SV=1	Q7L576	CYFP1	145 kDa
1297	Cytoplasmic FMR1-interacting protein 2 OS=Homo sapiens GN=CYFIP2 PE=1 SV=2	Q96F07	CYFP2	148 kDa
1298	Cytoplasmic protein NCK2 OS=Homo sapiens GN=NCK2 PE=1 SV=2	O43639	NCK2	43 kDa
1299	Cytoplasmic tyrosine-protein kinase BMX OS=Homo sapiens GN=BMX PE=1 SV=1	P51813	BMX	78 kDa
1300	Cytoskeleton-associated protein 2 OS=Homo sapiens GN=CKAP2 PE=1 SV=1	Q8WWK9	CKAP2	77 kDa
1301	Cytoskeleton-associated protein 2-like OS=Homo sapiens GN=CKAP2L PE=1 SV=4	Q8IYA6	CKP2L	84 kDa
1303	Cytoskeleton-associated protein 5 OS=Homo sapiens GN=CKAP5 PE=1 SV=3	Q14008	CKAP5	226 kDa
1304	Cytosol aminopeptidase OS=Homo sapiens GN=LAP3 PE=1 SV=3	P28838	AMPL	56 kDa
1305	Cytosolic 5'-nucleotidase 1B OS=Homo sapiens GN=NT5C1B PE=2 SV=2	Q96P26	5NT1B	69 kDa
1306	Cytosolic carboxypeptidase 1 OS=Homo sapiens GN=AGTPBP1 PE=1 SV=3	Q9UPW5	CBPC1	138 kDa
1307	Cytosolic carboxypeptidase 2 OS=Homo sapiens GN=AGBL2 PE=1 SV=2	Q5U5Z8	CBPC2	104 kDa
1308	Cytosolic carboxypeptidase 3 OS=Homo sapiens GN=AGBL3 PE=2 SV=2	Q8NEM8	CBPC3	116 kDa
1309	Cytosolic carboxypeptidase 4 OS=Homo sapiens GN=AGBL1 PE=1 SV=2	Q96MI9	CBPC4	120 kDa
1310	Cytosolic carboxypeptidase 6 OS=Homo sapiens GN=AGBL4 PE=2 SV=3	Q5VU57	CBPC6	58 kDa
1311	Cytosolic carboxypeptidase-like protein 5 OS=Homo sapiens GN=AGBL5 PE=2 SV=1	Q8NDL9	CBPC5	98 kDa
1312	Cytosolic phospholipase A2 zeta OS=Homo sapiens GN=PLA2G4F PE=2 SV=3	Q68DD2	PA24F	95 kDa
1313	Cytospin-A OS=Homo sapiens GN=SPECC1L PE=1 SV=2	Q69YQ0	CYTSA	125 kDa
1314	Cytospin-B OS=Homo sapiens GN=SPECC1 PE=1 SV=1	Q5M775	CYTSB	119 kDa
1315	Cytotoxic and regulatory T-cell molecule OS=Homo sapiens GN=CRTAM PE=1 SV=2	O95727	CRTAM	45 kDa
1316	D(1A) dopamine receptor OS=Homo sapiens GN=DRD1 PE=1 SV=1	P21728	DRD1	49 kDa
1317	D-3-phosphoglycerate dehydrogenase OS=Homo sapiens GN=PHGDH PE=1 SV=4	O43175	SERA	57 kDa
1318	Dachshund homolog 1 OS=Homo sapiens GN=DACH1 PE=1 SV=3	Q9UI36	DACH1	79 kDa
1319	Dachshund homolog 2 OS=Homo sapiens GN=DACH2 PE=2 SV=1	Q96NX9	DACH2	65 kDa
1320	Dapper homolog 1 OS=Homo sapiens GN=DACT1 PE=1 SV=2	Q9NYF0	DACT1	90 kDa
1321	DBF4-type zinc finger-containing protein 2 OS=Homo sapiens GN=ZDBF2 PE=1 SV=3	Q9HCK1	ZDBF2	266 kDa
1322	DBIRD complex subunit ZNF326 OS=Homo sapiens GN=ZNF326 PE=1 SV=2	Q5BKZ1	ZN326	66 kDa
1323	DCC-interacting protein 13-alpha OS=Homo sapiens GN=APPL1 PE=1 SV=1	Q9UKG1	DP13A	80 kDa
1324	DCC-interacting protein 13-beta OS=Homo sapiens GN=APPL2 PE=1 SV=3	Q8NEU8	DP13B	74 kDa
1325	DC-STAMP domain-containing protein 1 OS=Homo sapiens GN=DCST1 PE=2 SV=1	Q5T197	DCST1	81 kDa
1326	DDB1- and CUL4-associated factor 10 OS=Homo sapiens GN=DCAF10 PE=1 SV=1	Q5QP82	DCA10	61 kDa
1327	DDB1- and CUL4-associated factor 11 OS=Homo sapiens GN=DCAF11 PE=1 SV=1	Q8TEB1	DCA11	62 kDa
1328	DDB1- and CUL4-associated factor 15 OS=Homo sapiens GN=DCAF15 PE=1 SV=1	Q66K64	DCA15	66 kDa
1329	DDB1- and CUL4-associated factor 8 OS=Homo sapiens GN=DCAF8 PE=1 SV=1	Q5TAQ9	DCAF8	67 kDa
1330	Death domain-associated protein 6 OS=Homo sapiens GN=DAXX PE=1 SV=2	Q9UER7	DAXX	81 kDa
1331	Death domain-containing protein 1 OS=Homo sapiens GN=DTHD1 PE=2 SV=3	Q6ZMT9	DTHD1	88 kDa
1332	Death effector domain-containing protein OS=Homo sapiens GN=DEDD PE=1 SV=1	O75618	DEDD	37 kDa
1333	Death-associated protein kinase 1 OS=Homo sapiens GN=DAPK1 PE=1 SV=6	P53355	DAPK1	160 kDa
1334	Death-inducer obliterator 1 OS=Homo sapiens GN=DIDO1 PE=1 SV=5	Q9BTC0	DIDO1	244 kDa
1335	Decorin OS=Homo sapiens GN=DCN PE=1 SV=1	P07585	PGS2	40 kDa
1336	Dedicator of cytokinesis protein 1 OS=Homo sapiens GN=DOCK1 PE=1 SV=2	Q14185	DOCK1	215 kDa
1337	Dedicator of cytokinesis protein 10 OS=Homo sapiens GN=DOCK10 PE=1 SV=3	Q96BY6	DOC10	250 kDa
1338	Dedicator of cytokinesis protein 11 OS=Homo sapiens GN=DOCK11 PE=1 SV=2	Q5JSL3	DOC11	238 kDa
1339	Dedicator of cytokinesis protein 2 OS=Homo sapiens GN=DOCK2 PE=1 SV=2	Q92608	DOCK2	212 kDa
1340	Dedicator of cytokinesis protein 3 OS=Homo sapiens GN=DOCK3 PE=1 SV=1	Q8IZD9	DOCK3	233 kDa
1341	Dedicator of cytokinesis protein 5 OS=Homo sapiens GN=DOCK5 PE=1 SV=3	Q9H7D0	DOCK5	215 kDa
1342	Dedicator of cytokinesis protein 7 OS=Homo sapiens GN=DOCK7 PE=1 SV=4	Q96N67	DOCK7	243 kDa
1343	Dedicator of cytokinesis protein 8 OS=Homo sapiens GN=DOCK8 PE=1 SV=3	Q8NF50	DOCK8	239 kDa
1344	Dedicator of cytokinesis protein 9 OS=Homo sapiens GN=DOCK9 PE=1 SV=2	Q9BZ29	DOCK9	236 kDa
1345	Defensin-6 OS=Homo sapiens GN=DEFA6 PE=1 SV=1	Q9H4E7	DEF6	11 kDa
1346	Dehydrogenase/reductase SDR family member 7B OS=Homo sapiens GN=DHRS7B PE=1 SV=2	Q6IAN0	DRS7B	35 kDa
1347	Deleted in azoospermia protein 1 OS=Homo sapiens GN=DAZ1 PE=1 SV=2	Q9NQZ3	DAZ1	83 kDa
1348	Deleted in lung and esophageal cancer protein 1 OS=Homo sapiens GN=DLEC1 PE=2 SV=2	Q9Y238	DLEC1	196 kDa
1349	DENN domain-containing protein 2C OS=Homo sapiens GN=DENND2C PE=1 SV=2	Q68D51	DEN2C	107 kDa
1350	DENN domain-containing protein 4C OS=Homo sapiens GN=DENND4C PE=1 SV=2	Q5VZ89	DEN4C	187 kDa
1351	DENN domain-containing protein 5B OS=Homo sapiens GN=DENND5B PE=1 SV=2	Q6ZUT9	DEN5B	145 kDa
1352	Denticleless protein homolog OS=Homo sapiens GN=DTL PE=1 SV=3	Q9NZJ0	DTL	79 kDa
1353	Dentin matrix acidic phosphoprotein 1 OS=Homo sapiens GN=DMP1 PE=1 SV=2	Q13316	DMP1	56 kDa
1354	Dentin sialophosphoprotein OS=Homo sapiens GN=DSPP PE=1 SV=2	Q9NZW4	DSPP	131 kDa
1355	Deoxynucleoside triphosphate triphosphohydrolase SAMHD1 OS=Homo sapiens GN=SAMHD1 PE=1 SV=2	Q9Y3Z3	SAMH1	72 kDa
1356	Deoxynucleotidyltransferase terminal-interacting protein 2 OS=Homo sapiens GN=DNTTIP2 PE=1 SV=2	Q5QJE6	TDIF2	84 kDa
1357	Deoxyribonuclease-1 OS=Homo sapiens GN=DNASE1 PE=1 SV=1	P24855	DNAS1	31 kDa
1358	Deoxyribonuclease-2-alpha OS=Homo sapiens GN=DNASE2 PE=1 SV=2	O00115	DNS2A	40 kDa
1359	Deoxyribonuclease-2-beta OS=Homo sapiens GN=DNASE2B PE=2 SV=1	Q8WZ79	DNS2B	42 kDa
1360	DEP domain-containing mTOR-interacting protein OS=Homo sapiens GN=DEPTOR PE=1 SV=2	Q8TB45	DPTOR	46 kDa
1361	DEP domain-containing protein 1A OS=Homo sapiens GN=DEPDC1 PE=1 SV=2	Q5TB30	DEP1A	93 kDa
1362	DEP domain-containing protein 5 OS=Homo sapiens GN=DEPDC5 PE=1 SV=2	O75140	DEPD5	181 kDa
1363	Dermcidin OS=Homo sapiens GN=DCD PE=1 SV=2	P81605	DCD	11 kDa
1364	Desmin OS=Homo sapiens GN=DES PE=1 SV=3	P17661	DESM	54 kDa
1365	Desmocollin-1 OS=Homo sapiens GN=DSC1 PE=1 SV=2	Q08554	DSC1	100 kDa
1367	Desmocollin-3 OS=Homo sapiens GN=DSC3 PE=1 SV=3	Q14574	DSC3	100 kDa
1368	Desmoglein-1 OS=Homo sapiens GN=DSG1 PE=1 SV=2	Q02413	DSG1	114 kDa
1369	Desmoglein-2 OS=Homo sapiens GN=DSG2 PE=1 SV=2	Q14126	DSG2	122 kDa
1370	Desmoglein-3 OS=Homo sapiens GN=DSG3 PE=1 SV=2	P32926	DSG3	108 kDa
1371	Desmoglein-4 OS=Homo sapiens GN=DSG4 PE=1 SV=1	Q86SJ6	DSG4	114 kDa
1372	Desmoplakin OS=Homo sapiens GN=DSP PE=1 SV=3	P15924	DESP	332 kDa
1373	Deubiquitinating protein VCIP135 OS=Homo sapiens GN=VCPIP1 PE=1 SV=2	Q96JH7	VCIP1	134 kDa
1374	Deuterosome protein 1 OS=Homo sapiens GN=CCDC67 PE=1 SV=2	Q05D60	DEUP1	71 kDa
1375	Diacylglycerol kinase alpha OS=Homo sapiens GN=DGKA PE=1 SV=3	P23743	DGKA	83 kDa
1376	Diacylglycerol kinase delta OS=Homo sapiens GN=DGKD PE=1 SV=4	Q16760	DGKD	135 kDa
1377	Diacylglycerol kinase eta OS=Homo sapiens GN=DGKH PE=1 SV=1	Q86XP1	DGKH	135 kDa
1378	Diacylglycerol kinase gamma OS=Homo sapiens GN=DGKG PE=2 SV=3	P49619	DGKG	89 kDa
1379	Diacylglycerol kinase kappa OS=Homo sapiens GN=DGKK PE=1 SV=1	Q5KSL6	DGKK	142 kDa
1380	Diacylglycerol kinase theta OS=Homo sapiens GN=DGKQ PE=1 SV=2	P52824	DGKQ	101 kDa
1381	Diacylglycerol kinase zeta OS=Homo sapiens GN=DGKZ PE=1 SV=3	Q13574	DGKZ	124 kDa
1382	Dickkopf-related protein 3 OS=Homo sapiens GN=DKK3 PE=1 SV=2	Q9UBP4	DKK3	38 kDa
1383	Diffuse panbronchiolitis critical region protein 1 OS=Homo sapiens GN=DPCR1 PE=2 SV=2	Q3MIW9	DPCR1	56 kDa
1384	Digestive organ expansion factor homolog OS=Homo sapiens GN=DIEXF PE=1 SV=2	Q68CQ4	DIEXF	87 kDa
1385	Dihydropteridine reductase OS=Homo sapiens GN=QDPR PE=1 SV=2	P09417	DHPR	26 kDa
1386	Dihydropyrimidinase-related protein 5 OS=Homo sapiens GN=DPYSL5 PE=1 SV=1	Q9BPU6	DPYL5	61 kDa
1387	Dihydropyrimidine dehydrogenase [NADP(+)] OS=Homo sapiens GN=DPYD PE=1 SV=2	Q12882	DPYD	111 kDa
1388	Dimethylaniline monooxygenase [N-oxide-forming] 2 OS=Homo sapiens GN=FMO2 PE=1 SV=4	P31512	FMO2	54 kDa
1389	Dipeptidyl peptidase 1 OS=Homo sapiens GN=CTSC PE=1 SV=2	P53634	CATC	52 kDa
1390	Dipeptidyl peptidase 2 OS=Homo sapiens GN=DPP7 PE=1 SV=3	Q9UHL4	DPP2	54 kDa
1391	Dipeptidyl peptidase 8 OS=Homo sapiens GN=DPP8 PE=1 SV=1	Q6V1X1	DPP8	103 kDa
1392	Diphosphomevalonate decarboxylase OS=Homo sapiens GN=MVD PE=1 SV=1	P53602	MVD1	43 kDa
1393	Diphthine synthase OS=Homo sapiens GN=DPH5 PE=1 SV=2	Q9H2P9	DPH5	32 kDa
1394	DIS3-like exonuclease 1 OS=Homo sapiens GN=DIS3L PE=1 SV=2	Q8TF46	DI3L1	121 kDa
1395	DIS3-like exonuclease 2 OS=Homo sapiens GN=DIS3L2 PE=1 SV=4	Q8IYB7	DI3L2	99 kDa
1396	Disabled homolog 2 OS=Homo sapiens GN=DAB2 PE=1 SV=3	P98082	DAB2	82 kDa
1397	Disabled homolog 2-interacting protein OS=Homo sapiens GN=DAB2IP PE=1 SV=2	Q5VWQ8	DAB2P	132 kDa
1399	Disco-interacting protein 2 homolog A OS=Homo sapiens GN=DIP2A PE=1 SV=2	Q14689	DIP2A	170 kDa
1400	Disco-interacting protein 2 homolog B OS=Homo sapiens GN=DIP2B PE=1 SV=3	Q9P265	DIP2B	171 kDa
1401	Disco-interacting protein 2 homolog C OS=Homo sapiens GN=DIP2C PE=1 SV=2	Q9Y2E4	DIP2C	171 kDa
1402	Disheveled-associated activator of morphogenesis 2 OS=Homo sapiens GN=DAAM2 PE=1 SV=3	Q86T65	DAAM2	124 kDa
1403	Disintegrin and metalloproteinase domain-containing protein 12 OS=Homo sapiens GN=ADAM12 PE=1 SV=3	O43184	ADA12	100 kDa
1404	Disintegrin and metalloproteinase domain-containing protein 15 OS=Homo sapiens GN=ADAM15 PE=1 SV=4	Q13444	ADA15	93 kDa
1405	Disintegrin and metalloproteinase domain-containing protein 18 OS=Homo sapiens GN=ADAM18 PE=2 SV=1	Q9Y3Q7	ADA18	83 kDa
1406	Disintegrin and metalloproteinase domain-containing protein 23 OS=Homo sapiens GN=ADAM23 PE=1 SV=1	O75077	ADA23	92 kDa
1407	Disintegrin and metalloproteinase domain-containing protein 28 OS=Homo sapiens GN=ADAM28 PE=2 SV=3	Q9UKQ2	ADA28	87 kDa
1408	Disintegrin and metalloproteinase domain-containing protein 30 OS=Homo sapiens GN=ADAM30 PE=2 SV=2	Q9UKF2	ADA30	89 kDa
1409	Disintegrin and metalloproteinase domain-containing protein 32 OS=Homo sapiens GN=ADAM32 PE=1 SV=2	Q8TC27	ADA32	88 kDa
1410	Disintegrin and metalloproteinase domain-containing protein 7 OS=Homo sapiens GN=ADAM7 PE=1 SV=3	Q9H2U9	ADAM7	86 kDa
1411	Disintegrin and metalloproteinase domain-containing protein 9 OS=Homo sapiens GN=ADAM9 PE=1 SV=1	Q13443	ADAM9	91 kDa
1412	Disks large homolog 1 OS=Homo sapiens GN=DLG1 PE=1 SV=2	Q12959	DLG1	100 kDa
1413	Disks large homolog 2 OS=Homo sapiens GN=DLG2 PE=1 SV=3	Q15700	DLG2	98 kDa
1414	Disks large homolog 3 OS=Homo sapiens GN=DLG3 PE=1 SV=2	Q92796	DLG3	90 kDa
1415	Disks large homolog 5 OS=Homo sapiens GN=DLG5 PE=1 SV=4	Q8TDM6	DLG5	214 kDa
1416	Disks large-associated protein 1 OS=Homo sapiens GN=DLGAP1 PE=1 SV=1	O14490	DLGP1	109 kDa
1417	Disks large-associated protein 2 OS=Homo sapiens GN=DLGAP2 PE=1 SV=4	Q9P1A6	DLGP2	118 kDa
1418	Disks large-associated protein 3 OS=Homo sapiens GN=DLGAP3 PE=1 SV=3	O95886	DLGP3	106 kDa
1419	Disks large-associated protein 4 OS=Homo sapiens GN=DLGAP4 PE=1 SV=3	Q9Y2H0	DLGP4	108 kDa
1420	Disks large-associated protein 5 OS=Homo sapiens GN=DLGAP5 PE=1 SV=2	Q15398	DLGP5	95 kDa
1421	Disrupted in renal carcinoma protein 2 OS=Homo sapiens GN=DIRC2 PE=1 SV=1	Q96SL1	DIRC2	52 kDa
1422	Dixin OS=Homo sapiens GN=DIXDC1 PE=1 SV=2	Q155Q3	DIXC1	77 kDa
1423	DmX-like protein 1 OS=Homo sapiens GN=DMXL1 PE=1 SV=3	Q9Y485	DMXL1	338 kDa
1424	DmX-like protein 2 OS=Homo sapiens GN=DMXL2 PE=1 SV=2	Q8TDJ6	DMXL2	340 kDa
1425	DNA (cytosine-5)-methyltransferase 1 OS=Homo sapiens GN=DNMT1 PE=1 SV=2	P26358	DNMT1	183 kDa
1426	DNA (cytosine-5)-methyltransferase 3A OS=Homo sapiens GN=DNMT3A PE=1 SV=4	Q9Y6K1	DNM3A	102 kDa
1427	DNA (cytosine-5)-methyltransferase 3B OS=Homo sapiens GN=DNMT3B PE=1 SV=1	Q9UBC3	DNM3B	96 kDa
1428	DNA annealing helicase and endonuclease ZRANB3 OS=Homo sapiens GN=ZRANB3 PE=1 SV=2	Q5FWF4	ZRAB3	123 kDa
1429	DNA cross-link repair 1A protein OS=Homo sapiens GN=DCLRE1A PE=1 SV=3	Q6PJP8	DCR1A	116 kDa
1430	DNA damage-binding protein 1 OS=Homo sapiens GN=DDB1 PE=1 SV=1	Q16531	DDB1	127 kDa
1431	DNA damage-induced apoptosis suppressor protein OS=Homo sapiens GN=DDIAS PE=2 SV=2	Q8IXT1	DDIAS	112 kDa
1432	DNA damage-inducible transcript 4 protein OS=Homo sapiens GN=DDIT4 PE=1 SV=1	Q9NX09	DDIT4	25 kDa
1433	DNA endonuclease RBBP8 OS=Homo sapiens GN=RBBP8 PE=1 SV=2	Q99708	COM1	102 kDa
1434	DNA excision repair protein ERCC-1 OS=Homo sapiens GN=ERCC1 PE=1 SV=1	P07992	ERCC1	33 kDa
1435	DNA excision repair protein ERCC-6 OS=Homo sapiens GN=ERCC6 PE=1 SV=1	Q03468	ERCC6	168 kDa
1436	DNA excision repair protein ERCC-6-like 2 OS=Homo sapiens GN=ERCC6L2 PE=1 SV=2	Q5T890	ER6L2	177 kDa
1437	DNA helicase B OS=Homo sapiens GN=HELB PE=1 SV=2	Q8NG08	HELB	123 kDa
1438	DNA helicase INO80 OS=Homo sapiens GN=INO80 PE=1 SV=2	Q9ULG1	INO80	177 kDa
1439	DNA helicase MCM8 OS=Homo sapiens GN=MCM8 PE=1 SV=2	Q9UJA3	MCM8	94 kDa
1440	DNA helicase MCM9 OS=Homo sapiens GN=MCM9 PE=1 SV=4	Q9NXL9	MCM9	127 kDa
1441	DNA ligase 3 OS=Homo sapiens GN=LIG3 PE=1 SV=2	P49916	DNLI3	113 kDa
1442	DNA ligase 4 OS=Homo sapiens GN=LIG4 PE=1 SV=2	P49917	DNLI4	104 kDa
1443	DNA mismatch repair protein Mlh1 OS=Homo sapiens GN=MLH1 PE=1 SV=1	P40692	MLH1	85 kDa
1444	DNA mismatch repair protein Mlh3 OS=Homo sapiens GN=MLH3 PE=1 SV=3	Q9UHC1	MLH3	164 kDa
1446	DNA mismatch repair protein Msh6 OS=Homo sapiens GN=MSH6 PE=1 SV=2	P52701	MSH6	153 kDa
1447	DNA polymerase alpha catalytic subunit OS=Homo sapiens GN=POLA1 PE=1 SV=2	P09884	DPOLA	166 kDa
1448	DNA polymerase alpha subunit B OS=Homo sapiens GN=POLA2 PE=1 SV=2	Q14181	DPOA2	66 kDa
1449	DNA polymerase beta OS=Homo sapiens GN=POLB PE=1 SV=3	P06746	DPOLB	38 kDa
1450	DNA polymerase delta catalytic subunit OS=Homo sapiens GN=POLD1 PE=1 SV=2	P28340	DPOD1	124 kDa
1451	DNA polymerase delta subunit 3 OS=Homo sapiens GN=POLD3 PE=1 SV=2	Q15054	DPOD3	51 kDa
1452	DNA polymerase epsilon catalytic subunit A OS=Homo sapiens GN=POLE PE=1 SV=5	Q07864	DPOE1	262 kDa
1453	DNA polymerase eta OS=Homo sapiens GN=POLH PE=1 SV=1	Q9Y253	POLH	78 kDa
1454	DNA polymerase iota OS=Homo sapiens GN=POLI PE=1 SV=3	Q9UNA4	POLI	83 kDa
1455	DNA polymerase kappa OS=Homo sapiens GN=POLK PE=1 SV=1	Q9UBT6	POLK	99 kDa
1456	DNA polymerase nu OS=Homo sapiens GN=POLN PE=1 SV=2	Q7Z5Q5	DPOLN	100 kDa
1457	DNA polymerase subunit gamma-2, mitochondrial OS=Homo sapiens GN=POLG2 PE=1 SV=1	Q9UHN1	DPOG2	55 kDa
1459	DNA polymerase zeta catalytic subunit OS=Homo sapiens GN=REV3L PE=1 SV=2	O60673	DPOLZ	353 kDa
1460	DNA repair and recombination protein RAD54-like OS=Homo sapiens GN=RAD54L PE=1 SV=2	Q92698	RAD54	84 kDa
1461	DNA repair protein complementing XP-C cells OS=Homo sapiens GN=XPC PE=1 SV=4	Q01831	XPC	106 kDa
1462	DNA repair protein complementing XP-G cells OS=Homo sapiens GN=ERCC5 PE=1 SV=3	P28715	ERCC5	133 kDa
1463	DNA repair protein RAD50 OS=Homo sapiens GN=RAD50 PE=1 SV=1	Q92878	RAD50	154 kDa
1464	DNA repair protein RAD51 homolog 1 OS=Homo sapiens GN=RAD51 PE=1 SV=1	Q06609	RAD51	37 kDa
1465	DNA repair protein RAD51 homolog 4 OS=Homo sapiens GN=RAD51D PE=1 SV=1	O75771	RA51D	35 kDa
1466	DNA repair protein REV1 OS=Homo sapiens GN=REV1 PE=1 SV=1	Q9UBZ9	REV1	138 kDa
1467	DNA repair protein XRCC1 OS=Homo sapiens GN=XRCC1 PE=1 SV=2	P18887	XRCC1	69 kDa
1468	DNA repair protein XRCC3 OS=Homo sapiens GN=XRCC3 PE=1 SV=1	O43542	XRCC3	38 kDa
1469	DNA replication ATP-dependent helicase/nuclease DNA2 OS=Homo sapiens GN=DNA2 PE=1 SV=3	P51530	DNA2	120 kDa
1470	DNA replication complex GINS protein PSF3 OS=Homo sapiens GN=GINS3 PE=1 SV=1	Q9BRX5	PSF3	25 kDa
1471	DNA replication licensing factor MCM3 OS=Homo sapiens GN=MCM3 PE=1 SV=3	P25205	MCM3	91 kDa
1472	DNA replication licensing factor MCM4 OS=Homo sapiens GN=MCM4 PE=1 SV=5	P33991	MCM4	97 kDa
1473	DNA replication licensing factor MCM5 OS=Homo sapiens GN=MCM5 PE=1 SV=5	P33992	MCM5	82 kDa
1474	DNA topoisomerase 2-alpha OS=Homo sapiens GN=TOP2A PE=1 SV=3	P11388	TOP2A	174 kDa
1475	DNA topoisomerase 2-beta OS=Homo sapiens GN=TOP2B PE=1 SV=3	Q02880	TOP2B	183 kDa
1476	DNA topoisomerase 2-binding protein 1 OS=Homo sapiens GN=TOPBP1 PE=1 SV=3	Q92547	TOPB1	171 kDa
1477	DNA topoisomerase 3-beta-1 OS=Homo sapiens GN=TOP3B PE=1 SV=1	O95985	TOP3B	97 kDa
1478	DNA transposase THAP9 OS=Homo sapiens GN=THAP9 PE=1 SV=2	Q9H5L6	THAP9	103 kDa
1479	DNA-binding death effector domain-containing protein 2 OS=Homo sapiens GN=DEDD2 PE=1 SV=1	Q8WXF8	DEDD2	36 kDa
1480	DNA-binding protein Ikaros OS=Homo sapiens GN=IKZF1 PE=1 SV=1	Q13422	IKZF1	58 kDa
1481	DNA-binding protein RFX5 OS=Homo sapiens GN=RFX5 PE=1 SV=1	P48382	RFX5	65 kDa
1482	DNA-binding protein RFX6 OS=Homo sapiens GN=RFX6 PE=1 SV=2	Q8HWS3	RFX6	102 kDa
1483	DNA-binding protein RFX7 OS=Homo sapiens GN=RFX7 PE=1 SV=1	Q2KHR2	RFX7	147 kDa
1484	DNA-binding protein RFX8 OS=Homo sapiens GN=RFX8 PE=2 SV=2	Q6ZV50	RFX8	66 kDa
1485	DNA-binding protein SATB1 OS=Homo sapiens GN=SATB1 PE=1 SV=1	Q01826	SATB1	86 kDa
1486	DNA-binding protein SATB2 OS=Homo sapiens GN=SATB2 PE=1 SV=2	Q9UPW6	SATB2	83 kDa
1487	DNA-binding protein SMUBP-2 OS=Homo sapiens GN=IGHMBP2 PE=1 SV=3	P38935	SMBP2	109 kDa
1488	DNA-dependent protein kinase catalytic subunit OS=Homo sapiens GN=PRKDC PE=1 SV=3	P78527	PRKDC	469 kDa
1489	DNA-directed primase/polymerase protein OS=Homo sapiens GN=PRIMPOL PE=1 SV=2	Q96LW4	PRIPO	64 kDa
1490	DNA-directed RNA polymerase I subunit RPA1 OS=Homo sapiens GN=POLR1A PE=1 SV=2	O95602	RPA1	195 kDa
1491	DNA-directed RNA polymerase I subunit RPA2 OS=Homo sapiens GN=POLR1B PE=1 SV=2	Q9H9Y6	RPA2	128 kDa
1492	DNA-directed RNA polymerase I subunit RPA34 OS=Homo sapiens GN=CD3EAP PE=1 SV=1	O15446	RPA34	55 kDa
1493	DNA-directed RNA polymerase II subunit GRINL1A OS=Homo sapiens GN=POLR2M PE=1 SV=1	P0CAP2	GRL1A	42 kDa
1494	DNA-directed RNA polymerase II subunit RPB1 OS=Homo sapiens GN=POLR2A PE=1 SV=2	P24928	RPB1	217 kDa
1495	DNA-directed RNA polymerase III subunit RPC1 OS=Homo sapiens GN=POLR3A PE=1 SV=2	O14802	RPC1	156 kDa
1496	DNA-directed RNA polymerase III subunit RPC2 OS=Homo sapiens GN=POLR3B PE=1 SV=2	Q9NW08	RPC2	128 kDa
1497	DNA-directed RNA polymerase III subunit RPC5 OS=Homo sapiens GN=POLR3E PE=1 SV=1	Q9NVU0	RPC5	80 kDa
1498	DnaJ homolog subfamily A member 3, mitochondrial OS=Homo sapiens GN=DNAJA3 PE=1 SV=2	Q96EY1	DNJA3	52 kDa
1499	DnaJ homolog subfamily B member 9 OS=Homo sapiens GN=DNAJB9 PE=1 SV=1	Q9UBS3	DNJB9	26 kDa
1500	DnaJ homolog subfamily C member 10 OS=Homo sapiens GN=DNAJC10 PE=1 SV=2	Q8IXB1	DJC10	91 kDa
1501	DnaJ homolog subfamily C member 11 OS=Homo sapiens GN=DNAJC11 PE=1 SV=2	Q9NVH1	DJC11	63 kDa
1502	DnaJ homolog subfamily C member 13 OS=Homo sapiens GN=DNAJC13 PE=1 SV=5	O75165	DJC13	254 kDa
1503	DnaJ homolog subfamily C member 21 OS=Homo sapiens GN=DNAJC21 PE=1 SV=2	Q5F1R6	DJC21	62 kDa
1504	DnaJ homolog subfamily C member 25 OS=Homo sapiens GN=DNAJC25 PE=1 SV=1	Q9H1X3	DJC25	42 kDa
1505	DnaJ homolog subfamily C member 3 OS=Homo sapiens GN=DNAJC3 PE=1 SV=1	Q13217	DNJC3	58 kDa
1506	DnaJ homolog subfamily C member 7 OS=Homo sapiens GN=DNAJC7 PE=1 SV=2	Q99615	DNJC7	56 kDa
1507	DnaJ homolog subfamily C member 8 OS=Homo sapiens GN=DNAJC8 PE=1 SV=2	O75937	DNJC8	30 kDa
1508	Dolichyl pyrophosphate Man9GlcNAc2 alpha-1,3-glucosyltransferase OS=Homo sapiens GN=ALG6 PE=1 SV=1	Q9Y672	ALG6	58 kDa
1509	Dolichyl-diphosphooligosaccharide--protein glycosyltransferase subunit STT3B OS=Homo sapiens GN=STT3B PE=1 SV=1	Q8TCJ2	STT3B	94 kDa
1510	Dol-P-Man:Man(7)GlcNAc(2)-PP-Dol alpha-1,6-mannosyltransferase OS=Homo sapiens GN=ALG12 PE=1 SV=1	Q9BV10	ALG12	55 kDa
1511	Double zinc ribbon and ankyrin repeat-containing protein 1 OS=Homo sapiens GN=DZANK1 PE=1 SV=3	Q9NVP4	DZAN1	82 kDa
1512	Doublecortin domain-containing protein 1 OS=Homo sapiens GN=DCDC1 PE=2 SV=2	P59894	DCDC1	40 kDa
1513	Doublesex- and mab-3-related transcription factor 3 OS=Homo sapiens GN=DMRT3 PE=1 SV=1	Q9NQL9	DMRT3	51 kDa
1514	Double-strand break repair protein MRE11A OS=Homo sapiens GN=MRE11A PE=1 SV=3	P49959	MRE11	81 kDa
1515	Double-stranded RNA-binding protein Staufen homolog 1 OS=Homo sapiens GN=STAU1 PE=1 SV=2	O95793	STAU1	63 kDa
1516	Double-stranded RNA-binding protein Staufen homolog 2 OS=Homo sapiens GN=STAU2 PE=1 SV=1	Q9NUL3	STAU2	63 kDa
1517	Double-stranded RNA-specific adenosine deaminase OS=Homo sapiens GN=ADAR PE=1 SV=4	P55265	DSRAD	136 kDa
1518	Double-stranded RNA-specific editase 1 OS=Homo sapiens GN=ADARB1 PE=1 SV=1	P78563	RED1	81 kDa
1519	Double-stranded RNA-specific editase B2 OS=Homo sapiens GN=ADARB2 PE=1 SV=1	Q9NS39	RED2	81 kDa
1521	Down syndrome cell adhesion molecule-like protein 1 OS=Homo sapiens GN=DSCAML1 PE=1 SV=2	Q8TD84	DSCL1	224 kDa
1522	Drebrin-like protein OS=Homo sapiens GN=DBNL PE=1 SV=1	Q9UJU6	DBNL	48 kDa
1523	Dual oxidase maturation factor 1 OS=Homo sapiens GN=DUOXA1 PE=1 SV=1	Q1HG43	DOXA1	38 kDa
1524	Dual specificity mitogen-activated protein kinase kinase 1 OS=Homo sapiens GN=MAP2K1 PE=1 SV=2	Q02750	MP2K1	43 kDa
1525	Dual specificity mitogen-activated protein kinase kinase 3 OS=Homo sapiens GN=MAP2K3 PE=1 SV=2	P46734	MP2K3	39 kDa
1526	Dual specificity mitogen-activated protein kinase kinase 4 OS=Homo sapiens GN=MAP2K4 PE=1 SV=1	P45985	MP2K4	44 kDa
1527	Dual specificity protein kinase TTK OS=Homo sapiens GN=TTK PE=1 SV=2	P33981	TTK	97 kDa
1528	Dual specificity protein phosphatase 16 OS=Homo sapiens GN=DUSP16 PE=1 SV=1	Q9BY84	DUS16	73 kDa
1529	Dual specificity protein phosphatase 21 OS=Homo sapiens GN=DUSP21 PE=1 SV=1	Q9H596	DUS21	22 kDa
1530	Dual specificity protein phosphatase 7 OS=Homo sapiens GN=DUSP7 PE=1 SV=4	Q16829	DUS7	45 kDa
1531	Dual specificity protein phosphatase CDC14A OS=Homo sapiens GN=CDC14A PE=1 SV=1	Q9UNH5	CC14A	67 kDa
1532	Dual specificity tyrosine-phosphorylation-regulated kinase 1A OS=Homo sapiens GN=DYRK1A PE=1 SV=2	Q13627	DYR1A	86 kDa
1533	Dual specificity tyrosine-phosphorylation-regulated kinase 2 OS=Homo sapiens GN=DYRK2 PE=1 SV=3	Q92630	DYRK2	67 kDa
1534	Dual specificity tyrosine-phosphorylation-regulated kinase 3 OS=Homo sapiens GN=DYRK3 PE=2 SV=3	O43781	DYRK3	66 kDa
1535	Dual specificity tyrosine-phosphorylation-regulated kinase 4 OS=Homo sapiens GN=DYRK4 PE=1 SV=2	Q9NR20	DYRK4	60 kDa
1536	Dynamin-1 OS=Homo sapiens GN=DNM1 PE=1 SV=2	Q05193	DYN1	97 kDa
1537	Dynamin-1-like protein OS=Homo sapiens GN=DNM1L PE=1 SV=2	O00429	DNM1L	82 kDa
1538	Dynamin-3 OS=Homo sapiens GN=DNM3 PE=1 SV=4	Q9UQ16	DYN3	98 kDa
1539	Dynamin-binding protein OS=Homo sapiens GN=DNMBP PE=1 SV=1	Q6XZF7	DNMBP	177 kDa
1540	Dynamin-like 120 kDa protein, mitochondrial OS=Homo sapiens GN=OPA1 PE=1 SV=3	O60313	OPA1	112 kDa
1541	Dynein assembly factor 1, axonemal OS=Homo sapiens GN=DNAAF1 PE=1 SV=5	Q8NEP3	DAAF1	80 kDa
1542	Dynein heavy chain 1, axonemal OS=Homo sapiens GN=DNAH1 PE=2 SV=4	Q9P2D7	DYH1	494 kDa
1543	Dynein heavy chain 10, axonemal OS=Homo sapiens GN=DNAH10 PE=1 SV=4	Q8IVF4	DYH10	515 kDa
1544	Dynein heavy chain 11, axonemal OS=Homo sapiens GN=DNAH11 PE=1 SV=4	Q96DT5	DYH11	520 kDa
1546	Dynein heavy chain 14, axonemal OS=Homo sapiens GN=DNAH14 PE=2 SV=3	Q0VDD8	DYH14	400 kDa
1547	Dynein heavy chain 17, axonemal OS=Homo sapiens GN=DNAH17 PE=1 SV=2	Q9UFH2	DYH17	512 kDa
1548	Dynein heavy chain 2, axonemal OS=Homo sapiens GN=DNAH2 PE=2 SV=3	Q9P225	DYH2	508 kDa
1549	Dynein heavy chain 3, axonemal OS=Homo sapiens GN=DNAH3 PE=2 SV=1	Q8TD57	DYH3	471 kDa
1550	Dynein heavy chain 5, axonemal OS=Homo sapiens GN=DNAH5 PE=1 SV=3	Q8TE73	DYH5	529 kDa
1551	Dynein heavy chain 6, axonemal OS=Homo sapiens GN=DNAH6 PE=2 SV=3	Q9C0G6	DYH6	476 kDa
1552	Dynein heavy chain 7, axonemal OS=Homo sapiens GN=DNAH7 PE=1 SV=2	Q8WXX0	DYH7	461 kDa
1553	Dynein heavy chain 8, axonemal OS=Homo sapiens GN=DNAH8 PE=1 SV=2	Q96JB1	DYH8	515 kDa
1554	Dynein heavy chain 9, axonemal OS=Homo sapiens GN=DNAH9 PE=1 SV=3	Q9NYC9	DYH9	512 kDa
1555	Dynein heavy chain domain-containing protein 1 OS=Homo sapiens GN=DNHD1 PE=2 SV=2	Q96M86	DNHD1	534 kDa
1556	Dynein intermediate chain 1, axonemal OS=Homo sapiens GN=DNAI1 PE=1 SV=1	Q9UI46	DNAI1	79 kDa
1557	Dynein light chain roadblock-type 1 OS=Homo sapiens GN=DYNLRB1 PE=1 SV=3	Q9NP97	DLRB1	11 kDa
1558	Dysferlin OS=Homo sapiens GN=DYSF PE=1 SV=1	O75923	DYSF	237 kDa
1559	Dyslexia-associated protein KIAA0319 OS=Homo sapiens GN=KIAA0319 PE=1 SV=1	Q5VV43	K0319	118 kDa
1560	Dyslexia-associated protein KIAA0319-like protein OS=Homo sapiens GN=KIAA0319L PE=1 SV=2	Q8IZA0	K319L	116 kDa
1561	Dystonin OS=Homo sapiens GN=DST PE=1 SV=4	Q03001	DYST	861 kDa
1562	Dystroglycan OS=Homo sapiens GN=DAG1 PE=1 SV=2	Q14118	DAG1	97 kDa
1563	Dystrophia myotonica WD repeat-containing protein OS=Homo sapiens GN=DMWD PE=1 SV=3	Q09019	DMWD	70 kDa
1564	Dystrophin OS=Homo sapiens GN=DMD PE=1 SV=3	P11532	DMD	427 kDa
1565	Dystrophin-related protein 2 OS=Homo sapiens GN=DRP2 PE=2 SV=2	Q13474	DRP2	108 kDa
1566	Dystrotelin OS=Homo sapiens GN=DYTN PE=2 SV=1	A2CJ06	DYTN	65 kDa
1567	E1A-binding protein p400 OS=Homo sapiens GN=EP400 PE=1 SV=4	Q96L91	EP400	343 kDa
1568	E2F-associated phosphoprotein OS=Homo sapiens GN=EAPP PE=1 SV=4	Q56P03	EAPP	33 kDa
1569	E3 ISG15--protein ligase HERC5 OS=Homo sapiens GN=HERC5 PE=1 SV=2	Q9UII4	HERC5	117 kDa
1570	E3 SUMO-protein ligase RanBP2 OS=Homo sapiens GN=RANBP2 PE=1 SV=2	P50120	RBP2	358 kDa
1571	E3 ubiquitin/ISG15 ligase TRIM25 OS=Homo sapiens GN=TRIM25 PE=1 SV=2	Q14258	TRI25	71 kDa
1572	E3 ubiquitin-protein ligase BRE1A OS=Homo sapiens GN=RNF20 PE=1 SV=2	Q5VTR2	BRE1A	114 kDa
1573	E3 ubiquitin-protein ligase BRE1B OS=Homo sapiens GN=RNF40 PE=1 SV=4	O75150	BRE1B	114 kDa
1574	E3 ubiquitin-protein ligase CBL OS=Homo sapiens GN=CBL PE=1 SV=2	P22681	CBL	100 kDa
1575	E3 ubiquitin-protein ligase CBL-B OS=Homo sapiens GN=CBLB PE=1 SV=2	Q13191	CBLB	109 kDa
1576	E3 ubiquitin-protein ligase DTX3L OS=Homo sapiens GN=DTX3L PE=1 SV=1	Q8TDB6	DTX3L	84 kDa
1577	E3 ubiquitin-protein ligase DTX4 OS=Homo sapiens GN=DTX4 PE=1 SV=2	Q9Y2E6	DTX4	67 kDa
1578	E3 ubiquitin-protein ligase DZIP3 OS=Homo sapiens GN=DZIP3 PE=1 SV=2	Q86Y13	DZIP3	139 kDa
1579	E3 ubiquitin-protein ligase HACE1 OS=Homo sapiens GN=HACE1 PE=1 SV=2	Q8IYU2	HACE1	102 kDa
1580	E3 ubiquitin-protein ligase Hakai OS=Homo sapiens GN=CBLL1 PE=1 SV=1	Q75N03	HAKAI	55 kDa
1581	E3 ubiquitin-protein ligase HECTD1 OS=Homo sapiens GN=HECTD1 PE=1 SV=3	Q9ULT8	HECD1	289 kDa
1582	E3 ubiquitin-protein ligase HECTD3 OS=Homo sapiens GN=HECTD3 PE=1 SV=1	Q5T447	HECD3	97 kDa
1583	E3 ubiquitin-protein ligase HECW1 OS=Homo sapiens GN=HECW1 PE=1 SV=3	Q76N89	HECW1	180 kDa
1584	E3 ubiquitin-protein ligase HECW2 OS=Homo sapiens GN=HECW2 PE=1 SV=2	Q9P2P5	HECW2	176 kDa
1585	E3 ubiquitin-protein ligase HUWE1 OS=Homo sapiens GN=HUWE1 PE=1 SV=3	Q7Z6Z7	HUWE1	482 kDa
1586	E3 ubiquitin-protein ligase Itchy homolog OS=Homo sapiens GN=ITCH PE=1 SV=2	Q96J02	ITCH	103 kDa
1587	E3 ubiquitin-protein ligase KCMF1 OS=Homo sapiens GN=KCMF1 PE=1 SV=2	Q9P0J7	KCMF1	42 kDa
1588	E3 ubiquitin-protein ligase listerin OS=Homo sapiens GN=LTN1 PE=1 SV=6	O94822	LTN1	201 kDa
1589	E3 ubiquitin-protein ligase LNX OS=Homo sapiens GN=LNX1 PE=1 SV=1	Q8TBB1	LNX1	81 kDa
1590	E3 ubiquitin-protein ligase LRSAM1 OS=Homo sapiens GN=LRSAM1 PE=1 SV=1	Q6UWE0	LRSM1	84 kDa
1591	E3 ubiquitin-protein ligase MARCH3 OS=Homo sapiens GN=MARCH3 PE=2 SV=1	Q86UD3	MARH3	29 kDa
1592	E3 ubiquitin-protein ligase MARCH7 OS=Homo sapiens GN=MARCH7 PE=1 SV=1	Q9H992	MARH7	78 kDa
1593	E3 ubiquitin-protein ligase MIB1 OS=Homo sapiens GN=MIB1 PE=1 SV=1	Q86YT6	MIB1	110 kDa
1594	E3 ubiquitin-protein ligase MSL2 OS=Homo sapiens GN=MSL2 PE=1 SV=2	Q9HCI7	MSL2	63 kDa
1595	E3 ubiquitin-protein ligase MYCBP2 OS=Homo sapiens GN=MYCBP2 PE=1 SV=3	O75592	MYCB2	510 kDa
1596	E3 ubiquitin-protein ligase MYLIP OS=Homo sapiens GN=MYLIP PE=1 SV=2	Q8WY64	MYLIP	50 kDa
1597	E3 ubiquitin-protein ligase NEDD4 OS=Homo sapiens GN=NEDD4 PE=1 SV=4	P46934	NEDD4	149 kDa
1598	E3 ubiquitin-protein ligase NEDD4-like OS=Homo sapiens GN=NEDD4L PE=1 SV=2	Q96PU5	NED4L	112 kDa
1599	E3 ubiquitin-protein ligase NRDP1 OS=Homo sapiens GN=RNF41 PE=1 SV=2	Q9H4P4	RNF41	36 kDa
1600	E3 ubiquitin-protein ligase PDZRN3 OS=Homo sapiens GN=PDZRN3 PE=1 SV=2	Q9UPQ7	PZRN3	120 kDa
1601	E3 ubiquitin-protein ligase Praja-1 OS=Homo sapiens GN=PJA1 PE=1 SV=2	Q8NG27	PJA1	71 kDa
1602	E3 ubiquitin-protein ligase Praja-2 OS=Homo sapiens GN=PJA2 PE=1 SV=4	O43164	PJA2	78 kDa
1603	E3 ubiquitin-protein ligase RAD18 OS=Homo sapiens GN=RAD18 PE=1 SV=2	Q9NS91	RAD18	56 kDa
1604	E3 ubiquitin-protein ligase RBBP6 OS=Homo sapiens GN=RBBP6 PE=1 SV=1	Q7Z6E9	RBBP6	202 kDa
1605	E3 ubiquitin-protein ligase RFWD2 OS=Homo sapiens GN=RFWD2 PE=1 SV=1	Q8NHY2	RFWD2	80 kDa
1607	E3 ubiquitin-protein ligase RLIM OS=Homo sapiens GN=RLIM PE=1 SV=3	Q9NVW2	RNF12	69 kDa
1608	E3 ubiquitin-protein ligase RNF123 OS=Homo sapiens GN=RNF123 PE=1 SV=1	Q5XPI4	RN123	149 kDa
1609	E3 ubiquitin-protein ligase RNF168 OS=Homo sapiens GN=RNF168 PE=1 SV=1	Q8IYW5	RN168	65 kDa
1610	E3 ubiquitin-protein ligase RNF169 OS=Homo sapiens GN=RNF169 PE=1 SV=2	Q8NCN4	RN169	77 kDa
1611	E3 ubiquitin-protein ligase RNF19A OS=Homo sapiens GN=RNF19A PE=1 SV=3	Q9NV58	RN19A	91 kDa
1612	E3 ubiquitin-protein ligase RNF213 OS=Homo sapiens GN=RNF213 PE=1 SV=3	Q63HN8	RN213	591 kDa
1613	E3 ubiquitin-protein ligase RNF220 OS=Homo sapiens GN=RNF220 PE=1 SV=1	Q5VTB9	RN220	63 kDa
1614	E3 ubiquitin-protein ligase RNF6 OS=Homo sapiens GN=RNF6 PE=1 SV=1	Q9Y252	RNF6	78 kDa
1615	E3 ubiquitin-protein ligase SH3RF1 OS=Homo sapiens GN=SH3RF1 PE=1 SV=2	Q7Z6J0	SH3R1	93 kDa
1616	E3 ubiquitin-protein ligase SHPRH OS=Homo sapiens GN=SHPRH PE=1 SV=2	Q149N8	SHPRH	193 kDa
1617	E3 ubiquitin-protein ligase Topors OS=Homo sapiens GN=TOPORS PE=1 SV=1	Q9NS56	TOPRS	119 kDa
1618	E3 ubiquitin-protein ligase TRAF7 OS=Homo sapiens GN=TRAF7 PE=1 SV=1	Q6Q0C0	TRAF7	75 kDa
1619	E3 ubiquitin-protein ligase TRIM23 OS=Homo sapiens GN=TRIM23 PE=1 SV=1	P36406	TRI23	64 kDa
1620	E3 ubiquitin-protein ligase TRIM33 OS=Homo sapiens GN=TRIM33 PE=1 SV=3	Q9UPN9	TRI33	123 kDa
1621	E3 ubiquitin-protein ligase TRIM37 OS=Homo sapiens GN=TRIM37 PE=1 SV=2	O94972	TRI37	108 kDa
1622	E3 ubiquitin-protein ligase TRIM9 OS=Homo sapiens GN=TRIM9 PE=1 SV=1	Q9C026	TRIM9	79 kDa
1623	E3 ubiquitin-protein ligase TRIP12 OS=Homo sapiens GN=TRIP12 PE=1 SV=1	Q14669	TRIPC	220 kDa
1624	E3 ubiquitin-protein ligase TTC3 OS=Homo sapiens GN=TTC3 PE=1 SV=2	P53804	TTC3	230 kDa
1625	E3 ubiquitin-protein ligase UBR1 OS=Homo sapiens GN=UBR1 PE=1 SV=1	Q8IWV7	UBR1	200 kDa
1626	E3 ubiquitin-protein ligase UBR2 OS=Homo sapiens GN=UBR2 PE=1 SV=1	Q8IWV8	UBR2	201 kDa
1627	E3 ubiquitin-protein ligase UBR3 OS=Homo sapiens GN=UBR3 PE=2 SV=2	Q6ZT12	UBR3	212 kDa
1628	E3 ubiquitin-protein ligase UBR4 OS=Homo sapiens GN=UBR4 PE=1 SV=1	Q5T4S7	UBR4	574 kDa
1629	E3 ubiquitin-protein ligase UBR5 OS=Homo sapiens GN=UBR5 PE=1 SV=2	O95071	UBR5	309 kDa
1630	E3 ubiquitin-protein ligase UHRF1 OS=Homo sapiens GN=UHRF1 PE=1 SV=1	Q96T88	UHRF1	90 kDa
1631	E3 ubiquitin-protein ligase ZFP91 OS=Homo sapiens GN=ZFP91 PE=1 SV=1	Q96JP5	ZFP91	63 kDa
1632	E3 ubiquitin-protein ligase ZNRF2 OS=Homo sapiens GN=ZNRF2 PE=1 SV=1	Q8NHG8	ZNRF2	24 kDa
1633	E3 UFM1-protein ligase 1 OS=Homo sapiens GN=UFL1 PE=1 SV=2	O94874	UFL1	90 kDa
1634	Early endosome antigen 1 OS=Homo sapiens GN=EEA1 PE=1 SV=2	Q15075	EEA1	162 kDa
1635	Early growth response protein 1 OS=Homo sapiens GN=EGR1 PE=1 SV=1	P18146	EGR1	58 kDa
1636	Echinoderm microtubule-associated protein-like 1 OS=Homo sapiens GN=EML1 PE=1 SV=3	O00423	EMAL1	90 kDa
1637	Echinoderm microtubule-associated protein-like 5 OS=Homo sapiens GN=EML5 PE=2 SV=3	Q05BV3	EMAL5	219 kDa
1638	Echinoderm microtubule-associated protein-like 6 OS=Homo sapiens GN=EML6 PE=2 SV=2	Q6ZMW3	EMAL6	218 kDa
1639	Ectonucleotide pyrophosphatase/phosphodiesterase family member 1 OS=Homo sapiens GN=ENPP1 PE=1 SV=2	P22413	ENPP1	105 kDa
1640	Ectonucleotide pyrophosphatase/phosphodiesterase family member 2 OS=Homo sapiens GN=ENPP2 PE=1 SV=3	Q13822	ENPP2	99 kDa
1641	Ectonucleotide pyrophosphatase/phosphodiesterase family member 6 OS=Homo sapiens GN=ENPP6 PE=1 SV=2	Q6UWR7	ENPP6	50 kDa
1642	Ectopic P granules protein 5 homolog OS=Homo sapiens GN=EPG5 PE=2 SV=2	Q9HCE0	EPG5	292 kDa
1643	EF-hand calcium-binding domain-containing protein 12 OS=Homo sapiens GN=EFCAB12 PE=1 SV=1	Q6NXP0	EFC12	67 kDa
1644	EF-hand calcium-binding domain-containing protein 13 OS=Homo sapiens GN=EFCAB13 PE=2 SV=2	Q8IY85	EFC13	110 kDa
1645	EF-hand calcium-binding domain-containing protein 14 OS=Homo sapiens GN=EFCAB14 PE=2 SV=1	O75071	EFC14	55 kDa
1646	EF-hand calcium-binding domain-containing protein 3 OS=Homo sapiens GN=EFCAB3 PE=2 SV=1	Q8N7B9	EFCB3	50 kDa
1647	EF-hand calcium-binding domain-containing protein 5 OS=Homo sapiens GN=EFCAB5 PE=1 SV=3	A4FU69	EFCB5	173 kDa
1648	EF-hand calcium-binding domain-containing protein 6 OS=Homo sapiens GN=EFCAB6 PE=1 SV=1	Q5THR3	EFCB6	173 kDa
1649	EF-hand domain-containing family member B OS=Homo sapiens GN=EFHB PE=2 SV=4	Q8N7U6	EFHB	94 kDa
1650	EGF-containing fibulin-like extracellular matrix protein 1 OS=Homo sapiens GN=EFEMP1 PE=1 SV=2	Q12805	FBLN3	55 kDa
1651	EGF-containing fibulin-like extracellular matrix protein 2 OS=Homo sapiens GN=EFEMP2 PE=1 SV=3	O95967	FBLN4	49 kDa
1653	EGF-like module-containing mucin-like hormone receptor-like 3 OS=Homo sapiens GN=EMR3 PE=2 SV=2	Q9BY15	EMR3	73 kDa
1654	EH domain-binding protein 1 OS=Homo sapiens GN=EHBP1 PE=1 SV=3	Q8NDI1	EHBP1	140 kDa
1655	EH domain-binding protein 1-like protein 1 OS=Homo sapiens GN=EHBP1L1 PE=1 SV=2	Q8N3D4	EH1L1	162 kDa
1656	ELAV-like protein 2 OS=Homo sapiens GN=ELAVL2 PE=1 SV=2	Q12926	ELAV2	40 kDa
1657	ELAV-like protein 3 OS=Homo sapiens GN=ELAVL3 PE=2 SV=3	Q14576	ELAV3	40 kDa
1658	ELAV-like protein 4 OS=Homo sapiens GN=ELAVL4 PE=1 SV=2	P26378	ELAV4	42 kDa
1659	Electrogenic sodium bicarbonate cotransporter 1 OS=Homo sapiens GN=SLC4A4 PE=1 SV=1	Q9Y6R1	S4A4	121 kDa
1660	Electron transfer flavoprotein subunit alpha, mitochondrial OS=Homo sapiens GN=ETFA PE=1 SV=1	P13804	ETFA	35 kDa
1661	ELKS/Rab6-interacting/CAST family member 1 OS=Homo sapiens GN=ERC1 PE=1 SV=1	Q8IUD2	RB6I2	128 kDa
1662	ELL-associated factor 2 OS=Homo sapiens GN=EAF2 PE=1 SV=1	Q96CJ1	EAF2	29 kDa
1663	Ellis-van Creveld syndrome protein OS=Homo sapiens GN=EVC PE=1 SV=1	P57679	EVC	112 kDa
1664	ELMO domain-containing protein 3 OS=Homo sapiens GN=ELMOD3 PE=1 SV=2	Q96FG2	ELMD3	43 kDa
1665	Elongation factor 1-delta OS=Homo sapiens GN=EEF1D PE=1 SV=5	P29692	EF1D	31 kDa
1666	Elongation factor 2 OS=Homo sapiens GN=EEF2 PE=1 SV=4	P13639	EF2	95 kDa
1667	Elongation factor Tu GTP-binding domain-containing protein 1 OS=Homo sapiens GN=EFTUD1 PE=1 SV=2	Q7Z2Z2	ETUD1	125 kDa
1668	EMILIN-1 OS=Homo sapiens GN=EMILIN1 PE=1 SV=2	Q9Y6C2	EMIL1	107 kDa
1669	EMILIN-2 OS=Homo sapiens GN=EMILIN2 PE=1 SV=3	Q9BXX0	EMIL2	116 kDa
1670	Ena/VASP-like protein OS=Homo sapiens GN=EVL PE=1 SV=2	Q9UI08	EVL	45 kDa
1671	Enamelin OS=Homo sapiens GN=ENAM PE=2 SV=3	Q9NRM1	ENAM	129 kDa
1672	Endogenous Bornavirus-like nucleoprotein 1 OS=Homo sapiens GN=EBLN1 PE=2 SV=2	P0CF75	EBLN1	40 kDa
1673	Endogenous retrovirus group MER34 member 1 Env polyprotein OS=Homo sapiens GN=ERVMER34-1 PE=2 SV=1	Q9H9K5	MER34	64 kDa
1674	Endoglin OS=Homo sapiens GN=ENG PE=1 SV=2	P17813	EGLN	71 kDa
1675	Endonuclease 8-like 3 OS=Homo sapiens GN=NEIL3 PE=1 SV=3	Q8TAT5	NEIL3	68 kDa
1676	Endonuclease/exonuclease/phosphatase family domain-containing protein 1 OS=Homo sapiens GN=EEPD1 PE=1 SV=2	Q7L9B9	EEPD1	62 kDa
1677	Endoplasmic reticulum aminopeptidase 1 OS=Homo sapiens GN=ERAP1 PE=1 SV=3	Q9NZ08	ERAP1	107 kDa
1678	Endoplasmic reticulum lectin 1 OS=Homo sapiens GN=ERLEC1 PE=1 SV=1	Q96DZ1	ERLEC	55 kDa
1679	Endoribonuclease Dicer OS=Homo sapiens GN=DICER1 PE=1 SV=3	Q9UPY3	DICER	219 kDa
1680	Endothelial cell-selective adhesion molecule OS=Homo sapiens GN=ESAM PE=1 SV=1	Q96AP7	ESAM	41 kDa
1681	Endothelial cell-specific chemotaxis regulator OS=Homo sapiens GN=ECSCR PE=1 SV=1	Q19T08	ECSCR	21 kDa
1682	Endothelin-1 receptor OS=Homo sapiens GN=EDNRA PE=1 SV=1	P25101	EDNRA	49 kDa
1683	Endothelin-converting enzyme 2 OS=Homo sapiens GN=ECE2 PE=1 SV=4	O60344	ECE2	100 kDa
1684	Engulfment and cell motility protein 2 OS=Homo sapiens GN=ELMO2 PE=1 SV=2	Q96JJ3	ELMO2	83 kDa
1685	Engulfment and cell motility protein 3 OS=Homo sapiens GN=ELMO3 PE=2 SV=3	Q96BJ8	ELMO3	81 kDa
1686	Enhancer of filamentation 1 OS=Homo sapiens GN=NEDD9 PE=1 SV=1	Q14511	CASL	93 kDa
1687	Enhancer of mRNA-decapping protein 4 OS=Homo sapiens GN=EDC4 PE=1 SV=1	Q6P2E9	EDC4	152 kDa
1688	Enhancer of polycomb homolog 1 OS=Homo sapiens GN=EPC1 PE=1 SV=1	Q9H2F5	EPC1	93 kDa
1689	Enhancer of polycomb homolog 2 OS=Homo sapiens GN=EPC2 PE=1 SV=2	Q52LR7	EPC2	91 kDa
1690	Enolase-like protein ENO4 OS=Homo sapiens GN=ENO4 PE=2 SV=2	A6NNW6	ENO4	69 kDa
1691	Enoyl-CoA hydratase domain-containing protein 3, mitochondrial OS=Homo sapiens GN=ECHDC3 PE=1 SV=2	Q96DC8	ECHD3	33 kDa
1692	Ensconsin OS=Homo sapiens GN=MAP7 PE=1 SV=1	Q14244	MAP7	84 kDa
1693	ENTH domain-containing protein 1 OS=Homo sapiens GN=ENTHD1 PE=2 SV=1	Q8IYW4	ENTD1	68 kDa
1694	Envoplakin OS=Homo sapiens GN=EVPL PE=1 SV=3	Q92817	EVPL	232 kDa
1695	Eomesodermin homolog OS=Homo sapiens GN=EOMES PE=1 SV=3	O95936	EOMES	73 kDa
1696	Ephrin type-A receptor 3 OS=Homo sapiens GN=EPHA3 PE=1 SV=2	P29320	EPHA3	110 kDa
1697	Ephrin type-A receptor 5 OS=Homo sapiens GN=EPHA5 PE=1 SV=3	P54756	EPHA5	115 kDa
1698	Ephrin type-A receptor 7 OS=Homo sapiens GN=EPHA7 PE=1 SV=3	Q15375	EPHA7	112 kDa
1699	Ephrin type-B receptor 1 OS=Homo sapiens GN=EPHB1 PE=1 SV=1	P54762	EPHB1	110 kDa
1700	Ephrin type-B receptor 2 OS=Homo sapiens GN=EPHB2 PE=1 SV=5	P29323	EPHB2	117 kDa
1701	Epidermal growth factor receptor kinase substrate 8 OS=Homo sapiens GN=EPS8 PE=1 SV=1	Q12929	EPS8	92 kDa
1702	Epidermal growth factor receptor kinase substrate 8-like protein 2 OS=Homo sapiens GN=EPS8L2 PE=1 SV=2	Q9H6S3	ES8L2	81 kDa
1703	Epidermal growth factor receptor OS=Homo sapiens GN=EGFR PE=1 SV=2	P00533	EGFR	134 kDa
1704	Epidermal growth factor receptor substrate 15-like 1 OS=Homo sapiens GN=EPS15L1 PE=1 SV=1	Q9UBC2	EP15R	94 kDa
1705	Epididymal secretory protein E1 OS=Homo sapiens GN=NPC2 PE=1 SV=1	P61916	NPC2	17 kDa
1706	Epididymis-specific alpha-mannosidase OS=Homo sapiens GN=MAN2B2 PE=1 SV=4	Q9Y2E5	MA2B2	114 kDa
1707	Epiplakin OS=Homo sapiens GN=EPPK1 PE=1 SV=2	P58107	EPIPL	556 kDa
1708	Epithelial cell-transforming sequence 2 oncogene-like OS=Homo sapiens GN=ECT2L PE=2 SV=2	Q008S8	ECT2L	105 kDa
1709	Epithelial splicing regulatory protein 2 OS=Homo sapiens GN=ESRP2 PE=1 SV=1	Q9H6T0	ESRP2	78 kDa
1710	Epithelial-stromal interaction protein 1 OS=Homo sapiens GN=EPSTI1 PE=2 SV=2	Q96J88	ESIP1	37 kDa
1711	Eppin OS=Homo sapiens GN=EPPIN PE=1 SV=1	O95925	EPPI	15 kDa
1712	Epsin-2 OS=Homo sapiens GN=EPN2 PE=1 SV=3	O95208	EPN2	68 kDa
1713	Epsin-3 OS=Homo sapiens GN=EPN3 PE=2 SV=1	Q9H201	EPN3	68 kDa
1714	Equatorin OS=Homo sapiens GN=EQTN PE=2 SV=2	Q9NQ60	EQTN	33 kDa
1715	Equilibrative nucleoside transporter 1 OS=Homo sapiens GN=SLC29A1 PE=1 SV=3	Q99808	S29A1	50 kDa
1716	ER membrane protein complex subunit 1 OS=Homo sapiens GN=EMC1 PE=1 SV=1	Q8N766	EMC1	112 kDa
1717	ER membrane protein complex subunit 3 OS=Homo sapiens GN=EMC3 PE=1 SV=3	Q9P0I2	EMC3	30 kDa
1718	ERBB receptor feedback inhibitor 1 OS=Homo sapiens GN=ERRFI1 PE=1 SV=1	Q9UJM3	ERRFI	51 kDa
1719	ERC protein 2 OS=Homo sapiens GN=ERC2 PE=1 SV=3	O15083	ERC2	111 kDa
1720	ERI1 exoribonuclease 2 OS=Homo sapiens GN=ERI2 PE=2 SV=2	A8K979	ERI2	77 kDa
1721	ERO1-like protein beta OS=Homo sapiens GN=ERO1LB PE=1 SV=2	Q86YB8	ERO1B	54 kDa
1722	Erythrocyte band 7 integral membrane protein OS=Homo sapiens GN=STOM PE=1 SV=3	P27105	STOM	32 kDa
1723	Erythroid differentiation-related factor 1 OS=Homo sapiens GN=EDRF1 PE=1 SV=1	Q3B7T1	EDRF1	139 kDa
1724	ESF1 homolog OS=Homo sapiens GN=ESF1 PE=1 SV=1	Q9H501	ESF1	99 kDa
1725	Espin OS=Homo sapiens GN=ESPN PE=1 SV=1	B1AK53	ESPN	92 kDa
1727	Estrogen receptor beta OS=Homo sapiens GN=ESR2 PE=1 SV=2	Q92731	ESR2	59 kDa
1728	Estrogen-related receptor gamma OS=Homo sapiens GN=ESRRG PE=1 SV=1	P62508	ERR3	51 kDa
1729	Ethanolamine-phosphate cytidylyltransferase OS=Homo sapiens GN=PCYT2 PE=1 SV=1	Q99447	PCY2	44 kDa
1730	Ethylmalonyl-CoA decarboxylase OS=Homo sapiens GN=ECHDC1 PE=1 SV=2	Q9NTX5	ECHD1	34 kDa
1731	ETS domain-containing protein Elk-1 OS=Homo sapiens GN=ELK1 PE=1 SV=2	P19419	ELK1	45 kDa
1732	ETS domain-containing protein Elk-3 OS=Homo sapiens GN=ELK3 PE=1 SV=2	P41970	ELK3	44 kDa
1733	ETS-related transcription factor Elf-1 OS=Homo sapiens GN=ELF1 PE=1 SV=2	P32519	ELF1	67 kDa
1734	ETS-related transcription factor Elf-2 OS=Homo sapiens GN=ELF2 PE=1 SV=2	Q15723	ELF2	64 kDa
1735	Eukaryotic elongation factor 2 kinase OS=Homo sapiens GN=EEF2K PE=1 SV=2	O00418	EF2K	82 kDa
1736	Eukaryotic peptide chain release factor GTP-binding subunit ERF3B OS=Homo sapiens GN=GSPT2 PE=1 SV=2	Q8IYD1	ERF3B	69 kDa
1737	Eukaryotic translation initiation factor 2-alpha kinase 3 OS=Homo sapiens GN=EIF2AK3 PE=1 SV=3	Q9NZJ5	E2AK3	125 kDa
1738	Eukaryotic translation initiation factor 2-alpha kinase 4 OS=Homo sapiens GN=EIF2AK4 PE=1 SV=3	Q9P2K8	E2AK4	187 kDa
1739	Eukaryotic translation initiation factor 2D OS=Homo sapiens GN=EIF2D PE=1 SV=3	P41214	EIF2D	65 kDa
1740	Eukaryotic translation initiation factor 3 subunit A OS=Homo sapiens GN=EIF3A PE=1 SV=1	Q14152	EIF3A	167 kDa
1741	Eukaryotic translation initiation factor 3 subunit C OS=Homo sapiens GN=EIF3C PE=1 SV=1	Q99613	EIF3C	105 kDa
1742	Eukaryotic translation initiation factor 3 subunit H OS=Homo sapiens GN=EIF3H PE=1 SV=1	O15372	EIF3H	40 kDa
1743	Eukaryotic translation initiation factor 4 gamma 1 OS=Homo sapiens GN=EIF4G1 PE=1 SV=4	Q04637	IF4G1	175 kDa
1744	Eukaryotic translation initiation factor 4 gamma 2 OS=Homo sapiens GN=EIF4G2 PE=1 SV=1	P78344	IF4G2	102 kDa
1745	Eukaryotic translation initiation factor 4 gamma 3 OS=Homo sapiens GN=EIF4G3 PE=1 SV=2	O43432	IF4G3	177 kDa
1746	Eukaryotic translation initiation factor 4B OS=Homo sapiens GN=EIF4B PE=1 SV=2	P23588	IF4B	69 kDa
1747	Eukaryotic translation initiation factor 4E transporter OS=Homo sapiens GN=EIF4ENIF1 PE=1 SV=2	Q9NRA8	4ET	108 kDa
1748	Eukaryotic translation initiation factor 5B OS=Homo sapiens GN=EIF5B PE=1 SV=4	O60841	IF2P	139 kDa
1749	Ewing's tumor-associated antigen 1 OS=Homo sapiens GN=ETAA1 PE=1 SV=2	Q9NY74	ETAA1	103 kDa
1750	Excitatory amino acid transporter 1 OS=Homo sapiens GN=SLC1A3 PE=1 SV=1	P43003	EAA1	60 kDa
1751	Excitatory amino acid transporter 2 OS=Homo sapiens GN=SLC1A2 PE=1 SV=2	P43004	EAA2	62 kDa
1752	Excitatory amino acid transporter 3 OS=Homo sapiens GN=SLC1A1 PE=1 SV=2	P43005	EAA3	57 kDa
1753	Exocyst complex component 1 OS=Homo sapiens GN=EXOC1 PE=1 SV=4	Q9NV70	EXOC1	102 kDa
1754	Exocyst complex component 2 OS=Homo sapiens GN=EXOC2 PE=1 SV=1	Q96KP1	EXOC2	104 kDa
1755	Exocyst complex component 3 OS=Homo sapiens GN=EXOC3 PE=1 SV=2	O60645	EXOC3	87 kDa
1756	Exocyst complex component 4 OS=Homo sapiens GN=EXOC4 PE=1 SV=1	Q96A65	EXOC4	111 kDa
1757	Exocyst complex component 6B OS=Homo sapiens GN=EXOC6B PE=1 SV=3	Q9Y2D4	EXC6B	94 kDa
1758	Exocyst complex component 7 OS=Homo sapiens GN=EXOC7 PE=1 SV=3	Q9UPT5	EXOC7	83 kDa
1759	Exonuclease 1 OS=Homo sapiens GN=EXO1 PE=1 SV=2	Q9UQ84	EXO1	94 kDa
1760	Exonuclease 3'-5' domain-containing protein 2 OS=Homo sapiens GN=EXD2 PE=1 SV=2	Q9NVH0	EXD2	70 kDa
1761	Exonuclease mut-7 homolog OS=Homo sapiens GN=EXD3 PE=2 SV=3	Q8N9H8	MUT7	97 kDa
1762	Exophilin-5 OS=Homo sapiens GN=EXPH5 PE=1 SV=3	Q8NEV8	EXPH5	223 kDa
1763	Exosome component 10 OS=Homo sapiens GN=EXOSC10 PE=1 SV=2	Q01780	EXOSX	101 kDa
1764	Exostosin-1 OS=Homo sapiens GN=EXT1 PE=1 SV=2	Q16394	EXT1	86 kDa
1765	Exostosin-like 2 OS=Homo sapiens GN=EXTL2 PE=1 SV=1	Q9UBQ6	EXTL2	37 kDa
1766	Exostosin-like 3 OS=Homo sapiens GN=EXTL3 PE=1 SV=1	O43909	EXTL3	105 kDa
1767	Exportin-1 OS=Homo sapiens GN=XPO1 PE=1 SV=1	O14980	XPO1	123 kDa
1768	Exportin-2 OS=Homo sapiens GN=CSE1L PE=1 SV=3	P55060	XPO2	110 kDa
1769	Exportin-4 OS=Homo sapiens GN=XPO4 PE=1 SV=2	Q9C0E2	XPO4	130 kDa
1770	Exportin-5 OS=Homo sapiens GN=XPO5 PE=1 SV=1	Q9HAV4	XPO5	136 kDa
1771	Exportin-7 OS=Homo sapiens GN=XPO7 PE=1 SV=3	Q9UIA9	XPO7	124 kDa
1772	Exportin-T OS=Homo sapiens GN=XPOT PE=1 SV=2	O43592	XPOT	110 kDa
1773	Extended synaptotagmin-2 OS=Homo sapiens GN=ESYT2 PE=1 SV=1	A0FGR8	ESYT2	102 kDa
1774	Extended synaptotagmin-3 OS=Homo sapiens GN=ESYT3 PE=1 SV=1	A0FGR9	ESYT3	100 kDa
1775	Extracellular calcium-sensing receptor OS=Homo sapiens GN=CASR PE=1 SV=2	P41180	CASR	121 kDa
1776	Extracellular matrix protein 1 OS=Homo sapiens GN=ECM1 PE=1 SV=2	Q16610	ECM1	61 kDa
1777	Extracellular matrix protein FRAS1 OS=Homo sapiens GN=FRAS1 PE=1 SV=2	Q86XX4	FRAS1	443 kDa
1778	Extracellular sulfatase Sulf-2 OS=Homo sapiens GN=SULF2 PE=1 SV=1	Q8IWU5	SULF2	100 kDa
1779	Extracellular superoxide dismutase [Cu-Zn] OS=Homo sapiens GN=SOD3 PE=1 SV=2	P08294	SODE	26 kDa
1780	Eyes absent homolog 1 OS=Homo sapiens GN=EYA1 PE=1 SV=2	Q99502	EYA1	65 kDa
1781	Eyes absent homolog 4 OS=Homo sapiens GN=EYA4 PE=1 SV=2	O95677	EYA4	70 kDa
1782	FACT complex subunit SSRP1 OS=Homo sapiens GN=SSRP1 PE=1 SV=1	Q08945	SSRP1	81 kDa
1783	Fanconi anemia group A protein OS=Homo sapiens GN=FANCA PE=1 SV=2	O15360	FANCA	163 kDa
1784	Fanconi anemia group D2 protein OS=Homo sapiens GN=FANCD2 PE=1 SV=2	Q9BXW9	FACD2	164 kDa
1785	Fanconi anemia group I protein OS=Homo sapiens GN=FANCI PE=1 SV=4	Q9NVI1	FANCI	149 kDa
1787	Fanconi anemia group M protein OS=Homo sapiens GN=FANCM PE=1 SV=2	Q8IYD8	FANCM	232 kDa
1788	Fanconi-associated nuclease 1 OS=Homo sapiens GN=FAN1 PE=1 SV=4	Q16658	FAN1	114 kDa
1789	Far upstream element-binding protein 1 OS=Homo sapiens GN=FUBP1 PE=1 SV=3	Q96AE4	FUBP1	68 kDa
1790	Far upstream element-binding protein 2 OS=Homo sapiens GN=KHSRP PE=1 SV=4	Q92945	FUBP2	73 kDa
1791	Fas-binding factor 1 OS=Homo sapiens GN=FBF1 PE=1 SV=2	Q8TES7	FBF1	125 kDa
1792	FAST kinase domain-containing protein 1 OS=Homo sapiens GN=FASTKD1 PE=1 SV=1	Q53R41	FAKD1	97 kDa
1793	Fatty acid synthase OS=Homo sapiens GN=FASN PE=1 SV=3	P49327	FAS	273 kDa
1794	Fatty acid-binding protein 12 OS=Homo sapiens GN=FABP12 PE=2 SV=2	A6NFH5	FBP12	16 kDa
1795	Fatty acid-binding protein, epidermal OS=Homo sapiens GN=FABP5 PE=1 SV=3	Q01469	FABP5	15 kDa
1796	Fatty acid-binding protein, heart OS=Homo sapiens GN=FABP3 PE=1 SV=4	P05413	FABPH	15 kDa
1797	Fatty acyl-CoA reductase 2 OS=Homo sapiens GN=FAR2 PE=2 SV=1	Q96K12	FACR2	59 kDa
1798	Fatty aldehyde dehydrogenase OS=Homo sapiens GN=ALDH3A2 PE=1 SV=1	P51648	AL3A2	55 kDa
1799	Fatty-acid amide hydrolase 1 OS=Homo sapiens GN=FAAH PE=1 SV=2	O00519	FAAH1	63 kDa
1800	Fatty-acid amide hydrolase 2 OS=Homo sapiens GN=FAAH2 PE=2 SV=1	Q6GMR7	FAAH2	58 kDa
1801	F-BAR and double SH3 domains protein 2 OS=Homo sapiens GN=FCHSD2 PE=1 SV=3	O94868	FCSD2	84 kDa
1802	F-BAR domain only protein 2 OS=Homo sapiens GN=FCHO2 PE=1 SV=2	Q0JRZ9	FCHO2	89 kDa
1803	F-box only protein 10 OS=Homo sapiens GN=FBXO10 PE=1 SV=3	Q9UK96	FBX10	105 kDa
1804	F-box only protein 11 OS=Homo sapiens GN=FBXO11 PE=1 SV=3	Q86XK2	FBX11	104 kDa
1805	F-box only protein 18 OS=Homo sapiens GN=FBXO18 PE=1 SV=2	Q8NFZ0	FBX18	118 kDa
1806	F-box only protein 28 OS=Homo sapiens GN=FBXO28 PE=1 SV=1	Q9NVF7	FBX28	41 kDa
1807	F-box only protein 30 OS=Homo sapiens GN=FBXO30 PE=1 SV=3	Q9H4M3	FBX30	82 kDa
1808	F-box only protein 38 OS=Homo sapiens GN=FBXO38 PE=1 SV=3	Q6PIJ6	FBX38	134 kDa
1809	F-box only protein 41 OS=Homo sapiens GN=FBXO41 PE=2 SV=5	Q8TF61	FBX41	94 kDa
1810	F-box only protein 43 OS=Homo sapiens GN=FBXO43 PE=1 SV=3	Q4G163	FBX43	78 kDa
1811	F-box only protein 47 OS=Homo sapiens GN=FBXO47 PE=2 SV=2	Q5MNV8	FBX47	52 kDa
1812	F-box only protein 8 OS=Homo sapiens GN=FBXO8 PE=2 SV=1	Q9NRD0	FBX8	37 kDa
1813	F-box/LRR-repeat protein 7 OS=Homo sapiens GN=FBXL7 PE=2 SV=1	Q9UJT9	FBXL7	55 kDa
1814	F-box/WD repeat-containing protein 7 OS=Homo sapiens GN=FBXW7 PE=1 SV=1	Q969H0	FBXW7	80 kDa
1815	F-box/WD repeat-containing protein 8 OS=Homo sapiens GN=FBXW8 PE=1 SV=2	Q8N3Y1	FBXW8	67 kDa
1816	F-box-like/WD repeat-containing protein TBL1X OS=Homo sapiens GN=TBL1X PE=1 SV=3	O60907	TBL1X	62 kDa
1817	F-box-like/WD repeat-containing protein TBL1Y OS=Homo sapiens GN=TBL1Y PE=2 SV=1	Q9BQ87	TBL1Y	57 kDa
1818	Fc receptor-like protein 5 OS=Homo sapiens GN=FCRL5 PE=1 SV=3	Q96RD9	FCRL5	106 kDa
1819	Feline leukemia virus subgroup C receptor-related protein 1 OS=Homo sapiens GN=FLVCR1 PE=1 SV=1	Q9Y5Y0	FLVC1	60 kDa
1820	Fer-1-like protein 4 OS=Homo sapiens GN=FER1L4 PE=2 SV=1	A9Z1Z3	FR1L4	201 kDa
1821	Fer-1-like protein 5 OS=Homo sapiens GN=FER1L5 PE=2 SV=2	A0AVI2	FR1L5	242 kDa
1822	Fer-1-like protein 6 OS=Homo sapiens GN=FER1L6 PE=2 SV=2	Q2WGJ9	FR1L6	209 kDa
1823	FERM and PDZ domain-containing protein 1 OS=Homo sapiens GN=FRMPD1 PE=1 SV=1	Q5SYB0	FRPD1	173 kDa
1824	FERM and PDZ domain-containing protein 2 OS=Homo sapiens GN=FRMPD2 PE=1 SV=3	Q68DX3	FRPD2	144 kDa
1825	FERM and PDZ domain-containing protein 3 OS=Homo sapiens GN=FRMPD3 PE=2 SV=2	Q5JV73	FRPD3	199 kDa
1826	FERM and PDZ domain-containing protein 4 OS=Homo sapiens GN=FRMPD4 PE=1 SV=1	Q14CM0	FRPD4	144 kDa
1827	FERM domain-containing protein 4A OS=Homo sapiens GN=FRMD4A PE=1 SV=3	Q9P2Q2	FRM4A	115 kDa
1828	FERM domain-containing protein 4B OS=Homo sapiens GN=FRMD4B PE=1 SV=4	Q9Y2L6	FRM4B	118 kDa
1829	FERM domain-containing protein 6 OS=Homo sapiens GN=FRMD6 PE=1 SV=1	Q96NE9	FRMD6	72 kDa
1830	FERM, RhoGEF and pleckstrin domain-containing protein 1 OS=Homo sapiens GN=FARP1 PE=1 SV=1	Q9Y4F1	FARP1	119 kDa
1831	FERM, RhoGEF and pleckstrin domain-containing protein 2 OS=Homo sapiens GN=FARP2 PE=1 SV=3	O94887	FARP2	120 kDa
1832	Fermitin family homolog 1 OS=Homo sapiens GN=FERMT1 PE=1 SV=1	Q9BQL6	FERM1	77 kDa
1833	Fez family zinc finger protein 2 OS=Homo sapiens GN=FEZF2 PE=2 SV=2	Q8TBJ5	FEZF2	49 kDa
1834	FGFR1 oncogene partner OS=Homo sapiens GN=FGFR1OP PE=1 SV=1	O95684	FR1OP	43 kDa
1835	FH1/FH2 domain-containing protein 1 OS=Homo sapiens GN=FHOD1 PE=1 SV=3	Q9Y613	FHOD1	127 kDa
1836	FH1/FH2 domain-containing protein 3 OS=Homo sapiens GN=FHOD3 PE=1 SV=2	Q2V2M9	FHOD3	159 kDa
1837	FH2 domain-containing protein 1 OS=Homo sapiens GN=FHDC1 PE=1 SV=2	Q9C0D6	FHDC1	125 kDa
1838	Fibrillin-1 OS=Homo sapiens GN=FBN1 PE=1 SV=3	P35555	FBN1	312 kDa
1839	Fibrillin-2 OS=Homo sapiens GN=FBN2 PE=1 SV=3	P35556	FBN2	315 kDa
1840	Fibrillin-3 OS=Homo sapiens GN=FBN3 PE=2 SV=3	Q75N90	FBN3	300 kDa
1841	Fibrinogen alpha chain OS=Homo sapiens GN=FGA PE=1 SV=2	P02671	FIBA	95 kDa
1842	Fibrinogen beta chain OS=Homo sapiens GN=FGB PE=1 SV=2	P02675	FIBB	56 kDa
1843	Fibrinogen gamma chain OS=Homo sapiens GN=FGG PE=1 SV=3	P02679	FIBG	52 kDa
1844	Fibroblast growth factor 13 OS=Homo sapiens GN=FGF13 PE=1 SV=1	Q92913	FGF13	28 kDa
1845	Fibroblast growth factor 14 OS=Homo sapiens GN=FGF14 PE=1 SV=1	Q92915	FGF14	28 kDa
1846	Fibroblast growth factor 5 OS=Homo sapiens GN=FGF5 PE=1 SV=4	P12034	FGF5	30 kDa
1847	Fibroblast growth factor receptor 2 OS=Homo sapiens GN=FGFR2 PE=1 SV=1	P21802	FGFR2	92 kDa
1848	Fibroblast growth factor receptor substrate 2 OS=Homo sapiens GN=FRS2 PE=1 SV=4	Q8WU20	FRS2	57 kDa
1849	Fibroblast growth factor-binding protein 1 OS=Homo sapiens GN=FGFBP1 PE=1 SV=1	Q14512	FGFP1	26 kDa
1850	Fibrocystin OS=Homo sapiens GN=PKHD1 PE=1 SV=1	P08F94	PKHD1	447 kDa
1851	Fibrocystin-L OS=Homo sapiens GN=PKHD1L1 PE=2 SV=2	Q86WI1	PKHL1	466 kDa
1852	Fibronectin OS=Homo sapiens GN=FN1 PE=1 SV=4	P02751	FINC	263 kDa
1853	Fibronectin type III domain-containing protein 1 OS=Homo sapiens GN=FNDC1 PE=2 SV=4	Q4ZHG4	FNDC1	206 kDa
1854	Fibronectin type III domain-containing protein 3B OS=Homo sapiens GN=FNDC3B PE=1 SV=2	Q53EP0	FND3B	133 kDa
1855	Fibronectin type-III domain-containing protein 3A OS=Homo sapiens GN=FNDC3A PE=1 SV=4	Q9Y2H6	FND3A	132 kDa
1856	Fibrosin-1-like protein OS=Homo sapiens GN=FBRSL1 PE=1 SV=4	Q9HCM7	FBSL	111 kDa
1857	Fibrous sheath-interacting protein 1 OS=Homo sapiens GN=FSIP1 PE=2 SV=1	Q8NA03	FSIP1	66 kDa
1858	Fibrous sheath-interacting protein 2 OS=Homo sapiens GN=FSIP2 PE=2 SV=4	Q5CZC0	FSIP2	781 kDa
1859	Fibulin-1 OS=Homo sapiens GN=FBLN1 PE=1 SV=4	P23142	FBLN1	77 kDa
1860	Fibulin-7 OS=Homo sapiens GN=FBLN7 PE=2 SV=1	Q53RD9	FBLN7	47 kDa
1861	Fidgetin OS=Homo sapiens GN=FIGN PE=1 SV=2	Q5HY92	FIGN	82 kDa
1862	Fidgetin-like protein 1 OS=Homo sapiens GN=FIGNL1 PE=1 SV=2	Q6PIW4	FIGL1	74 kDa
1863	Filaggrin OS=Homo sapiens GN=FLG PE=1 SV=3	P20930	FILA	435 kDa
1864	Filaggrin-2 OS=Homo sapiens GN=FLG2 PE=1 SV=1	Q5D862	FILA2	248 kDa
1865	Filamin A-interacting protein 1-like OS=Homo sapiens GN=FILIP1L PE=1 SV=2	Q4L180	FIL1L	130 kDa
1866	Filamin-A OS=Homo sapiens GN=FLNA PE=1 SV=4	P21333	FLNA	281 kDa
1867	Filamin-A-interacting protein 1 OS=Homo sapiens GN=FILIP1 PE=1 SV=1	Q7Z7B0	FLIP1	138 kDa
1868	Filamin-B OS=Homo sapiens GN=FLNB PE=1 SV=2	O75369	FLNB	278 kDa
1869	Filamin-C OS=Homo sapiens GN=FLNC PE=1 SV=3	Q14315	FLNC	291 kDa
1870	Fizzy-related protein homolog OS=Homo sapiens GN=FZR1 PE=1 SV=2	Q9UM11	FZR	55 kDa
1871	FK506-binding protein 15 OS=Homo sapiens GN=FKBP15 PE=1 SV=2	Q5T1M5	FKB15	134 kDa
1872	Flap endonuclease GEN homolog 1 OS=Homo sapiens GN=GEN1 PE=1 SV=2	Q17RS7	GEN	103 kDa
1873	Flavin reductase (NADPH) OS=Homo sapiens GN=BLVRB PE=1 SV=3	P30043	BLVRB	22 kDa
1874	Focadhesin OS=Homo sapiens GN=FOCAD PE=1 SV=1	Q5VW36	FOCAD	200 kDa
1875	Focal adhesion kinase 1 OS=Homo sapiens GN=PTK2 PE=1 SV=2	Q05397	FAK1	119 kDa
1877	Folliculin-interacting protein 1 OS=Homo sapiens GN=FNIP1 PE=1 SV=3	Q8TF40	FNIP1	131 kDa
1878	Folliculin-interacting protein 2 OS=Homo sapiens GN=FNIP2 PE=1 SV=2	Q9P278	FNIP2	122 kDa
1879	Follistatin-related protein 1 OS=Homo sapiens GN=FSTL1 PE=1 SV=1	Q12841	FSTL1	35 kDa
1880	Follistatin-related protein 4 OS=Homo sapiens GN=FSTL4 PE=2 SV=3	Q6MZW2	FSTL4	93 kDa
1881	Follistatin-related protein 5 OS=Homo sapiens GN=FSTL5 PE=2 SV=2	Q8N475	FSTL5	96 kDa
1882	Forkhead box protein B1 OS=Homo sapiens GN=FOXB1 PE=1 SV=3	Q99853	FOXB1	35 kDa
1883	Forkhead box protein B2 OS=Homo sapiens GN=FOXB2 PE=3 SV=1	Q5VYV0	FOXB2	46 kDa
1884	Forkhead box protein C1 OS=Homo sapiens GN=FOXC1 PE=1 SV=3	Q12948	FOXC1	57 kDa
1885	Forkhead box protein C2 OS=Homo sapiens GN=FOXC2 PE=1 SV=1	Q99958	FOXC2	54 kDa
1886	Forkhead box protein F1 OS=Homo sapiens GN=FOXF1 PE=1 SV=2	Q12946	FOXF1	40 kDa
1887	Forkhead box protein K1 OS=Homo sapiens GN=FOXK1 PE=1 SV=1	P85037	FOXK1	75 kDa
1889	Forkhead box protein M1 OS=Homo sapiens GN=FOXM1 PE=1 SV=3	Q08050	FOXM1	84 kDa
1890	Forkhead box protein N3 OS=Homo sapiens GN=FOXN3 PE=1 SV=1	O00409	FOXN3	54 kDa
1891	Forkhead box protein O1 OS=Homo sapiens GN=FOXO1 PE=1 SV=2	Q12778	FOXO1	70 kDa
1892	Forkhead box protein O3 OS=Homo sapiens GN=FOXO3 PE=1 SV=1	O43524	FOXO3	71 kDa
1893	Forkhead box protein P1 OS=Homo sapiens GN=FOXP1 PE=1 SV=1	Q9H334	FOXP1	75 kDa
1894	Forkhead box protein P2 OS=Homo sapiens GN=FOXP2 PE=1 SV=2	O15409	FOXP2	80 kDa
1895	Forkhead box protein P4 OS=Homo sapiens GN=FOXP4 PE=1 SV=1	Q8IVH2	FOXP4	73 kDa
1896	Forkhead-associated domain-containing protein 1 OS=Homo sapiens GN=FHAD1 PE=2 SV=2	B1AJZ9	FHAD1	162 kDa
1897	Formin-1 OS=Homo sapiens GN=FMN1 PE=1 SV=3	Q68DA7	FMN1	158 kDa
1898	Formin-2 OS=Homo sapiens GN=FMN2 PE=1 SV=4	Q9NZ56	FMN2	180 kDa
1899	Formin-binding protein 1 OS=Homo sapiens GN=FNBP1 PE=1 SV=2	Q96RU3	FNBP1	71 kDa
1900	Formin-binding protein 1-like OS=Homo sapiens GN=FNBP1L PE=1 SV=3	Q5T0N5	FBP1L	70 kDa
1901	Formin-binding protein 4 OS=Homo sapiens GN=FNBP4 PE=1 SV=3	Q8N3X1	FNBP4	110 kDa
1902	Formin-like protein 1 OS=Homo sapiens GN=FMNL1 PE=1 SV=3	O95466	FMNL	122 kDa
1903	Formin-like protein 2 OS=Homo sapiens GN=FMNL2 PE=1 SV=3	Q96PY5	FMNL2	123 kDa
1905	Fos-related antigen 2 OS=Homo sapiens GN=FOSL2 PE=1 SV=1	P15408	FOSL2	35 kDa
1906	Four and a half LIM domains protein 2 OS=Homo sapiens GN=FHL2 PE=1 SV=3	Q14192	FHL2	32 kDa
1907	Fragile X mental retardation syndrome-related protein 1 OS=Homo sapiens GN=FXR1 PE=1 SV=3	P51114	FXR1	70 kDa
1908	Fragile X mental retardation syndrome-related protein 2 OS=Homo sapiens GN=FXR2 PE=1 SV=2	P51116	FXR2	74 kDa
1909	FRAS1-related extracellular matrix protein 1 OS=Homo sapiens GN=FREM1 PE=1 SV=3	Q5H8C1	FREM1	244 kDa
1910	FRAS1-related extracellular matrix protein 2 OS=Homo sapiens GN=FREM2 PE=1 SV=2	Q5SZK8	FREM2	351 kDa
1911	FRAS1-related extracellular matrix protein 3 OS=Homo sapiens GN=FREM3 PE=3 SV=2	P0C091	FREM3	238 kDa
1912	Friend leukemia integration 1 transcription factor OS=Homo sapiens GN=FLI1 PE=1 SV=1	Q01543	FLI1	51 kDa
1913	Frizzled-3 OS=Homo sapiens GN=FZD3 PE=1 SV=1	O00144	FZD3	76 kDa
1914	Fructose-bisphosphate aldolase A OS=Homo sapiens GN=ALDOA PE=1 SV=2	P04075	ALDOA	39 kDa
1915	Fructose-bisphosphate aldolase C OS=Homo sapiens GN=ALDOC PE=1 SV=2	P09972	ALDOC	39 kDa
1916	FSD1-like protein OS=Homo sapiens GN=FSD1L PE=1 SV=2	Q9BXM9	FSD1L	60 kDa
1917	Fucose-1-phosphate guanylyltransferase OS=Homo sapiens GN=FPGT PE=1 SV=2	O14772	FPGT	67 kDa
1918	Furin OS=Homo sapiens GN=FURIN PE=1 SV=2	P09958	FURIN	87 kDa
1919	FXYD domain-containing ion transport regulator 5 OS=Homo sapiens GN=FXYD5 PE=1 SV=2	Q96DB9	FXYD5	19 kDa
1920	FYN-binding protein OS=Homo sapiens GN=FYB PE=1 SV=2	O15117	FYB	85 kDa
1921	FYVE, RhoGEF and PH domain-containing protein 1 OS=Homo sapiens GN=FGD1 PE=1 SV=2	P98174	FGD1	107 kDa
1922	FYVE, RhoGEF and PH domain-containing protein 3 OS=Homo sapiens GN=FGD3 PE=1 SV=1	Q5JSP0	FGD3	79 kDa
1923	FYVE, RhoGEF and PH domain-containing protein 4 OS=Homo sapiens GN=FGD4 PE=1 SV=2	Q96M96	FGD4	87 kDa
1924	FYVE, RhoGEF and PH domain-containing protein 5 OS=Homo sapiens GN=FGD5 PE=1 SV=3	Q6ZNL6	FGD5	160 kDa
1925	FYVE, RhoGEF and PH domain-containing protein 6 OS=Homo sapiens GN=FGD6 PE=1 SV=2	Q6ZV73	FGD6	161 kDa
1926	G patch domain-containing protein 1 OS=Homo sapiens GN=GPATCH1 PE=1 SV=1	Q9BRR8	GPTC1	103 kDa
1927	G patch domain-containing protein 2-like OS=Homo sapiens GN=GPATCH2L PE=1 SV=3	Q9NWQ4	GPT2L	54 kDa
1928	G patch domain-containing protein 4 OS=Homo sapiens GN=GPATCH4 PE=1 SV=2	Q5T3I0	GPTC4	50 kDa
1929	G patch domain-containing protein 8 OS=Homo sapiens GN=GPATCH8 PE=1 SV=2	Q9UKJ3	GPTC8	164 kDa
1930	G protein-activated inward rectifier potassium channel 1 OS=Homo sapiens GN=KCNJ3 PE=1 SV=1	P48549	KCNJ3	57 kDa
1931	G protein-regulated inducer of neurite outgrowth 1 OS=Homo sapiens GN=GPRIN1 PE=2 SV=2	Q05586	GRIN1	102 kDa
1932	G protein-regulated inducer of neurite outgrowth 3 OS=Homo sapiens GN=GPRIN3 PE=2 SV=2	Q6ZVF9	GRIN3	82 kDa
1933	G1/S-specific cyclin-D3 OS=Homo sapiens GN=CCND3 PE=1 SV=2	P30281	CCND3	33 kDa
1934	G2 and S phase-expressed protein 1 OS=Homo sapiens GN=GTSE1 PE=1 SV=3	Q9NYZ3	GTSE1	77 kDa
1935	G2/mitotic-specific cyclin-B1 OS=Homo sapiens GN=CCNB1 PE=1 SV=1	P14635	CCNB1	48 kDa
1936	G2/mitotic-specific cyclin-B2 OS=Homo sapiens GN=CCNB2 PE=1 SV=1	O95067	CCNB2	45 kDa
1937	G2/mitotic-specific cyclin-B3 OS=Homo sapiens GN=CCNB3 PE=1 SV=2	Q8WWL7	CCNB3	158 kDa
1938	GA-binding protein alpha chain OS=Homo sapiens GN=GABPA PE=1 SV=1	Q06546	GABPA	51 kDa
1939	Galactosylgalactosylxylosylprotein 3-beta-glucuronosyltransferase 3 OS=Homo sapiens GN=B3GAT3 PE=1 SV=2	O94766	B3GA3	37 kDa
1940	Galectin-2 OS=Homo sapiens GN=LGALS2 PE=1 SV=3	P05162	LEG2	15 kDa
1941	Galectin-3 OS=Homo sapiens GN=LGALS3 PE=1 SV=5	P17931	LEG3	26 kDa
1942	Galectin-3-binding protein OS=Homo sapiens GN=LGALS3BP PE=1 SV=1	Q08380	LG3BP	65 kDa
1943	Galectin-4 OS=Homo sapiens GN=LGALS4 PE=1 SV=1	P56470	LEG4	36 kDa
1944	Galectin-7 OS=Homo sapiens GN=LGALS7 PE=1 SV=2	P47929	LEG7	15 kDa
1945	Gametogenetin OS=Homo sapiens GN=GGN PE=1 SV=2	Q86UU5	GGN	67 kDa
1946	Gamma-aminobutyric acid receptor subunit alpha-2 OS=Homo sapiens GN=GABRA2 PE=2 SV=2	P47869	GBRA2	51 kDa
1947	Gamma-aminobutyric acid receptor subunit alpha-3 OS=Homo sapiens GN=GABRA3 PE=2 SV=1	P34903	GBRA3	55 kDa
1948	Gamma-aminobutyric acid receptor subunit alpha-4 OS=Homo sapiens GN=GABRA4 PE=2 SV=2	P48169	GBRA4	62 kDa
1949	Gamma-aminobutyric acid receptor subunit alpha-5 OS=Homo sapiens GN=GABRA5 PE=1 SV=1	P31644	GBRA5	52 kDa
1950	Gamma-aminobutyric acid receptor subunit beta-2 OS=Homo sapiens GN=GABRB2 PE=1 SV=2	P47870	GBRB2	59 kDa
1951	Gamma-aminobutyric acid receptor subunit epsilon OS=Homo sapiens GN=GABRE PE=2 SV=2	P78334	GBRE	58 kDa
1952	Gamma-aminobutyric acid receptor subunit gamma-2 OS=Homo sapiens GN=GABRG2 PE=1 SV=2	P18507	GBRG2	54 kDa
1953	Gamma-aminobutyric acid receptor subunit rho-2 OS=Homo sapiens GN=GABRR2 PE=2 SV=5	P28476	GBRR2	54 kDa
1954	Gamma-aminobutyric acid receptor subunit rho-3 OS=Homo sapiens GN=GABRR3 PE=3 SV=2	A8MPY1	GBRR3	54 kDa
1955	Gamma-aminobutyric acid type B receptor subunit 2 OS=Homo sapiens GN=GABBR2 PE=1 SV=1	O75899	GABR2	106 kDa
1956	Gamma-enolase OS=Homo sapiens GN=ENO2 PE=1 SV=3	P09104	ENOG	47 kDa
1957	Gamma-glutamylcyclotransferase OS=Homo sapiens GN=GGCT PE=1 SV=1	O75223	GGCT	21 kDa
1958	Gamma-glutamyltransferase 5 OS=Homo sapiens GN=GGT5 PE=1 SV=2	P36269	GGT5	62 kDa
1959	Gamma-interferon-inducible protein 16 OS=Homo sapiens GN=IFI16 PE=1 SV=3	Q16666	IF16	88 kDa
1960	Gamma-soluble NSF attachment protein OS=Homo sapiens GN=NAPG PE=1 SV=1	Q99747	SNAG	35 kDa
1961	Gamma-taxilin OS=Homo sapiens GN=TXLNG PE=1 SV=2	Q9NUQ3	TXLNG	61 kDa
1962	Gamma-tubulin complex component 2 OS=Homo sapiens GN=TUBGCP2 PE=1 SV=2	P80162	GCP2	103 kDa
1963	Gamma-tubulin complex component 5 OS=Homo sapiens GN=TUBGCP5 PE=1 SV=1	Q96RT8	GCP5	118 kDa
1964	Gamma-tubulin complex component 6 OS=Homo sapiens GN=TUBGCP6 PE=1 SV=3	Q96RT7	GCP6	200 kDa
1965	Ganglioside GM2 activator OS=Homo sapiens GN=GM2A PE=1 SV=4	P17900	SAP3	21 kDa
1966	Gap junction alpha-1 protein OS=Homo sapiens GN=GJA1 PE=1 SV=2	P17302	CXA1	43 kDa
1967	GAS2-like protein 1 OS=Homo sapiens GN=GAS2L1 PE=1 SV=2	Q99501	GA2L1	73 kDa
1968	GAS2-like protein 2 OS=Homo sapiens GN=GAS2L2 PE=2 SV=1	Q8NHY3	GA2L2	97 kDa
1969	GAS2-like protein 3 OS=Homo sapiens GN=GAS2L3 PE=1 SV=1	Q86XJ1	GA2L3	75 kDa
1970	Gastric intrinsic factor OS=Homo sapiens GN=GIF PE=1 SV=2	P27352	IF	45 kDa
1971	Gastric triacylglycerol lipase OS=Homo sapiens GN=LIPF PE=1 SV=1	Q9Y5X9	LIPG	45 kDa
1972	GC-rich sequence DNA-binding factor 2 OS=Homo sapiens GN=GCFC2 PE=1 SV=2	P16383	GCFC2	89 kDa
1973	GDP-L-fucose synthase OS=Homo sapiens GN=TSTA3 PE=1 SV=1	Q13630	FCL	36 kDa
1974	Gelsolin OS=Homo sapiens GN=GSN PE=1 SV=1	P06396	GELS	86 kDa
1975	Gem-associated protein 5 OS=Homo sapiens GN=GEMIN5 PE=1 SV=3	Q8TEQ6	GEMI5	169 kDa
1976	Geminin OS=Homo sapiens GN=GMNN PE=1 SV=1	O75496	GEMI	24 kDa
1977	General transcription factor 3C polypeptide 1 OS=Homo sapiens GN=GTF3C1 PE=1 SV=4	Q12789	TF3C1	239 kDa
1978	General transcription factor 3C polypeptide 2 OS=Homo sapiens GN=GTF3C2 PE=1 SV=2	Q8WUA4	TF3C2	101 kDa
1979	General transcription factor 3C polypeptide 3 OS=Homo sapiens GN=GTF3C3 PE=1 SV=1	Q9Y5Q9	TF3C3	101 kDa
1980	General transcription factor 3C polypeptide 4 OS=Homo sapiens GN=GTF3C4 PE=1 SV=2	Q9UKN8	TF3C4	92 kDa
1981	General transcription factor IIF subunit 1 OS=Homo sapiens GN=GTF2F1 PE=1 SV=2	P35269	T2FA	58 kDa
1982	General transcription factor IIH subunit 1 OS=Homo sapiens GN=GTF2H1 PE=1 SV=1	P32780	TF2H1	62 kDa
1983	General transcription factor II-I OS=Homo sapiens GN=GTF2I PE=1 SV=2	P78347	GTF2I	112 kDa
1984	General transcription factor II-I repeat domain-containing protein 1 OS=Homo sapiens GN=GTF2IRD1 PE=1 SV=1	Q9UHL9	GT2D1	106 kDa
1985	General vesicular transport factor p115 OS=Homo sapiens GN=USO1 PE=1 SV=2	O60763	USO1	108 kDa
1986	Genetic suppressor element 1 OS=Homo sapiens GN=GSE1 PE=1 SV=3	Q14687	GSE1	136 kDa
1987	Gephyrin OS=Homo sapiens GN=GPHN PE=1 SV=1	Q9NQX3	GEPH	80 kDa
1988	Germinal-center associated nuclear protein OS=Homo sapiens GN=MCM3AP PE=1 SV=2	O60318	GANP	218 kDa
1990	Girdin OS=Homo sapiens GN=CCDC88A PE=1 SV=2	Q3V6T2	GRDN	216 kDa
1991	Glia-derived nexin OS=Homo sapiens GN=SERPINE2 PE=1 SV=1	P07093	GDN	44 kDa
1992	Glial fibrillary acidic protein OS=Homo sapiens GN=GFAP PE=1 SV=1	P14136	GFAP	50 kDa
1993	Glioma tumor suppressor candidate region gene 1 protein OS=Homo sapiens GN=GLTSCR1 PE=1 SV=2	Q9NZM4	GSCR1	158 kDa
1994	GLTSCR1-like protein OS=Homo sapiens GN=GLTSCR1L PE=1 SV=2	Q6AI39	GSC1L	115 kDa
1995	Glucagon-like peptide 2 receptor OS=Homo sapiens GN=GLP2R PE=2 SV=1	O95838	GLP2R	63 kDa
1996	Glucocorticoid receptor OS=Homo sapiens GN=NR3C1 PE=1 SV=1	P04150	GCR	86 kDa
1997	Glucocorticoid-induced transcript 1 protein OS=Homo sapiens GN=GLCCI1 PE=1 SV=1	Q86VQ1	GLCI1	58 kDa
1998	Glucose 1,6-bisphosphate synthase OS=Homo sapiens GN=PGM2L1 PE=1 SV=3	Q6PCE3	PGM2L	70 kDa
1999	Glucose-6-phosphate isomerase OS=Homo sapiens GN=GPI PE=1 SV=4	P06744	G6PI	63 kDa
2000	Glucose-6-phosphate translocase OS=Homo sapiens GN=SLC37A4 PE=1 SV=1	O43826	G6PT1	46 kDa
2001	Glucosidase 2 subunit beta OS=Homo sapiens GN=PRKCSH PE=1 SV=2	P14314	GLU2B	59 kDa
2002	Glucoside xylosyltransferase 2 OS=Homo sapiens GN=GXYLT2 PE=2 SV=2	A0PJZ3	GXLT2	51 kDa
2003	Glutamate receptor 2 OS=Homo sapiens GN=GRIA2 PE=1 SV=3	P42262	GRIA2	99 kDa
2004	Glutamate receptor 3 OS=Homo sapiens GN=GRIA3 PE=1 SV=2	P42263	GRIA3	101 kDa
2005	Glutamate receptor 4 OS=Homo sapiens GN=GRIA4 PE=2 SV=2	P48058	GRIA4	101 kDa
2006	Glutamate receptor ionotropic, delta-1 OS=Homo sapiens GN=GRID1 PE=2 SV=2	Q9ULK0	GRID1	112 kDa
2007	Glutamate receptor ionotropic, delta-2 OS=Homo sapiens GN=GRID2 PE=2 SV=2	O43424	GRID2	113 kDa
2010	Glutamate receptor ionotropic, NMDA 2A OS=Homo sapiens GN=GRIN2A PE=1 SV=1	Q12879	NMDE1	165 kDa
2011	Glutamate receptor ionotropic, NMDA 2B OS=Homo sapiens GN=GRIN2B PE=1 SV=3	Q13224	NMDE2	166 kDa
2012	Glutamate receptor-interacting protein 1 OS=Homo sapiens GN=GRIP1 PE=1 SV=3	Q96DT0	GRIP1	122 kDa
2013	Glutamate receptor-interacting protein 2 OS=Homo sapiens GN=GRIP2 PE=1 SV=3	Q9C0E4	GRIP2	113 kDa
2014	Glutamate-rich protein 2 OS=Homo sapiens GN=ERICH2 PE=1 SV=1	A1L162	ERIC2	18 kDa
2015	Glutamate-rich protein 3 OS=Homo sapiens GN=ERICH3 PE=2 SV=1	Q5RHP9	ERIC3	168 kDa
2016	Glutaminase kidney isoform, mitochondrial OS=Homo sapiens GN=GLS PE=1 SV=1	O94925	GLSK	73 kDa
2017	Glutamine and serine-rich protein 1 OS=Homo sapiens GN=QSER1 PE=1 SV=3	Q2KHR3	QSER1	190 kDa
2018	Glutamine synthetase OS=Homo sapiens GN=GLUL PE=1 SV=4	P15104	GLNA	42 kDa
2019	Glutamine-rich protein 2 OS=Homo sapiens GN=QRICH2 PE=1 SV=1	Q9H0J4	QRIC2	181 kDa
2020	Glutamyl aminopeptidase OS=Homo sapiens GN=ENPEP PE=1 SV=3	Q07075	AMPE	109 kDa
2021	Glutamyl-tRNA(Gln) amidotransferase subunit A, mitochondrial OS=Homo sapiens GN=QRSL1 PE=1 SV=2	Q9H0R6	GATA	57 kDa
2022	Glutamyl-tRNA(Gln) amidotransferase subunit B, mitochondrial OS=Homo sapiens GN=GATB PE=1 SV=1	O75879	GATB	62 kDa
2023	Glutathione peroxidase 3 OS=Homo sapiens GN=GPX3 PE=1 SV=2	P22352	GPX3	26 kDa
2024	Glutathione S-transferase P OS=Homo sapiens GN=GSTP1 PE=1 SV=2	P09211	GSTP1	23 kDa
2025	Glutathione synthetase OS=Homo sapiens GN=GSS PE=1 SV=1	P48637	GSHB	52 kDa
2026	Glutathione-specific gamma-glutamylcyclotransferase 1 OS=Homo sapiens GN=CHAC1 PE=1 SV=2	Q9BUX1	CHAC1	29 kDa
2027	Glyceraldehyde-3-phosphate dehydrogenase OS=Homo sapiens GN=GAPDH PE=1 SV=3	P04406	G3P	36 kDa
2028	Glycerate kinase OS=Homo sapiens GN=GLYCTK PE=1 SV=1	Q8IVS8	GLCTK	55 kDa
2029	Glycerol-3-phosphate acyltransferase 2, mitochondrial OS=Homo sapiens GN=GPAT2 PE=2 SV=2	Q6NUI2	GPAT2	88 kDa
2030	Glycerol-3-phosphate dehydrogenase, mitochondrial OS=Homo sapiens GN=GPD2 PE=1 SV=3	P43304	GPDM	81 kDa
2031	Glycerophosphocholine phosphodiesterase GPCPD1 OS=Homo sapiens GN=GPCPD1 PE=1 SV=2	Q9NPB8	GPCP1	76 kDa
2032	Glycine dehydrogenase (decarboxylating), mitochondrial OS=Homo sapiens GN=GLDC PE=1 SV=2	P23378	GCSP	113 kDa
2033	Glycine N-acyltransferase-like protein 1 OS=Homo sapiens GN=GLYATL1 PE=1 SV=1	Q969I3	GLYL1	35 kDa
2034	Glycine receptor subunit beta OS=Homo sapiens GN=GLRB PE=1 SV=1	P48167	GLRB	56 kDa
2035	Glycogen debranching enzyme OS=Homo sapiens GN=AGL PE=1 SV=3	P35573	GDE	175 kDa
2036	Glycogen phosphorylase, brain form OS=Homo sapiens GN=PYGB PE=1 SV=5	P11216	PYGB	97 kDa
2037	Glycogen phosphorylase, liver form OS=Homo sapiens GN=PYGL PE=1 SV=4	P06737	PYGL	97 kDa
2038	Glycogen phosphorylase, muscle form OS=Homo sapiens GN=PYGM PE=1 SV=6	P11217	PYGM	97 kDa
2039	Glycogen synthase kinase-3 alpha OS=Homo sapiens GN=GSK3A PE=1 SV=2	P49840	GSK3A	51 kDa
2040	Glycogenin-2 OS=Homo sapiens GN=GYG2 PE=1 SV=2	O15488	GLYG2	55 kDa
2041	Glycosaminoglycan xylosylkinase OS=Homo sapiens GN=FAM20B PE=1 SV=1	O75063	XYLK	46 kDa
2042	Glycosyltransferase 8 domain-containing protein 2 OS=Homo sapiens GN=GLT8D2 PE=2 SV=1	Q9H1C3	GL8D2	40 kDa
2043	Glycosyltransferase-like domain-containing protein 1 OS=Homo sapiens GN=GTDC1 PE=2 SV=1	Q4AE62	GTDC1	53 kDa
2044	Glycosyltransferase-like protein LARGE1 OS=Homo sapiens GN=LARGE PE=1 SV=1	O95461	LARGE	88 kDa
2045	Glypican-1 OS=Homo sapiens GN=GPC1 PE=1 SV=2	P35052	GPC1	62 kDa
2046	Glypican-5 OS=Homo sapiens GN=GPC5 PE=2 SV=1	P78333	GPC5	64 kDa
2047	GMP reductase 1 OS=Homo sapiens GN=GMPR PE=1 SV=1	P36959	GMPR1	37 kDa
2048	Golgi reassembly-stacking protein 1 OS=Homo sapiens GN=GORASP1 PE=1 SV=3	Q9BQQ3	GORS1	46 kDa
2049	Golgi resident protein GCP60 OS=Homo sapiens GN=ACBD3 PE=1 SV=4	Q9H3P7	GCP60	61 kDa
[truncated: 3,914 more rows]

## Sheet: sample 1
Protein name	Protein accession numbers	Protein molecular weight (Da)	Exclusive unique peptide count	Exclusive unique spectrum count	Exclusive spectrum count	Percentage of total spectra	Percentage sequence coverage	Peptide sequence	Previous amino acid	Next amino acid	Best Peptide identification probability	Best Mascot Ion Score	Best Mascot Identity Score	Best Mascot Homology Score	Best Mascot Delta Ion Score	Best X! Tandem Hyper Score	Best X! Tandem -Log Expect Value	Best X! Tandem DeltaCN	Best X! Tandem Ladder Score	Number of identified +1H spectra	Number of identified +2H spectra	Number of identified +3H spectra	Number of identified +4H spectra	Calculated +1H Peptide Mass (AMU)	Median Retention Time	Total TIC	Peptide start index	Peptide stop index
Zinc finger X-chromosomal protein OS=Homo sapiens GN=ZFX PE=2 SV=2	ZFX_HUMAN	90519.9	1	1	1	0.000102	0.0261	IEHDGSSGMTMDTESEIDPCK	K	V	0.628	7.63	26.8	19.5	1.63					0	0	1	0	2733.81	4163.34	3185050	222	242
Bloom syndrome protein OS=Homo sapiens GN=BLM PE=1 SV=1	BLM_HUMAN	159006	1	1	1	0.000102	0.0155	YRPDSLDGPMEGDSCPTGNSMK	R	E	0.742	8	27.9	20.1	-0.35					0	0	1	0	2750.85	3636.92	253851	430	451
Vitamin D-binding protein OS=Homo sapiens GN=GC PE=1 SV=1	VTDB_HUMAN	52964.6	3	3	3	0.000306	0.0738	LCDNLSTK	K	N	0.996	25.2	35.6	30.7	8.95	35.6	0.444	0.213	0.688	0	1	0	0	950.461	1674.65	22266.5	285	292
Vitamin D-binding protein OS=Homo sapiens GN=GC PE=1 SV=1	VTDB_HUMAN	52964.6	3	3	3	0.000306	0.0738	LCMAALK	K	H	0.605	20	34.3	26.3	7.86					0	1	0	0	822.421	1664.49	27711.1	121	127
Vitamin D-binding protein OS=Homo sapiens GN=GC PE=1 SV=1	VTDB_HUMAN	52964.6	3	3	3	0.000306	0.0738	SCESNSPFPVHPGTAECCTK	K	E	0.985	38.3	41.4	27.5	25.9	44.5	0.721	0.0449	0.425	0	0	1	0	2265.92	2266.72	29841.3	95	114
Mucin-16 OS=Homo sapiens GN=MUC16 PE=1 SV=3	MUC16_HUMAN	1.51932e+06	4	4	4	0.000408	0.00496	ASWPGTHSAATHRSPHSGMTTPMSR	R	G	0.654	13.5	33.4	27.2	0					0	0	1	0	3064.05	3672.87	605120	8810	8834
Mucin-16 OS=Homo sapiens GN=MUC16 PE=1 SV=3	MUC16_HUMAN	1.51932e+06	4	4	4	0.000408	0.00496	SLSMGNSTHTSMTDTEK	?	?	0.83	14.5	25	18.4	6.55					0	0	1	0	2402.55	3701.68	488638	0	0
Mucin-16 OS=Homo sapiens GN=MUC16 PE=1 SV=3	MUC16_HUMAN	1.51932e+06	4	4	4	0.000408	0.00496	TNMSLDTSSVTPTNTPSSPGSTHLLQSSK	K	T	0.565	17.4	37.2	26.4	4.71					0	0	0	1	3420.23	4068.34	376243	10172	10200
Mucin-16 OS=Homo sapiens GN=MUC16 PE=1 SV=3	MUC16_HUMAN	1.51932e+06	4	4	4	0.000408	0.00496	TSIQGTEKPTMSPDTSTR	R	S	0.78	5.05	25	17.1	0.03					0	0	1	0	2555.69	4071.27	2133650	6409	6426
Pigment epithelium-derived factor OS=Homo sapiens GN=SERPINF1 PE=1 SV=4	PEDF_HUMAN	46314.3	1	1	1	0.000102	0.0215	LSYEGEVTK	K	S	0.996	14.3	36.4	24.7	3.48	39.3	0.62	0.16	0.667	0	1	0	0	1025.52	1940.42	44965.5	319	327
Neuroblast differentiation-associated protein AHNAK OS=Homo sapiens GN=AHNAK PE=1 SV=2	AHNK_HUMAN	629104	5	5	5	0.00051	0.00611	ADIDVSGPK	K	V	0.997	40	34.7	33.9	0	54.8	1.96	0.27	0.889	0	2	0	0	901.463	1791.19	36531.7	1281	1289
Neuroblast differentiation-associated protein AHNAK OS=Homo sapiens GN=AHNAK PE=1 SV=2	AHNK_HUMAN	629104	5	5	5	0.00051	0.00611	ADLGVSGPK	K	V	0.997	24.5	33.1	33.4	5.59	38.6	1.03	0.267	0.667	0	1	0	0	843.457	1772.72	15437.2	1537	1545
Neuroblast differentiation-associated protein AHNAK OS=Homo sapiens GN=AHNAK PE=1 SV=2	AHNK_HUMAN	629104	5	5	5	0.00051	0.00611	ADVVVSGPK	K	V	0.997	20.9	32.9	27.8	7.36	39.9	0.886	0.246	0.667	0	1	0	0	871.488	1703.98	17099.6	1153	1161
Neuroblast differentiation-associated protein AHNAK OS=Homo sapiens GN=AHNAK PE=1 SV=2	AHNK_HUMAN	629104	5	5	5	0.00051	0.00611	ANVDISAPK	K	V	0.733	15	33.2	25.5	3.44					0	1	0	0	914.494	1858.46	20733.9	1025	1033
Msx2-interacting protein OS=Homo sapiens GN=SPEN PE=1 SV=1	MINT_HUMAN	402245	1	1	1	0.000102	0.00546	RSKTPVQAAAVSIVEKPVTR	K	K	0.83	11.2	25	20.1	4.77					0	0	1	0	2180.25	3907.3	1083650	1823	1842
MAP/microtubule affinity-regulating kinase 3 OS=Homo sapiens GN=MARK3 PE=1 SV=4	MARK3_HUMAN	84491.4	2	2	2	0.000204	0.0266	KSSELDASDSSSSSNLSLAK	R	V	0.612	2.5	25	15.7	0					0	0	1	0	2615.73	3807.92	726740	367	386
MAP/microtubule affinity-regulating kinase 3 OS=Homo sapiens GN=MARK3 PE=1 SV=4	MARK3_HUMAN	84491.4	2	2	2	0.000204	0.0266	SSELDASDSSSSSNLSLAK	K	V	0.77	6.37	25	19	0.8					0	0	1	0	2444.63	4108.9	2796010	368	386
Alpha-2-HS-glycoprotein OS=Homo sapiens GN=AHSG PE=1 SV=1	FETUA_HUMAN	39323.4	1	1	1	0.000102	0.0191	FSVVYAK	K	C	0.988	16.2	31.4	23.4	0.16	30.2	0.886	0.0993	0.643	0	1	0	0	813.45	2277.52	102640	125	131
ADP-ribosylation factor-binding protein GGA1 OS=Homo sapiens GN=GGA1 PE=1 SV=1	GGA1_HUMAN	70385.9	1	1	1	0.000102	0.0454	LLTEMVMSHSQGGAAAGSSEDLMKELYQR	K	C	0.725	27.4	39.8	36.2	5.3					0	0	0	1	3600.29	3973.77	1232500	227	255
Uncharacterized protein KIAA1551 OS=Homo sapiens GN=KIAA1551 PE=1 SV=3	K1551_HUMAN	194857	1	1	1	0.000102	0.0189	NMETPSTSNVSGRVLDNSFCSGQESSTKGMPAK	K	S	0.61	19.9	38.2	32.4	1.29					0	0	1	0	4060.35	4640.43	511178	631	663
Myosin-9 OS=Homo sapiens GN=MYH9 PE=1 SV=4	MYH9_HUMAN	226538	1	1	1	0.000102	0.00459	ASITALEAK	K	I	0.997	16.9	35.4	28.8	2.08	36	0.886	0.228	0.667	0	1	0	0	903.515	2109.43	104112	1807	1815
Talin-1 OS=Homo sapiens GN=TLN1 PE=1 SV=3	TLN1_HUMAN	269765	4	5	5	0.00051	0.0264	GSQAQPDSPSAQLALIAASQSFLQPGGKMVAAAK	R	A	0.617	25.5	41.3	34.4	2					0	0	0	1	3786.52	3786.44	711029	972	1005
Talin-1 OS=Homo sapiens GN=TLN1 PE=1 SV=3	TLN1_HUMAN	269765	4	5	5	0.00051	0.0264	ILADATAK	K	M	0.561	15.4	36.1	28	0					0	1	0	0	802.467	1611.72	25140.4	862	869
Talin-1 OS=Homo sapiens GN=TLN1 PE=1 SV=3	TLN1_HUMAN	269765	4	5	5	0.00051	0.0264	SIAAATSALVK	K	A	0.608	19.2	33.4	24.8	8.6					0	1	0	0	1031.61	2541.8	125675	2351	2361
Talin-1 OS=Homo sapiens GN=TLN1 PE=1 SV=3	TLN1_HUMAN	269765	4	5	5	0.00051	0.0264	VLGEAMTGISQNAK	K	N	0.997	36.8	38	22.4	29.7	39	1.12	0.195	0.429	0	2	0	0	1434.73	2034.59	48489.4	1402	1415
Myosin-2 OS=Homo sapiens GN=MYH2 PE=1 SV=1	MYH2_HUMAN	223050	1	1	1	0.000102	0.00515	LQTESGEFSR	R	Q	0.997	33.5	37.2	42.6	5.54	37.6	0.602	0.178	0.6	0	1	0	0	1153.55	1868.35	121096	1286	1295
Leucine-rich repeat-containing protein 47 OS=Homo sapiens GN=LRRC47 PE=1 SV=1	LRC47_HUMAN	63474.8	1	1	1	0.000102	0.06	KYTLENKEEGSLSDTEADAVSGQLPDPTTNPSAGK	K	D	0.638	19.3	42.1	33	0					0	0	1	0	3933.62	4212.26	507505	508	542
Calsyntenin-1 OS=Homo sapiens GN=CLSTN1 PE=1 SV=1	CSTN1_HUMAN	109792	2	2	2	0.000204	0.0153	IISTITR	R	E	0.988	21.2	31.7	32.4	3.13	34.2	0.268	0.0994	0.714	0	1	0	0	803.499	1933.04	38700.5	684	690
Calsyntenin-1 OS=Homo sapiens GN=CLSTN1 PE=1 SV=1	CSTN1_HUMAN	109792	2	2	2	0.000204	0.0153	STGEGVIR	K	S	0.987	32	36.4	33.5	12.9					0	1	0	0	818.437	1553.26	22177	104	111
Protein SON OS=Homo sapiens GN=SON PE=1 SV=4	SON_HUMAN	263829	1	1	2	0.000204	0.00824	SMMSMGADRSMMSSYSAADR	R	S	0.794	8.94	25	20.9	0.49					0	0	2	0	2555.71	3924.83	3402730	1082	1101
Rhodopsin kinase OS=Homo sapiens GN=GRK1 PE=1 SV=1	RK_HUMAN	63528.6	1	2	2	0.000204	0.0373	SDGQMPDDMKGISGGSSSSSK	R	S	0.83	11.6	25	24	1.32					0	0	2	0	2580.68	3622.33	1629180	536	556
Bromodomain and WD repeat-containing protein 1 OS=Homo sapiens GN=BRWD1 PE=1 SV=4	BRWD1_HUMAN	262940	2	2	2	0.000204	0.019	HETSCDQSEGSGSSEEDEWRSDR	R	K	0.637	15.2	31	20.9	8.24					0	0	1	0	2910.91	3651.91	246734	827	849
Bromodomain and WD repeat-containing protein 1 OS=Homo sapiens GN=BRWD1 PE=1 SV=4	BRWD1_HUMAN	262940	2	2	2	0.000204	0.019	ITRFCSSSEDEISTENLSPPK	R	R	0.552	9.73	30.9	20.6	0.4					0	0	1	0	2876.92	3809.04	549588	888	908
Fibrous sheath-interacting protein 2 OS=Homo sapiens GN=FSIP2 PE=2 SV=4	FSIP2_HUMAN	780623	2	2	2	0.000204	0.00796	KGDIQNPVLSSINAIMKSGMINLTSGLATGVTNK	K	K	0.83	27.6	40.6	31.9	0.51					0	0	1	0	3657.78	4641.3	190458	5484	5517
Fibrous sheath-interacting protein 2 OS=Homo sapiens GN=FSIP2 PE=2 SV=4	FSIP2_HUMAN	780623	2	2	2	0.000204	0.00796	VFSQCNTNISRSSSPAHQDEH	K	-	0.549	8.64	29	18.9	3.31					0	0	1	0	2803.84	3935.3	1461580	6887	6907
Complement C3 OS=Homo sapiens GN=C3 PE=1 SV=2	CO3_HUMAN	187149	7	8	8	0.000816	0.0427	CAEENCFIQK	R	S	0.997	31.8	37.2	28	18.6	38.5	0.854	0.249	0.65	0	1	0	0	1298.55	2018.86	21155.2	1513	1522
Complement C3 OS=Homo sapiens GN=C3 PE=1 SV=2	CO3_HUMAN	187149	7	8	8	0.000816	0.0427	IPIEDGSGEVVLSR	R	K	0.997	48.2	36.9	43	21.2	55.8	5	0.468	0.536	0	1	0	0	1470.78	2742.5	79721	291	304
Complement C3 OS=Homo sapiens GN=C3 PE=1 SV=2	CO3_HUMAN	187149	7	8	8	0.000816	0.0427	QELSEAEQATR	K	T	0.997	42.8	37.8	27.8	30.4	36.5	0.959	0.142	0.5	0	1	0	0	1261.6	1749.64	12754.2	429	439
Complement C3 OS=Homo sapiens GN=C3 PE=1 SV=2	CO3_HUMAN	187149	7	8	8	0.000816	0.0427	SGSDEVQVGQQR	K	T	0.997	49.7	38.1	41	24.2	60.9	2.66	0.343	0.75	0	2	0	0	1289.61	1569.84	29397.3	1571	1582
Complement C3 OS=Homo sapiens GN=C3 PE=1 SV=2	CO3_HUMAN	187149	7	8	8	0.000816	0.0427	TFISPIK	R	C	0.982	14.3	30.5	16.3	0.7	31.4	0.0862	0.229	0.643	0	1	0	0	805.482	2515.21	152882	1583	1589
Complement C3 OS=Homo sapiens GN=C3 PE=1 SV=2	CO3_HUMAN	187149	7	8	8	0.000816	0.0427	TGLQEVEVK	K	A	0.997	46.4	36.5	32.1	30	56.3	1.42	0.218	0.944	0	1	0	0	1002.55	2093.6	111888	905	913
Complement C3 OS=Homo sapiens GN=C3 PE=1 SV=2	CO3_HUMAN	187149	7	8	8	0.000816	0.0427	VVLVAVDK	R	G	0.968	20.6	30.3	32.5	2.38					0	1	0	0	842.535	2273.35	117585	593	600
Alpha-2-macroglobulin OS=Homo sapiens GN=A2M PE=1 SV=3	A2MG_HUMAN	163290	8	11	11	0.00112	0.0597	AAQVTIQSSGTFSSK	K	F	0.997	70.8	38	34	54.2	76	6.64	0.508	0.733	0	2	0	0	1511.77	2199.12	66090.3	1275	1289
Alpha-2-macroglobulin OS=Homo sapiens GN=A2M PE=1 SV=3	A2MG_HUMAN	163290	8	11	11	0.00112	0.0597	FQVDNNNR	K	L	0.996	24.4	35.9	40.7	-1.91	44.1	0.569	0.102	0.812	0	1	0	0	1006.47	1554.64	36131.9	1290	1297
Alpha-2-macroglobulin OS=Homo sapiens GN=A2M PE=1 SV=3	A2MG_HUMAN	163290	8	11	11	0.00112	0.0597	GPTQEFK	K	K	0.605	15.1	35.2	27.7	0.06					0	1	0	0	806.404	1545.33	15892.7	109	115
Alpha-2-macroglobulin OS=Homo sapiens GN=A2M PE=1 SV=3	A2MG_HUMAN	163290	8	11	11	0.00112	0.0597	LPPNVVEESAR	K	A	0.996	20.8	36.2	21.6	13.5	36.3	0.62	0.102	0.455	0	2	0	0	1210.64	2220.9	97282.7	935	945
Alpha-2-macroglobulin OS=Homo sapiens GN=A2M PE=1 SV=3	A2MG_HUMAN	163290	8	11	11	0.00112	0.0597	SDIAPVAR	K	L	0.997	35.2	32	34.8	15.2	44.1	1.11	0.261	0.812	0	1	0	0	828.457	1694.04	99451.5	532	539
Alpha-2-macroglobulin OS=Homo sapiens GN=A2M PE=1 SV=3	A2MG_HUMAN	163290	8	11	11	0.00112	0.0597	SLNEEAVKK	K	D	0.997	30.5	36.5	31.1	13.9	43.8	0.921	0.174	0.722	0	1	0	0	1017.56	1393.87	6022.63	1169	1177
Alpha-2-macroglobulin OS=Homo sapiens GN=A2M PE=1 SV=3	A2MG_HUMAN	163290	8	11	11	0.00112	0.0597	VTAAPQSVCALR	R	A	0.997	58.6	36.9	37.4	37.5	70.1	4.28	0.379	0.833	0	2	0	0	1272.67	2219.31	153753	587	598
Alpha-2-macroglobulin OS=Homo sapiens GN=A2M PE=1 SV=3	A2MG_HUMAN	163290	8	11	11	0.00112	0.0597	YSDASDCHGEDSQAFCEK	K	F	0.804	11.4	38.5	24	1.05	38.2	0.62	0.11	0.417	0	0	1	0	2105.78	1827.97	13498.4	272	289
Keratin, type I cytoskeletal 10 OS=Homo sapiens GN=KRT10 PE=1 SV=6	K1C10_HUMAN	58828.8	8	10	10	0.00102	0.152	ALEESNYELEGK	R	I	0.997	62.9	38.4	24.8	55.1	60.3	4.17	0.406	0.75	0	2	0	0	1381.65	2215.58	68619.4	166	177
Keratin, type I cytoskeletal 10 OS=Homo sapiens GN=KRT10 PE=1 SV=6	K1C10_HUMAN	58828.8	8	10	10	0.00102	0.152	LAADDFR	R	L	0.988	18.4	34.8	25.1	7.43	44.4	2.04	0.295	0.929	0	1	0	0	807.4	2047.79	50644.3	229	235
Keratin, type I cytoskeletal 10 OS=Homo sapiens GN=KRT10 PE=1 SV=6	K1C10_HUMAN	58828.8	8	10	10	0.00102	0.152	LASYLDK	R	V	0.877	23.5	32.7	38	0					0	1	0	0	809.44	1986.49	150656	157	163
Keratin, type I cytoskeletal 10 OS=Homo sapiens GN=KRT10 PE=1 SV=6	K1C10_HUMAN	58828.8	8	10	10	0.00102	0.152	LENEIQTYR	R	S	0.995	43.1	37	41.3	17.1					0	1	0	0	1165.58	2096.55	41989.7	442	450
Keratin, type I cytoskeletal 10 OS=Homo sapiens GN=KRT10 PE=1 SV=6	K1C10_HUMAN	58828.8	8	10	10	0.00102	0.152	SGGGGGGGGCGGGGGVSSLR	R	I	0.997	99.9	39	32	86.9	83.2	6.59	0.571	0.55	0	1	0	0	1549.68	1668.24	15401.2	16	35
Keratin, type I cytoskeletal 10 OS=Homo sapiens GN=KRT10 PE=1 SV=6	K1C10_HUMAN	58828.8	8	10	10	0.00102	0.152	SLLEGEGSSGGGGR	R	G	0.997	20.5	37.8	26.7	7.95	41.5	0.959	0.251	0.429	0	1	0	0	1262.6	1915.43	29932.3	451	464
Keratin, type I cytoskeletal 10 OS=Homo sapiens GN=KRT10 PE=1 SV=6	K1C10_HUMAN	58828.8	8	10	10	0.00102	0.152	SQYEQLAEQNR	R	K	0.997	42.4	38.1	36.6	21.1	63.5	5	0.0677	0.864	0	2	0	0	1366.62	1957.2	51719	323	333
Keratin, type I cytoskeletal 10 OS=Homo sapiens GN=KRT10 PE=1 SV=6	K1C10_HUMAN	58828.8	8	10	10	0.00102	0.152	SQYEQLAEQNRK	R	D	0.992	25.5	38.6	29.1	10.8	36.3	0.377	0.113	0.417	0	1	0	0	1493.73	1751.34	8681.03	323	334
Keratin, type I cytoskeletal 10 OS=Homo sapiens GN=KRT10 PE=1 SV=6	K1C10_HUMAN	58828.8	8	10	10	0.00102	0.152	YENEVALR	K	Q	0.997	45.1	36.1	35.6	25	50.4	1.7	0.238	0.938	0	1	0	0	993.5	1984.01	36844	238	245
Keratin, type I cytoskeletal 14 OS=Homo sapiens GN=KRT14 PE=1 SV=4	K1C14_HUMAN	51562.5	6	7	8	0.000816	0.182	ALEEANADLEVK	R	I	0.997	31.5	37.6	26.4	20	63.5	3.19	0.359	0.792	0	1	0	0	1301.66	2310.91	58286.8	135	146
Keratin, type I cytoskeletal 14 OS=Homo sapiens GN=KRT14 PE=1 SV=4	K1C14_HUMAN	51562.5	6	7	8	0.000816	0.182	APSTYGGGLSVSSSR	R	F	0.997	20.3	38.5	21.5	13.1	49.8	2.36	0.106	0.467	0	1	0	0	1425.7	2130.89	75822.3	42	56
Keratin, type I cytoskeletal 14 OS=Homo sapiens GN=KRT14 PE=1 SV=4	K1C14_HUMAN	51562.5	6	7	8	0.000816	0.182	EVATNSELVQSGK	R	S	0.997	51.5	37.9	31.9	35.8	46.2	1.37	0.301	0.5	0	1	0	0	1361.69	1847.79	16253.1	316	328
Keratin, type I cytoskeletal 14 OS=Homo sapiens GN=KRT14 PE=1 SV=4	K1C14_HUMAN	51562.5	6	7	8	0.000816	0.182	GSCGIGGGIGGGSSR	K	I	0.997	51	37.7	30.6	36.3	57.1	3.66	0.426	0.567	0	1	0	0	1278.59	1825.81	22712.4	16	30
Keratin, type I cytoskeletal 14 OS=Homo sapiens GN=KRT14 PE=1 SV=4	K1C14_HUMAN	51562.5	6	7	8	0.000816	0.182	ISSVLAGGSCR	R	A	0.997	40.6	36.8	26.9	29.2	37.8	1.04	0.265	0.545	0	1	0	0	1106.56	1999.03	47690	31	41
Keratin, type I cytoskeletal 14 OS=Homo sapiens GN=KRT14 PE=1 SV=4	K1C14_HUMAN	51562.5	6	7	8	0.000816	0.182	LAADDFR	R	T	0.988	18.4	34.8	25.1	7.43	44.4	2.04	0.295	0.929	0	1	0	0	807.4	2047.79	50644.3	195	201
Keratin, type I cytoskeletal 14 OS=Homo sapiens GN=KRT14 PE=1 SV=4	K1C14_HUMAN	51562.5	6	7	8	0.000816	0.182	LASYLDK	R	V	0.877	23.5	32.7	38	0					0	1	0	0	809.44	1986.49	150656	126	132
Keratin, type I cytoskeletal 14 OS=Homo sapiens GN=KRT14 PE=1 SV=4	K1C14_HUMAN	51562.5	6	7	8	0.000816	0.182	TEELNREVATNSELVQSGK	K	S	0.997	57.5	39.9	26.4	2.65	66.2	3.7	0	0.658	0	0	3	0	2105.04	2323.02	141201	310	328
Keratin, type I cytoskeletal 13 OS=Homo sapiens GN=KRT13 PE=1 SV=4	K1C13_HUMAN	49589.3	3	4	4	0.000408	0.133	ALEEANADLEVK	R	I	0.997	31.5	37.6	26.4	20	63.5	3.19	0.359	0.792	0	1	0	0	1301.66	2310.91	58286.8	124	135
Keratin, type I cytoskeletal 13 OS=Homo sapiens GN=KRT13 PE=1 SV=4	K1C13_HUMAN	49589.3	3	4	4	0.000408	0.133	LAADDFR	R	L	0.988	18.4	34.8	25.1	7.43	44.4	2.04	0.295	0.929	0	1	0	0	807.4	2047.79	50644.3	185	191
Keratin, type I cytoskeletal 13 OS=Homo sapiens GN=KRT13 PE=1 SV=4	K1C13_HUMAN	49589.3	3	4	4	0.000408	0.133	MIGFPSSAGSVSPR	K	S	0.993	25.2	38.2	20.1	19.8	38.9	0.252	0.152	0.429	0	1	0	0	1408.69	2576.88	72890.4	416	429
Keratin, type I cytoskeletal 13 OS=Homo sapiens GN=KRT13 PE=1 SV=4	K1C13_HUMAN	49589.3	3	4	4	0.000408	0.133	SAELNKEVSTNTAMIQTSK	K	T	0.83	31	40.1	27	18.6					0	0	2	0	2068.02	2095.68	51908	300	318
Keratin, type I cytoskeletal 13 OS=Homo sapiens GN=KRT13 PE=1 SV=4	K1C13_HUMAN	49589.3	3	4	4	0.000408	0.133	SLLEGQDAK	R	M	0.995	25.3	37	31.9	7.76	40.2	0.357	0.109	0.667	0	1	0	0	960.5	1850.24	21606	407	415
Keratin, type I cytoskeletal 16 OS=Homo sapiens GN=KRT16 PE=1 SV=4	K1C16_HUMAN	51269	3	4	5	0.00051	0.205	ALEEANADLEVK	R	I	0.997	31.5	37.6	26.4	20	63.5	3.19	0.359	0.792	0	1	0	0	1301.66	2310.91	58286.8	137	148
Keratin, type I cytoskeletal 16 OS=Homo sapiens GN=KRT16 PE=1 SV=4	K1C16_HUMAN	51269	3	4	5	0.00051	0.205	APSTYGGGLSVSSR	R	F	0.997	24.8	38	17.8	21.5	61.2	4.66	0.459	0.643	0	1	0	0	1338.66	2141.89	54633.3	42	55
Keratin, type I cytoskeletal 16 OS=Homo sapiens GN=KRT16 PE=1 SV=4	K1C16_HUMAN	51269	3	4	5	0.00051	0.205	EVFTSSSSSSSR	R	Q	0.997	53	37.6	31.9	37.4	50.5	1.77	0.265	0.625	0	1	0	0	1260.57	1570.87	11586.8	442	453
Keratin, type I cytoskeletal 16 OS=Homo sapiens GN=KRT16 PE=1 SV=4	K1C16_HUMAN	51269	3	4	5	0.00051	0.205	GSCGIGGGIGGGSSR	K	I	0.997	51	37.7	30.6	36.3	57.1	3.66	0.426	0.567	0	1	0	0	1278.59	1825.81	22712.4	16	30
Keratin, type I cytoskeletal 16 OS=Homo sapiens GN=KRT16 PE=1 SV=4	K1C16_HUMAN	51269	3	4	5	0.00051	0.205	ISSVLAGGSCR	R	A	0.997	40.6	36.8	26.9	29.2	37.8	1.04	0.265	0.545	0	1	0	0	1106.56	1999.03	47690	31	41
Keratin, type I cytoskeletal 16 OS=Homo sapiens GN=KRT16 PE=1 SV=4	K1C16_HUMAN	51269	3	4	5	0.00051	0.205	LAADDFR	R	T	0.988	18.4	34.8	25.1	7.43	44.4	2.04	0.295	0.929	0	1	0	0	807.4	2047.79	50644.3	197	203
Keratin, type I cytoskeletal 16 OS=Homo sapiens GN=KRT16 PE=1 SV=4	K1C16_HUMAN	51269	3	4	5	0.00051	0.205	LASYLDK	R	V	0.877	23.5	32.7	38	0					0	1	0	0	809.44	1986.49	150656	128	134
Keratin, type I cytoskeletal 16 OS=Homo sapiens GN=KRT16 PE=1 SV=4	K1C16_HUMAN	51269	3	4	5	0.00051	0.205	TEELNKEVASNSELVQSSR	K	S	0.987	45.6	40.5	37.9	23.3	49.3	0.77	0.0852	0.5	0	0	3	0	2120.05	2326.72	130005	312	330
Keratin, type I cytoskeletal 17 OS=Homo sapiens GN=KRT17 PE=1 SV=2	K1C17_HUMAN	48106.7	3	3	3	0.000306	0.141	EVATNSELVQSGK	R	S	0.997	51.5	37.9	31.9	35.8	46.2	1.37	0.301	0.5	0	1	0	0	1361.69	1847.79	16253.1	285	297
Keratin, type I cytoskeletal 17 OS=Homo sapiens GN=KRT17 PE=1 SV=2	K1C17_HUMAN	48106.7	3	3	3	0.000306	0.141	LAADDFR	R	T	0.988	18.4	34.8	25.1	7.43	44.4	2.04	0.295	0.929	0	1	0	0	807.4	2047.79	50644.3	164	170
Keratin, type I cytoskeletal 17 OS=Homo sapiens GN=KRT17 PE=1 SV=2	K1C17_HUMAN	48106.7	3	3	3	0.000306	0.141	LASYLDK	R	V	0.877	23.5	32.7	38	0					0	1	0	0	809.44	1986.49	150656	95	101
Keratin, type I cytoskeletal 17 OS=Homo sapiens GN=KRT17 PE=1 SV=2	K1C17_HUMAN	48106.7	3	3	3	0.000306	0.141	QFTSSSSIK	R	G	0.782	17.9	35.3	31.7	-4.25					0	1	0	0	984.5	1684.54	15022.4	7	15
Keratin, type I cytoskeletal 17 OS=Homo sapiens GN=KRT17 PE=1 SV=2	K1C17_HUMAN	48106.7	3	3	3	0.000306	0.141	QFTSSSSIKGSSGLGGGSSR	R	T	0.778	4.96	25	18.5	-0.03					0	0	1	0	2447.67	3599.17	417940	7	26
Keratin, type I cytoskeletal 17 OS=Homo sapiens GN=KRT17 PE=1 SV=2	K1C17_HUMAN	48106.7	3	3	3	0.000306	0.141	TEELNREVATNSELVQSGK	K	S	0.997	57.5	39.9	26.4	2.65	66.2	3.7	0	0.658	0	0	3	0	2105.04	2323.02	141201	279	297
Keratin, type I cytoskeletal 17 OS=Homo sapiens GN=KRT17 PE=1 SV=2	K1C17_HUMAN	48106.7	3	3	3	0.000306	0.141	TIEELQNK	R	I	0.983	18.8	37	30.1	2.73	36.1	0.174	0.125	0.688	0	1	0	0	974.515	1747.33	17442.1	137	144
Fibronectin OS=Homo sapiens GN=FN1 PE=1 SV=4	FINC_HUMAN	262617	11	12	14	0.00143	0.0591	AQITGYR	R	L	0.988	23.9	33.6	27.5	0	33.2	0.0555	0	0.714	0	1	0	0	808.431	1663.47	46082.4	1022	1028
Fibronectin OS=Homo sapiens GN=FN1 PE=1 SV=4	FINC_HUMAN	262617	11	12	14	0.00143	0.0591	ESKPLTAQQTTK	R	L	0.73	18.3	36.6	25.9	6.3					0	1	0	0	1331.72	1316.37	8599.73	985	996
Fibronectin OS=Homo sapiens GN=FN1 PE=1 SV=4	FINC_HUMAN	262617	11	12	14	0.00143	0.0591	FTNIGPDTMR	R	V	0.995	13.8	37.1	24.8	2.93	39.5	1.28	0.251	0.6	0	1	0	0	1167.55	2034.69	33917.3	1275	1284
Fibronectin OS=Homo sapiens GN=FN1 PE=1 SV=4	FINC_HUMAN	262617	11	12	14	0.00143	0.0591	ITGYIIK	R	Y	0.877	13.4	27.6	23.4	3.86					0	1	0	0	807.498	2333.31	103138	1930	1936
Fibronectin OS=Homo sapiens GN=FN1 PE=1 SV=4	FINC_HUMAN	262617	11	12	14	0.00143	0.0591	STTPDITGYR	R	I	0.996	15.9	36.7	27	2.81	35.2	0.553	0.227	0.55	0	1	0	0	1110.54	2146.69	96970.2	1198	1207
Fibronectin OS=Homo sapiens GN=FN1 PE=1 SV=4	FINC_HUMAN	262617	11	12	14	0.00143	0.0591	SYTITGLQPGTDYK	R	I	0.997	51.7	38.6	25.1	42.8	65.5	3.96	0.423	0.679	0	1	0	0	1543.76	2731.28	140948	1867	1880
Fibronectin OS=Homo sapiens GN=FN1 PE=1 SV=4	FINC_HUMAN	262617	11	12	14	0.00143	0.0591	TEIDKPSQMQVTDVQDNSISVK	R	W	0.997	44.3	41.5	27.5	32.4	80.7	4.26	0.00124	0.659	0	0	3	0	2480.17	2368.79	65462.7	1540	1561
Fibronectin OS=Homo sapiens GN=FN1 PE=1 SV=4	FINC_HUMAN	262617	11	12	14	0.00143	0.0591	TETITGFQVDAVPANGQTPIQR	K	T	0.997	68.7	40.3	28.6	13.8	62.4	3.72	0	0.409	0	2	0	0	2344.18	3128.67	81932.3	1838	1859
Fibronectin OS=Homo sapiens GN=FN1 PE=1 SV=4	FINC_HUMAN	262617	11	12	14	0.00143	0.0591	VGDTYERPK	R	D	0.997	40.1	36.4	26.7	28.9	41.6	0.678	0.168	0.667	0	1	0	0	1064.54	1404.91	5457.84	108	116
Fibronectin OS=Homo sapiens GN=FN1 PE=1 SV=4	FINC_HUMAN	262617	11	12	14	0.00143	0.0591	VPGTSTSATLTGLTR	R	G	0.997	60.4	36.5	24.1	53	52.4	3.8	0.45	0.5	0	1	0	0	1461.79	2573.29	42542.5	2150	2164
Fibronectin OS=Homo sapiens GN=FN1 PE=1 SV=4	FINC_HUMAN	262617	11	12	14	0.00143	0.0591	VTTTPKNGPGPTK	R	T	0.997	27.7	35.7	25.8	16.5	49.1	2.44	0.159	0.577	0	1	0	0	1298.7	1367.49	4887.09	1574	1586
Collagen alpha-3(VI) chain OS=Homo sapiens GN=COL6A3 PE=1 SV=5	CO6A3_HUMAN	343667	1	1	1	0.000102	0.00944	MKPLDGSALYTGSALDFVRNNLFTSSAGYR	K	A	0.659	22.5	40.7	33.6	2.02					0	0	0	1	3711.43	3991.52	1199160	515	544
UPF0711 protein C18orf21 OS=Homo sapiens GN=C18orf21 PE=1 SV=1	CR021_HUMAN	24827.6	1	1	1	0.000102	0.0909	TPTSGQSVSTCSSKNTSKTK	R	K	0.83	12.3	26.5	21.8	4.26					0	0	1	0	2653.79	3717.36	727535	165	184
Inter-alpha-trypsin inhibitor heavy chain H4 OS=Homo sapiens GN=ITIH4 PE=1 SV=4	ITIH4_HUMAN	103358	1	1	1	0.000102	0.014	AEAQAQYSAAVAK	K	G	0.997	42.2	37.4	31.9	25.8	47.5	1.89	0.206	0.577	0	1	0	0	1307.66	1771.46	12311.6	99	111
LIM domain only protein 7 OS=Homo sapiens GN=LMO7 PE=1 SV=3	LMO7_HUMAN	192699	2	2	2	0.000204	0.0315	AYMRNPSSSVPPPSAGSVKTSTTGVATTQSPTPR	R	S	0.568	23	42.4	36.7	0					0	0	0	1	3914.48	4145.71	2009330	1557	1590
LIM domain only protein 7 OS=Homo sapiens GN=LMO7 PE=1 SV=3	LMO7_HUMAN	192699	2	2	2	0.000204	0.0315	SRSTTELDDYSTNKNGNNK	K	Y	0.573	6.84	26.6	18.9	0					0	0	1	0	2710.78	3853.48	770666	1421	1439
Arginine/serine-rich protein PNISR OS=Homo sapiens GN=PNISR PE=1 SV=2	PNISR_HUMAN	92578.3	1	2	3	0.000306	0.0236	QGRSRSGSSSSGSSSSNSR	K	T	0.67	8.57	25	17	5.13					0	0	3	0	2417.6	3808.76	2757940	505	523
Keratin, type I cytoskeletal 9 OS=Homo sapiens GN=KRT9 PE=1 SV=3	K1C9_HUMAN	62065.9	15	17	19	0.00194	0.241	FEMEQNLR	K	Q	0.997	38.5	36.4	35.9	17.5	47.6	1.01	0.202	0.875	0	1	0	0	1082.49	1782.16	34682.2	243	250
Keratin, type I cytoskeletal 9 OS=Homo sapiens GN=KRT9 PE=1 SV=3	K1C9_HUMAN	62065.9	15	17	19	0.00194	0.241	FSSSGGGGGGGRFSSSSGYGGGSSR	R	V	0.986	20.4	41.4	28.3	6.04	47.4	1.68	0.203	0.36	0	0	1	0	2198.94	1891.24	11758	35	59
Keratin, type I cytoskeletal 9 OS=Homo sapiens GN=KRT9 PE=1 SV=3	K1C9_HUMAN	62065.9	15	17	19	0.00194	0.241	FSSSSGYGGGSSR	R	V	0.997	75	37	27.6	65.1	54.4	4.2	0.379	0.615	0	1	0	0	1235.53	1531.85	9259.34	47	59
Keratin, type I cytoskeletal 9 OS=Homo sapiens GN=KRT9 PE=1 SV=3	K1C9_HUMAN	62065.9	15	17	19	0.00194	0.241	GGGGGLGSGGSIR	G	S	0.997					62.3	2.8	0.361	0.692	0	1	0	0	1031.52	1696.15	28677.3	17	29
Keratin, type I cytoskeletal 9 OS=Homo sapiens GN=KRT9 PE=1 SV=3	K1C9_HUMAN	62065.9	15	17	19	0.00194	0.241	GGGLGSGGSIR	G	S	0.994					42.6	1.26	0.254	0.591	0	1	0	0	917.48	1694.17	29515.8	19	29
Keratin, type I cytoskeletal 9 OS=Homo sapiens GN=KRT9 PE=1 SV=3	K1C9_HUMAN	62065.9	15	17	19	0.00194	0.241	GGSGGSHGGGSGFGGESGGSYGGGEEA	R	S	0.997					63.8	5.57	0.476	0.352	0	1	0	0	2214.86	1963.68	5581.9	580	606
Keratin, type I cytoskeletal 9 OS=Homo sapiens GN=KRT9 PE=1 SV=3	K1C9_HUMAN	62065.9	15	17	19	0.00194	0.241	GGSGGSHGGGSGFGGESGGSYGGGEEASGSGGGYGGGSGK	R	S	0.997	70.1	43.1	34.1	53	99.5	6.08	0.491	0.412	0	0	2	0	3223.28	1938.49	22160.2	580	619
Keratin, type I cytoskeletal 9 OS=Homo sapiens GN=KRT9 PE=1 SV=3	K1C9_HUMAN	62065.9	15	17	19	0.00194	0.241	GGSGGSHGGGSGFGGESGGSYGGGEEASGSGGGYGGGSGKS	R	S	0.997					75.5	3.24	0.367	0.329	0	0	1	0	3310.31	1939.13	7057.29	580	620
Keratin, type I cytoskeletal 9 OS=Homo sapiens GN=KRT9 PE=1 SV=3	K1C9_HUMAN	62065.9	15	17	19	0.00194	0.241	GGSGGSYGGGGSGGGYGGGSGSR	R	G	0.997	93.7	39.2	31	81.4	69.6	6.92	0.352	0.391	0	1	0	0	1791.73	1480.23	12157.8	491	513
Keratin, type I cytoskeletal 9 OS=Homo sapiens GN=KRT9 PE=1 SV=3	K1C9_HUMAN	62065.9	15	17	19	0.00194	0.241	GSRGGSGGSYGGGGSGGGYGGGSGSR	R	G	0.997	84.8	40.9	35.5	67.3	74	3.66	0.403	0.5	0	0	1	0	2091.88	1409.5	15599.3	488	513
Keratin, type I cytoskeletal 9 OS=Homo sapiens GN=KRT9 PE=1 SV=3	K1C9_HUMAN	62065.9	15	17	19	0.00194	0.241	KGPAAIQK	K	N	0.997	34.4	28.4	39.3	10.1	38.2	0.77	0.215	0.75	0	1	0	0	812.499	1209.42	4574.83	192	199
Keratin, type I cytoskeletal 9 OS=Homo sapiens GN=KRT9 PE=1 SV=3	K1C9_HUMAN	62065.9	15	17	19	0.00194	0.241	LASYLDK	R	V	0.877	23.5	32.7	38	0					0	1	0	0	809.44	1986.49	150656	164	170
Keratin, type I cytoskeletal 9 OS=Homo sapiens GN=KRT9 PE=1 SV=3	K1C9_HUMAN	62065.9	15	17	19	0.00194	0.241	QVLDNLTMEK	R	S	0.799	20.4	37.4	32.6	2.02					0	1	0	0	1206.6	2318.63	79240.2	262	271
Keratin, type I cytoskeletal 9 OS=Homo sapiens GN=KRT9 PE=1 SV=3	K1C9_HUMAN	62065.9	15	17	19	0.00194	0.241	SGGGGGGGLGSGGSIR	R	S	0.997	77.6	37.6	34.9	60.3	64.4	4.51	0.472	0.562	0	1	0	0	1232.6	1687.71	24810	14	29
Keratin, type I cytoskeletal 9 OS=Homo sapiens GN=KRT9 PE=1 SV=3	K1C9_HUMAN	62065.9	15	17	19	0.00194	0.241	STMQELNSR	K	L	0.997	45.9	36.1	39.7	21.7	41.9	0.638	0.16	0.722	0	4	0	0	1081.49	1728.84	82594.2	155	163
Coiled-coil domain-containing protein 158 OS=Homo sapiens GN=CCDC158 PE=2 SV=2	CD158_HUMAN	127144	2	2	2	0.000204	0.0521	SDMCHRSNNSLRDSTEGSK	R	S	0.63	3.98	26.3	19	-1.62					0	0	1	0	2639.77	3697.81	290151	952	970
Coiled-coil domain-containing protein 158 OS=Homo sapiens GN=CCDC158 PE=2 SV=2	CD158_HUMAN	127144	2	2	2	0.000204	0.0521	SQANSIQSQMEIIQEQARNQNSMYMRQLSDLESTVSQLR	R	S	0.56	33.2	45	35.9	0					0	0	0	0	4823.91	4105.21	1502120	292	330
Rho GTPase-activating protein SYDE2 OS=Homo sapiens GN=SYDE2 PE=1 SV=2	SYDE2_HUMAN	133234	3	3	3	0.000306	0.0293	IGENYSK	K	M	0.742	24.9	33.9	34.5	4.53					0	1	0	0	810.399	1681.43	36548	1122	1128
Rho GTPase-activating protein SYDE2 OS=Homo sapiens GN=SYDE2 PE=1 SV=2	SYDE2_HUMAN	133234	3	3	3	0.000306	0.0293	LCGSAAVKK	R	E	0.774					34.3	0.0555	0.122	0.611	0	1	0	0	933.519	2315.65	74313.5	855	863
Rho GTPase-activating protein SYDE2 OS=Homo sapiens GN=SYDE2 PE=1 SV=2	SYDE2_HUMAN	133234	3	3	3	0.000306	0.0293	YSCKGGYLSDGDSPELTTK	K	A	0.798	6.2	25.3	17.5	0					0	0	1	0	2600.74	3802.94	1169400	614	632
Apolipoprotein B-100 OS=Homo sapiens GN=APOB PE=1 SV=2	APOB_HUMAN	515615	4	4	4	0.000408	0.0101	FVTQAEGAK	K	Q	0.853	19.5	35.2	36.4	-2.58					0	1	0	0	950.494	1561.68	20854.8	1035	1043
Apolipoprotein B-100 OS=Homo sapiens GN=APOB PE=1 SV=2	APOB_HUMAN	515615	4	4	4	0.000408	0.0101	IGQDGISTSATTNLK	R	C	0.997	23.4	37.9	27.2	10.5	42.4	1.54	0.257	0.433	0	1	0	0	1505.78	2264.22	35616.1	1647	1661
Apolipoprotein B-100 OS=Homo sapiens GN=APOB PE=1 SV=2	APOB_HUMAN	515615	4	4	4	0.000408	0.0101	NMEVSVATTTK	K	A	0.997	37.3	37.5	35.9	16.4	42.7	0.481	0.117	0.591	0	1	0	0	1196.58	1637.18	11310.1	3420	3430
Apolipoprotein B-100 OS=Homo sapiens GN=APOB PE=1 SV=2	APOB_HUMAN	515615	4	4	4	0.000408	0.0101	NSEEFAAAMSR	K	Y	0.997	43.7	36.7	30.3	28.9	48.5	2.19	0.305	0.682	0	1	0	0	1228.53	1780.82	15824.3	118	128
Alpha-actinin-4 OS=Homo sapiens GN=ACTN4 PE=1 SV=2	ACTN4_HUMAN	104857	1	1	1	0.000102	0.00768	VQQLVPK	K	R	0.988	24.6	26.7	33.9	5.22	39.4	0.292	0.0711	0.857	0	1	0	0	811.504	1831.56	20232.4	626	632
Uncharacterized protein KIAA1958 OS=Homo sapiens GN=KIAA1958 PE=1 SV=1	K1958_HUMAN	79212.2	1	1	1	0.000102	0.0265	NAGVGFSITSSTFSSSTKK	K	L	0.71	8.13	25	18.5	0					0	0	1	0	2509.71	4315.08	536791	491	509
C-myc promoter-binding protein OS=Homo sapiens GN=DENND4A PE=1 SV=2	MYCPP_HUMAN	209250	1	1	1	0.000102	0.0102	SSPSTENMHFPSSISSQTR	K	Q	0.754	5.53	25	18.9	0					0	0	1	0	2576.72	4019.28	1245270	1508	1526
DNA-binding death effector domain-containing protein 2 OS=Homo sapiens GN=DEDD2 PE=1 SV=1	DEDD2_HUMAN	36179.4	1	1	1	0.000102	0.0644	QSSSSANSQQGQWETGSPPTK	R	R	0.545	5.38	26	19.6	-0.78					0	0	1	0	2672.77	3606.8	529601	135	155
Arginine-glutamic acid dipeptide repeats protein OS=Homo sapiens GN=RERE PE=1 SV=2	RERE_HUMAN	172425	1	1	1	0.000102	0.0121	NSPSAASTSSNDSKAETVK	R	K	0.56	6.52	25	17.4	2.53					0	0	1	0	2528.63	4088.36	677864	612	630
Alstrom syndrome protein 1 OS=Homo sapiens GN=ALMS1 PE=1 SV=3	ALMS1_HUMAN	460958	2	2	2	0.000204	0.00864	SDFTGSHSEPSTRANCSNFK	R	E	0.619	7.69	26	19.6	1.54					0	0	1	0	2673.77	3677.94	333043	2814	2833
Alstrom syndrome protein 1 OS=Homo sapiens GN=ALMS1 PE=1 SV=3	ALMS1_HUMAN	460958	2	2	2	0.000204	0.00864	TSSPSSFKMHSNSQDK	K	E	0.599	3.82	25	15.2	0					0	0	1	0	2308.56	4314.56	387973	2767	2782
Adenomatous polyposis coli protein OS=Homo sapiens GN=APC PE=1 SV=2	APC_HUMAN	311649	4	4	4	0.000408	0.0285	RSSNDSLNSVSSSDGYGK	K	R	0.648	9.71	25	20.9	0					0	0	1	0	2462.61	4028.67	959584	958	975
Adenomatous polyposis coli protein OS=Homo sapiens GN=APC PE=1 SV=2	APC_HUMAN	311649	4	4	4	0.000408	0.0285	SSNDSLNSVSSSDGYGKRGQMKPSIESYSEDDESK	R	F	0.59	22.7	42.2	35.2	0.61					0	0	0	1	3932.56	3945.62	598713	959	993
Adenomatous polyposis coli protein OS=Homo sapiens GN=APC PE=1 SV=2	APC_HUMAN	311649	4	4	4	0.000408	0.0285	TEHMSSSSENTSTPSSNAKR	K	Q	0.715	4.47	25.2	15.9	1.83					0	0	1	0	2598.74	4235.32	2834420	1208	1227
Adenomatous polyposis coli protein OS=Homo sapiens GN=APC PE=1 SV=2	APC_HUMAN	311649	4	4	4	0.000408	0.0285	YATDIPSSQKQSFSFSKSSSGQSSK	K	T	0.6	15.1	35.2	28.9	0					0	0	1	0	3198.12	3822.88	308834	1183	1207
Cell division cycle-associated protein 2 OS=Homo sapiens GN=CDCA2 PE=1 SV=2	CDCA2_HUMAN	112679	1	1	1	0.000102	0.0244	SSSSLGNATSDEDPNTNIMNINENK	K	N	0.83	20.3	33.7	26.6	6.39					0	0	1	0	3113.95	4169.6	874852	665	689
Sister chromatid cohesion protein PDS5 homolog B OS=Homo sapiens GN=PDS5B PE=1 SV=1	PDS5B_HUMAN	164672	1	1	1	0.000102	0.0145	SSRMETVSNASSSSNPSSPGR	K	I	0.83	13.5	26.9	21.6	5.56					0	0	1	0	2621.73	4312.11	578947	1149	1169
Putative uncharacterized protein encoded by LINC00472 OS=Homo sapiens GN=LINC00472 PE=5 SV=2	CF155_HUMAN	13851.3	1	1	1	0.000102	0.0615	GRGAPSLR	R	W	0.995	19.2	30.9	31.6	1.45	34.3	0.292	0.0758	0.688	0	1	0	0	813.469	1302.55	6470	34	41
Basement membrane-specific heparan sulfate proteoglycan core protein OS=Homo sapiens GN=HSPG2 PE=1 SV=4	PGBM_HUMAN	468811	17	22	24	0.00245	0.044	AGFFGDAMK	K	A	0.969	25.2	34.8	36.9	2.52					0	1	0	0	959.429	2336.7	115301	797	805
Basement membrane-specific heparan sulfate proteoglycan core protein OS=Homo sapiens GN=HSPG2 PE=1 SV=4	PGBM_HUMAN	468811	17	22	24	0.00245	0.044	ASYAQQPAESR	R	V	0.997	45.9	37.2	30.8	31	54.5	3.21	0.132	0.727	0	3	0	0	1207.57	1478.86	34773.8	1091	1101
Basement membrane-specific heparan sulfate proteoglycan core protein OS=Homo sapiens GN=HSPG2 PE=1 SV=4	PGBM_HUMAN	468811	17	22	24	0.00245	0.044	AVTLECVSAGEPR	K	S	0.992	20.9	38.3	21.9	13.3	36.2	0.367	0.155	0.385	0	1	0	0	1388.68	2409.03	86698.6	3129	3141
Basement membrane-specific heparan sulfate proteoglycan core protein OS=Homo sapiens GN=HSPG2 PE=1 SV=4	PGBM_HUMAN	468811	17	22	24	0.00245	0.044	EGGSLPPQAR	K	S	0.989	21.3	35.9	33.3	2.27	35	0.161	0.123	0.5	0	2	0	0	1011.52	1590.44	38921.3	1992	2001
Basement membrane-specific heparan sulfate proteoglycan core protein OS=Homo sapiens GN=HSPG2 PE=1 SV=4	PGBM_HUMAN	468811	17	22	24	0.00245	0.044	GCVGEVSVNGK	R	R	0.997	40.7	37	30.4	25.6	36.5	0.638	0.164	0.5	0	1	0	0	1105.53	1750.5	14572.3	4075	4085
Basement membrane-specific heparan sulfate proteoglycan core protein OS=Homo sapiens GN=HSPG2 PE=1 SV=4	PGBM_HUMAN	468811	17	22	24	0.00245	0.044	GHTPTQPGALNQR	R	Q	0.997	21	37.8	25.1	10.2	44.5	2.66	0.393	0.5	0	1	0	0	1376.7	1603.99	11575.1	648	660
Basement membrane-specific heparan sulfate proteoglycan core protein OS=Homo sapiens GN=HSPG2 PE=1 SV=4	PGBM_HUMAN	468811	17	22	24	0.00245	0.044	LGTVPQFPR	R	A	0.997	34.8	34.4	29	20.9	48.4	1.96	0.227	0.778	0	1	0	0	1014.57	2637.43	163083	189	197
Basement membrane-specific heparan sulfate proteoglycan core protein OS=Homo sapiens GN=HSPG2 PE=1 SV=4	PGBM_HUMAN	468811	17	22	24	0.00245	0.044	LLQVTPADSGEYVCR	R	V	0.997	42.4	39.4	24.7	33.3	40.3	0.538	0.132	0.433	0	2	0	0	1707.84	2749.45	112094	2490	2504
Basement membrane-specific heparan sulfate proteoglycan core protein OS=Homo sapiens GN=HSPG2 PE=1 SV=4	PGBM_HUMAN	468811	17	22	24	0.00245	0.044	LPAVEPTDQAQYLCR	R	A	0.997	52.7	39.8	27.9	41.1	66.9	3.72	0	0.6	0	2	0	0	1761.85	2771.59	74599.3	1920	1934
Basement membrane-specific heparan sulfate proteoglycan core protein OS=Homo sapiens GN=HSPG2 PE=1 SV=4	PGBM_HUMAN	468811	17	22	24	0.00245	0.044	LYQASPADSGEYVCR	R	V	0.997	49.6	39.8	31.3	34.1	60.9	4.1	0.11	0.6	0	2	0	0	1716.75	2322.5	36932.4	2394	2408
Basement membrane-specific heparan sulfate proteoglycan core protein OS=Homo sapiens GN=HSPG2 PE=1 SV=4	PGBM_HUMAN	468811	17	22	24	0.00245	0.044	SIEYSPQLEDAGSR	R	E	0.997	39.2	39.2	34.4	20.1	62.2	3.77	0	0.643	0	2	0	0	1552.71	2439.99	78017.5	93	106
Basement membrane-specific heparan sulfate proteoglycan core protein OS=Homo sapiens GN=HSPG2 PE=1 SV=4	PGBM_HUMAN	468811	17	22	24	0.00245	0.044	SPGPNVAVNAK	R	G	0.997	45.5	34.9	25.1	36.3	41.1	1.19	0.282	0.545	0	1	0	0	1053.57	1742.52	12701.9	4319	4329
Basement membrane-specific heparan sulfate proteoglycan core protein OS=Homo sapiens GN=HSPG2 PE=1 SV=4	PGBM_HUMAN	468811	17	22	24	0.00245	0.044	TCESLGAGGYR	R	C	0.995	11.2	37	20.6	0.16	45	1.3	0.258	0.636	0	1	0	0	1170.52	1870.45	23784.3	1627	1637
Basement membrane-specific heparan sulfate proteoglycan core protein OS=Homo sapiens GN=HSPG2 PE=1 SV=4	PGBM_HUMAN	468811	17	22	24	0.00245	0.044	VAEGQTLDLK	R	C	0.997	46.8	36.4	35	27.5	52.8	1.85	0.32	0.8	0	1	0	0	1073.58	2106.09	66983.6	2838	2847
Basement membrane-specific heparan sulfate proteoglycan core protein OS=Homo sapiens GN=HSPG2 PE=1 SV=4	PGBM_HUMAN	468811	17	22	24	0.00245	0.044	VDSYGGSLR	K	Y	0.963	25.4	35.6	27.2	12.7					0	1	0	0	953.469	1819.55	27116.1	607	615
Basement membrane-specific heparan sulfate proteoglycan core protein OS=Homo sapiens GN=HSPG2 PE=1 SV=4	PGBM_HUMAN	468811	17	22	24	0.00245	0.044	VSAERLNK	R	D	0.997	39.4	35.7	39.6	14.8	42	0.553	0.0833	0.812	0	1	0	0	916.521	1331.63	5478.89	4016	4023
Basement membrane-specific heparan sulfate proteoglycan core protein OS=Homo sapiens GN=HSPG2 PE=1 SV=4	PGBM_HUMAN	468811	17	22	24	0.00245	0.044	VTSYGGELR	K	F	0.997	20.1	35.7	29.7	4.61	40.8	0.959	0.191	0.722	0	1	0	0	981.5	1905.34	31771.5	1002	1010
Histone-lysine N-methyltransferase 2A OS=Homo sapiens GN=KMT2A PE=1 SV=5	KMT2A_HUMAN	431764	3	4	6	0.000612	0.0134	NNVSSVSTTGTATDLESSAK	R	V	0.83	16.5	25.4	20.4	0					0	0	3	0	2572.69	3818.72	3309930	2222	2241
Histone-lysine N-methyltransferase 2A OS=Homo sapiens GN=KMT2A PE=1 SV=5	KMT2A_HUMAN	431764	3	4	6	0.000612	0.0134	SSAASQHSSQMSSDSSR	K	S	0.712	8.3	25	16.3	0.58					0	0	2	0	2237.49	3723.62	2128360	462	478
Histone-lysine N-methyltransferase 2A OS=Homo sapiens GN=KMT2A PE=1 SV=5	KMT2A_HUMAN	431764	3	4	6	0.000612	0.0134	SYGEEDIPFYSSSTGK	R	K	0.656	3.1	25	17	-1.05					0	0	1	0	2289.58	4321.35	482368	2639	2654
DNA polymerase zeta catalytic subunit OS=Homo sapiens GN=REV3L PE=1 SV=2	REV3L_HUMAN	352779	1	1	1	0.000102	0.00511	STSSPSQSKNGSFTPR	R	T	0.767	6.2	25	19.2	0.16					0	0	1	0	2307.53	3788.34	1080890	1858	1873
von Willebrand factor A domain-containing protein 3B OS=Homo sapiens GN=VWA3B PE=1 SV=3	VWA3B_HUMAN	145751	1	1	1	0.000102	0.0155	CAKPQSDVDSTQTSSLNMLK	K	G	0.628	11	28	24.7	0					0	0	1	0	2750.81	4305.97	306808	732	751
Nuclear envelope pore membrane protein POM 121 OS=Homo sapiens GN=POM121 PE=1 SV=2	P121A_HUMAN,P121C_HUMAN,POZP3_HUMAN	20620.3	1	1	1	0.000102	0.02	SAIPEQIISSTLSSPSSNAPDPCAK	R	E	0.603	16.4	35.3	28	0.32					0	0	0	1	3196.98	3972.5	2693450	20	44
Nuclear envelope pore membrane protein POM 121 OS=Homo sapiens GN=POM121 PE=1 SV=2	P121A_HUMAN,P121C_HUMAN,POZP3_HUMAN	20620.3	1	1	1	0.000102	0.02	SAIPEQIISSTLSSPSSNAPDPCAK	R	E	0.603	16.4	35.3	28	0.32					0	0	0	1	3196.98	3972.5	2693450	20	44
Integrin alpha-E OS=Homo sapiens GN=ITGAE PE=1 SV=3	ITAE_HUMAN,PG2IP_HUMAN	78588	1	1	1	0.000102	0.00679	LGKVAPTK	K	E	0.776	11.8	29.3	23.1	0					0	1	0	0	813.519	1460.47	15215.1	419	426
Integrin alpha-E OS=Homo sapiens GN=ITGAE PE=1 SV=3	ITAE_HUMAN,PG2IP_HUMAN	78588	1	1	1	0.000102	0.00679	LGKVAPTK	K	E	0.776	11.8	29.3	23.1	0					0	1	0	0	813.519	1460.47	15215.1	419	426
Ataxin-7 OS=Homo sapiens GN=ATXN7 PE=1 SV=1	ATX7_HUMAN	95451	3	3	3	0.000306	0.0348	AVQGRRK	R	R	0.677	17.8	32.2	34.2	-2.57					0	1	0	0	814.501	1620.75	22693	374	380
Ataxin-7 OS=Homo sapiens GN=ATXN7 PE=1 SV=1	ATX7_HUMAN	95451	3	3	3	0.000306	0.0348	ESSGNSTNCQNASSSTSGGSGKK	K	R	0.663	8.15	25.4	19	2.68					0	0	1	0	2641.76	4100.76	939705	684	706
Ataxin-7 OS=Homo sapiens GN=ATXN7 PE=1 SV=1	ATX7_HUMAN	95451	3	3	3	0.000306	0.0348	ESSGNSTNCQNASSSTSGGSGKKR	K	K	0.63	7.41	28.3	18.1	1.56					0	0	0	0	2788.86	3314.42	58432.4	684	707
Actin filament-associated protein 1-like 1 OS=Homo sapiens GN=AFAP1L1 PE=1 SV=2	AF1L1_HUMAN	86432.9	1	1	1	0.000102	0.0247	QTSDSDSVGVGDNCSTLGR	K	R	0.581	5.24	25	14.1	4.51					0	0	1	0	2436.61	3525.89	241063	347	365
Acetoacetyl-CoA synthetase OS=Homo sapiens GN=AACS PE=1 SV=1	AACS_HUMAN	75145	1	1	1	0.000102	0.0253	GLPDLKKVVVIPYVSSR	K	E	0.83	12.6	25	18.2	8.25					0	0	1	0	1956.13	4035.29	1742230	229	245
Dermcidin OS=Homo sapiens GN=DCD PE=1 SV=2	DCD_HUMAN	11284.1	1	1	1	0.000102	0.1	ENAGEDPGLAR	K	Q	0.997	42.8	36.6	31.9	26.6	49.9	1.96	0.259	0.636	0	1	0	0	1128.53	1626.3	17680	43	53
Transformation/transcription domain-associated protein OS=Homo sapiens GN=TRRAP PE=1 SV=3	TRRAP_HUMAN	437600	1	1	1	0.000102	0.00777	KTQEDTSSPLSAAGQPENMDSQQLVSLVQK	K	A	0.571	21.2	38.8	32.2	2.73					0	0	0	1	3599.37	4118.77	814931	3784	3813
Transcriptional regulator ATRX OS=Homo sapiens GN=ATRX PE=1 SV=5	ATRX_HUMAN	282590	3	4	5	0.00051	0.0213	ISGSGSNSDMMENSKEEGTSSSEK	K	S	0.714	6.83	28.5	20.3	0					0	0	1	0	2798.87	4051.94	1153090	47	70
Transcriptional regulator ATRX OS=Homo sapiens GN=ATRX PE=1 SV=5	ATRX_HUMAN	282590	3	4	5	0.00051	0.0213	LAMNQNTDKISGSGSNSDMMENSK	R	E	0.635	13.4	31.2	22.5	4.72					0	0	3	0	2896.94	4031.7	2429750	38	61
Transcriptional regulator ATRX OS=Homo sapiens GN=ATRX PE=1 SV=5	ATRX_HUMAN	282590	3	4	5	0.00051	0.0213	LFIISTKAGSLGINLVAANR	R	V	0.83	11.5	25	24.2	1.02					0	0	1	0	2102.2	3299.82	306269	2112	2131
Midasin OS=Homo sapiens GN=MDN1 PE=1 SV=2	MDN1_HUMAN	632826	1	1	1	0.000102	0.00482	QGSDAYDAQTYDVASKEQQQSAKDSGK	K	D	0.83	24.5	36.1	24.6	0					0	0	1	0	3192.15	4125.77	821866	5153	5179
Pre-mRNA cleavage complex 2 protein Pcf11 OS=Homo sapiens GN=PCF11 PE=1 SV=3	PCF11_HUMAN	173051	1	1	1	0.000102	0.0045	KSLFKLR	R	S	0.561	6.05	26.8	17.8	1.68					0	1	0	0	934.583	2492.48	138054	113	119
SLIT-ROBO Rho GTPase-activating protein 1 OS=Homo sapiens GN=SRGAP1 PE=1 SV=1	SRGP1_HUMAN	124268	1	1	1	0.000102	0.0184	RSTSSSSDTMSTFKPMVAPR	R	M	0.659	5.52	27.4	18.3	0.57					0	0	1	0	2727.83	3774.66	523547	1026	1045
Glutamate receptor 2 OS=Homo sapiens GN=GRIA2 PE=1 SV=3	GRIA2_HUMAN	98824.2	2	2	2	0.000204	0.0283	MKVAKNAQNINPSSSQNSQNFATYK	R	E	0.558	15.4	35.6	26.7	0.98					0	0	1	0	3243.11	4108.11	2581620	846	870
Glutamate receptor 2 OS=Homo sapiens GN=GRIA2 PE=1 SV=3	GRIA2_HUMAN	98824.2	2	2	2	0.000204	0.0283	NAQNINPSSSQNSQNFATYK	K	E	0.623	4.31	25	17.7	0					0	0	1	0	2619.74	3630.91	282069	851	870
Histone-lysine N-methyltransferase 2C OS=Homo sapiens GN=KMT2C PE=1 SV=3	KMT2C_HUMAN	541360	1	1	1	0.000102	0.00692	QNPAEGLQTLGAQMQGGFGCGNQLPKTDGGSETK	K	K	0.66	23.4	41.6	37.1	0					0	0	0	1	3777.49	3948.3	1915450	3814	3847
IgGFc-binding protein OS=Homo sapiens GN=FCGBP PE=1 SV=3	FCGBP_HUMAN	571983	1	1	1	0.000102	0.00148	LASVSVSR	K	T	0.916	20.9	34.4	32.2	2.79					0	1	0	0	818.473	1764.12	18821.4	5325	5332
Neuron navigator 2 OS=Homo sapiens GN=NAV2 PE=1 SV=3	NAV2_HUMAN	268171	2	2	2	0.000204	0.00924	NGAGNRSSTSSIDSNISSK	R	S	0.567	4.86	25	18.2	0					0	0	1	0	2444.61	3911.79	767576	1226	1244
Neuron navigator 2 OS=Homo sapiens GN=NAV2 PE=1 SV=3	NAV2_HUMAN	268171	2	2	2	0.000204	0.00924	SNSRNGAGNRSSTSSIDSNISSK	K	S	0.572	10.4	29.8	17.6	6.46					0	0	0	1	2889.8	4163.48	561475	1222	1244
Agrin OS=Homo sapiens GN=AGRN PE=1 SV=5	AGRIN_HUMAN	217225	4	5	5	0.00051	0.0208	GPSGLLLYNGQK	R	T	0.982	28.8	36.1	24.6	19.1					0	2	0	0	1246.68	2724.55	365179	1672	1683
Agrin OS=Homo sapiens GN=AGRN PE=1 SV=5	AGRIN_HUMAN	217225	4	5	5	0.00051	0.0208	SAGDVDTLAFDGR	K	T	0.997	41.7	37.9	23.5	33.8	55	3.64	0.465	0.654	0	1	0	0	1323.62	2636.31	110776	1864	1876
Agrin OS=Homo sapiens GN=AGRN PE=1 SV=5	AGRIN_HUMAN	217225	4	5	5	0.00051	0.0208	SELFGETAR	K	S	0.982	18.2	35.9	25.3	7.06	37.8	0.143	0.0714	0.667	0	1	0	0	1009.49	2241.05	75020.1	1159	1167
Agrin OS=Homo sapiens GN=AGRN PE=1 SV=5	AGRIN_HUMAN	217225	4	5	5	0.00051	0.0208	STVPVNTNR	R	W	0.954	15.9	36.1	28.9	0.21	45.3	0.569	0.141	0.722	0	1	0	0	987.522	1515.42	73113.1	1965	1973
Protein FAM214A OS=Homo sapiens GN=FAM214A PE=1 SV=2	F214A_HUMAN	121672	1	1	1	0.000102	0.0223	GKEAFSMTFGSPEFSSPEDTNEGK	K	I	0.635	15.8	32.3	24.5	5.19					0	0	1	0	3001.98	4146.12	1290880	421	444
Bifunctional glutamate/proline--tRNA ligase OS=Homo sapiens GN=EPRS PE=1 SV=5	SYEP_HUMAN	170593	1	1	1	0.000102	0.0212	EKTGQEYKPGNPPAEIGQNISSNSSASILESK	K	S	0.659	19.9	39.7	32.8	0.01					0	0	1	0	3848.47	4638.17	219688	793	824
Neuropilin and tolloid-like protein 1 OS=Homo sapiens GN=NETO1 PE=2 SV=2	NETO1_HUMAN	60192.3	1	1	1	0.000102	0.0319	QTTSETQKSVQCGTWTK	K	H	0.644	8.91	25	14.3	4.53					0	0	1	0	2573.68	3718.88	435251	30	46
Glycogen phosphorylase, muscle form OS=Homo sapiens GN=PYGM PE=1 SV=6	PYGM_HUMAN	97094.8	2	2	2	0.000204	0.0226	NLAENISR	R	V	0.997	29.2	36.1	36.3	7.48	40.4	0.0862	0.0916	0.75	0	1	0	0	916.485	1920.78	64121.7	271	278
Glycogen phosphorylase, muscle form OS=Homo sapiens GN=PYGM PE=1 SV=6	PYGM_HUMAN	97094.8	2	2	2	0.000204	0.0226	VAAAFPGDVDR	R	L	0.997	37.1	37.1	29.6	22.5	48.7	0.678	0.228	0.682	0	1	0	0	1117.56	2319.46	149302	415	425
Dynein heavy chain 17, axonemal OS=Homo sapiens GN=DNAH17 PE=1 SV=2	DYH17_HUMAN	511792	1	1	1	0.000102	0.00669	CYITLTQSLHLIMGGAPAGPAGTGKTETTK	R	D	0.663	21.9	40	25.2	10.8					0	0	0	1	3571.34	3976.06	262505	1815	1844
Nesprin-2 OS=Homo sapiens GN=SYNE2 PE=1 SV=3	SYNE2_HUMAN	796454	1	1	1	0.000102	0.00421	KMEEDIYTNLSKMETVLGQSMSSLPLSYR	R	E	0.804	19	37.7	32.7	-1.54					0	0	1	0	3971.36	1296.91	1065.2	3366	3394
Nodal modulator 2 OS=Homo sapiens GN=NOMO2 PE=1 SV=1	NOMO1_HUMAN,NOMO2_HUMAN,NOMO3_HUMAN	134135	1	1	1	0.000102	0.0268	VTNSNANAASPLIVAGYNVSGSVRSDGEPMKGVK	R	F	0.729	26.6	41.6	38.3	1.1					0	0	0	1	3807.51	4126.31	1554550	201	234
Nodal modulator 2 OS=Homo sapiens GN=NOMO2 PE=1 SV=1	NOMO1_HUMAN,NOMO2_HUMAN,NOMO3_HUMAN	134135	1	1	1	0.000102	0.0268	VTNSNANAASPLIVAGYNVSGSVRSDGEPMKGVK	R	F	0.729	26.6	41.6	38.3	1.1					0	0	0	1	3807.51	4126.31	1554550	201	234
Nodal modulator 2 OS=Homo sapiens GN=NOMO2 PE=1 SV=1	NOMO1_HUMAN,NOMO2_HUMAN,NOMO3_HUMAN	134135	1	1	1	0.000102	0.0268	VTNSNANAASPLIVAGYNVSGSVRSDGEPMKGVK	R	F	0.729	26.6	41.6	38.3	1.1					0	0	0	1	3807.51	4126.31	1554550	201	234
Very low-density lipoprotein receptor OS=Homo sapiens GN=VLDLR PE=1 SV=1	VLDLR_HUMAN	96098	1	1	1	0.000102	0.0836	DCQSTATTVTYSETKDTNTTEISATSGLVPGGINVTTAVSEVSVPPKGTSAAWAILPLLLLVMAAVGGYLMWR	R	N	0.635	27.5	45.4	37.1	4.28					0	0	0	0	8217.58	2369.6	174.358	748	820
E3 ubiquitin-protein ligase UBR4 OS=Homo sapiens GN=UBR4 PE=1 SV=1	UBR4_HUMAN	573842	1	1	1	0.000102	0.00424	EDGSCLALVKRTPSSGMSSTMK	K	E	0.785	12.2	29.6	21.2	4.68					0	0	1	0	2880.91	3614.28	382807	1720	1741
DNA endonuclease RBBP8 OS=Homo sapiens GN=RBBP8 PE=1 SV=2	CTIP_HUMAN	101944	1	2	2	0.000204	0.0234	MNISGSSCGSPNSADTSSDFK	-	D	0.715	4.28	25	16.6	0.94					0	0	2	0	2549.7	3777.76	1781810	1	21
Immunoglobulin heavy constant gamma 4 OS=Homo sapiens GN=IGHG4 PE=1 SV=1	IGHG2_HUMAN,IGHG4_HUMAN	35939.5	1	1	1	0.000102	0.131	DTLMISR	K	T	0.988	30.2	34.2	36.9	7.83	44.5	0.77	0.121	1	0	2	0	0	851.429	2050.07	108676	129	135
Immunoglobulin heavy constant gamma 4 OS=Homo sapiens GN=IGHG4 PE=1 SV=1	IGHG2_HUMAN,IGHG4_HUMAN	35939.5	1	1	1	0.000102	0.131	GPSVFPLAPCSR	K	S	0.889	18.2	37.7	22.7	9.69	35.5	0.292	0.0507	0.458	0	1	0	0	1287.65	2922.27	174080	5	16
Immunoglobulin heavy constant gamma 4 OS=Homo sapiens GN=IGHG4 PE=1 SV=1	IGHG2_HUMAN,IGHG4_HUMAN	35939.5	1	1	1	0.000102	0.131	NQVSLTCLVK	K	G	0.847	14.6	36.1	26.5	1.91	38.1	0.187	0.113	0.6	0	1	0	0	1161.63	2767.09	203175	241	250
Immunoglobulin heavy constant gamma 4 OS=Homo sapiens GN=IGHG4 PE=1 SV=1	IGHG2_HUMAN,IGHG4_HUMAN	35939.5	1	1	1	0.000102	0.131	STSESTAALGCLVK	R	D	0.997	44.4	38.1	31.4	28.4	38.7	1.31	0.222	0.464	0	1	0	0	1423.71	2632.08	190217	17	30
Protein KIAA2022 OS=Homo sapiens GN=KIAA2022 PE=2 SV=1	K2022_HUMAN	167556	5	5	6	0.000612	0.0376	DCSRYMARDTNSGSSSSQQNYGLR	K	A	0.699	13.6	31.5	21.9	5.56					0	0	1	0	3063	2045.28	2885.7	458	481
Protein KIAA2022 OS=Homo sapiens GN=KIAA2022 PE=2 SV=1	K2022_HUMAN	167556	5	5	6	0.000612	0.0376	KSSPSKSGAMNQSSSQK	K	N	0.74	5.02	25	18.8	-0.22					0	0	2	0	2358.59	3851.98	3853940	1178	1194
Protein KIAA2022 OS=Homo sapiens GN=KIAA2022 PE=2 SV=1	K2022_HUMAN	167556	5	5	6	0.000612	0.0376	KYSNMSTLGNNGPTHK	K	K	0.745	10.9	30.8	25.1	-1.65					0	0	1	0	2050.69	562.01	6949.55	1430	1445
Protein KIAA2022 OS=Homo sapiens GN=KIAA2022 PE=2 SV=1	K2022_HUMAN	167556	5	5	6	0.000612	0.0376	YMARDTNSGSSSSQQNYGLR	R	A	0.627	7.31	26.5	19.3	0.02					0	0	1	0	2640.77	3701.14	309919	462	481
Protein KIAA2022 OS=Homo sapiens GN=KIAA2022 PE=2 SV=1	K2022_HUMAN	167556	5	5	6	0.000612	0.0376	YSNMSTLGNNGPTHK	K	K	0.561	3.19	25	15.8	0.57					0	0	1	0	2038.54	4594.86	85805	1431	1445
Vacuolar protein sorting-associated protein 13D OS=Homo sapiens GN=VPS13D PE=1 SV=2	VP13D_HUMAN	491916	1	1	1	0.000102	0.00433	YAAPDKNSSSSTIGSPSSR	R	T	0.622	7.28	25	20.8	-0.74					0	0	1	0	2472.65	3696.3	586779	2996	3014
Alpha-1-antitrypsin OS=Homo sapiens GN=SERPINA1 PE=1 SV=3	A1AT_HUMAN	46737.9	2	2	2	0.000204	0.0646	KQINDYVEK	K	G	0.997	23.3	36.2	27.3	10.3	41.5	1.1	0.26	0.722	0	1	0	0	1136.59	1720.27	16117.4	179	187
Alpha-1-antitrypsin OS=Homo sapiens GN=SERPINA1 PE=1 SV=3	A1AT_HUMAN	46737.9	2	2	2	0.000204	0.0646	VFSNGADLSGVTEEAPLK	K	L	0.997	62.9	39.4	30.3	49.4	74.3	5.92	0.458	0.583	0	1	0	0	1833.92	2978.74	61602.7	335	352
Obscurin OS=Homo sapiens GN=OBSCN PE=1 SV=3	OBSCN_HUMAN	868462	1	1	1	0.000102	0.00364	VQAEAGAIATLSCEVAQAQTEVTWYKDGK	K	K	0.778	20.7	38.8	29.1	5.55					0	0	1	0	3525.34	4357.86	230061	1360	1388
Transmembrane protein 131-like OS=Homo sapiens GN=TMEM131L PE=1 SV=2	T131L_HUMAN	179341	1	1	1	0.000102	0.0143	QNASSSSQQNNGPMDVISPHSYK	R	S	0.555	10.6	30.4	24.4	0					0	0	1	0	2895.88	3604.43	320678	907	929
Cytoplasmic aconitate hydratase OS=Homo sapiens GN=ACO1 PE=1 SV=3	ACOC_HUMAN	98401	1	1	1	0.000102	0.009	EPLGVNAK	K	G	0.978	22.9	31	33.4	3.66					0	1	0	0	827.462	1523.7	33693.5	573	580
Protocadherin-7 OS=Homo sapiens GN=PCDH7 PE=1 SV=2	PCDH7_HUMAN	116072	1	1	1	0.000102	0.0234	LSIVIGVVAGIMTVILIILIVVMAR	R	Y	0.83	14.9	25	21.9	6.95					0	0	1	0	2622.64	4044.04	1148990	878	902
Putative deoxyribonuclease TATDN2 OS=Homo sapiens GN=TATDN2 PE=1 SV=2	TATD2_HUMAN	85024.2	1	1	1	0.000102	0.025	SRMSDYSPNSTGSVQNTSR	R	D	0.83	12.2	25	21	4.98					0	0	1	0	2571.69	3735.84	607418	414	432
Inter-alpha-trypsin inhibitor heavy chain H2 OS=Homo sapiens GN=ITIH2 PE=1 SV=2	ITIH2_HUMAN	106466	3	3	3	0.000306	0.0381	IQPSGGTNINEALLR	K	A	0.914	22.7	36.3	17.8	19.3					0	1	0	0	1582.85	2732.24	113346	380	394
Inter-alpha-trypsin inhibitor heavy chain H2 OS=Homo sapiens GN=ITIH2 PE=1 SV=2	ITIH2_HUMAN	106466	3	3	3	0.000306	0.0381	IYGNQDTSSQLK	R	K	0.996	27.7	38.1	31.3	10.8	40.5	0.00436	0.037	0.5	0	1	0	0	1353.66	1839.87	16152.1	476	487
Inter-alpha-trypsin inhibitor heavy chain H2 OS=Homo sapiens GN=ITIH2 PE=1 SV=2	ITIH2_HUMAN	106466	3	3	3	0.000306	0.0381	SLAPTAAAK	R	R	0.632	14.6	34.4	28.7	0					0	1	0	0	829.478	1567.49	55427.6	597	605
Fibronectin type III domain-containing protein 1 OS=Homo sapiens GN=FNDC1 PE=2 SV=4	FNDC1_HUMAN	205558	1	1	1	0.000102	0.0169	GGKDGEDAPATNSNAPSRSTMSSSVSSHLSSR	K	T	0.702	24.8	41.2	31.5	3					0	0	0	1	3755.17	4150.58	2022860	743	774
COP9 signalosome complex subunit 1 OS=Homo sapiens GN=GPS1 PE=1 SV=4	CSN1_HUMAN	55538.2	1	1	1	0.000102	0.0407	EGSQGELTPANSQSRMSTNM	R	-	0.673	5.77	25	19.3	0					0	0	1	0	2543.71	3605.11	468280	472	491
Keratin, type II cytoskeletal 2 epidermal OS=Homo sapiens GN=KRT2 PE=1 SV=2	K22E_HUMAN	65433.9	12	13	13	0.00133	0.26	AQYEEIAQR	K	S	0.997	29.9	36.7	34.8	0	57.3	2.09	0.131	0.944	0	2	0	0	1107.54	1904.45	67101.3	354	362
Keratin, type II cytoskeletal 2 epidermal OS=Homo sapiens GN=KRT2 PE=1 SV=2	K22E_HUMAN	65433.9	12	13	13	0.00133	0.26	DVDNAYMIK	K	V	0.997	24	36.6	28.5	9.85	42.5	1.44	0.245	0.778	0	1	0	0	1084.5	2097.14	99917	288	296
Keratin, type II cytoskeletal 2 epidermal OS=Homo sapiens GN=KRT2 PE=1 SV=2	K22E_HUMAN	65433.9	12	13	13	0.00133	0.26	FLEQQNQVLQTK	R	W	0.997	51.9	37.1	37.5	30.3	60.8	2.46	0.217	0.75	0	4	0	0	1475.79	2449.2	294875	198	209
Keratin, type II cytoskeletal 2 epidermal OS=Homo sapiens GN=KRT2 PE=1 SV=2	K22E_HUMAN	65433.9	12	13	13	0.00133	0.26	GFSSGSAVVSGGSR	R	R	0.997	32.5	37.7	26.6	20.9	48.3	2.05	0.315	0.536	0	1	0	0	1254.61	1952.51	33262.1	21	34
Keratin, type II cytoskeletal 2 epidermal OS=Homo sapiens GN=KRT2 PE=1 SV=2	K22E_HUMAN	65433.9	12	13	13	0.00133	0.26	GGSGGGGSISGGGYGSGGGSGGR	R	Y	0.997	76.3	39.6	29.4	64.7	64.6	6.05	0.392	0.391	0	1	0	0	1741.75	1569.49	6267.4	550	572
Keratin, type II cytoskeletal 2 epidermal OS=Homo sapiens GN=KRT2 PE=1 SV=2	K22E_HUMAN	65433.9	12	13	13	0.00133	0.26	GGSGGGGSISGGGYGSGGGSGGRYGSGGGSK	R	G	0.997	41.7	42.3	33.1	23.6	66.8	2.09	0.305	0.355	0	0	1	0	2435.06	1677.15	7231.93	550	580
Keratin, type II cytoskeletal 2 epidermal OS=Homo sapiens GN=KRT2 PE=1 SV=2	K22E_HUMAN	65433.9	12	13	13	0.00133	0.26	GGSISGGGYGSGGGK	K	H	0.997	30.7	37.5	33.4	12	46.6	1.44	0.26	0.467	0	1	0	0	1197.55	1462.21	5358.04	581	595
Keratin, type II cytoskeletal 2 epidermal OS=Homo sapiens GN=KRT2 PE=1 SV=2	K22E_HUMAN	65433.9	12	13	13	0.00133	0.26	GSSSGGGYSSGSSSYGSGGR	R	Q	0.997	65.5	38.7	30.1	52.4	94.5	8.57	0.485	0.65	0	1	0	0	1740.71	1498.65	9624.86	525	544
Keratin, type II cytoskeletal 2 epidermal OS=Homo sapiens GN=KRT2 PE=1 SV=2	K22E_HUMAN	65433.9	12	13	13	0.00133	0.26	IEISELNR	K	V	0.987	34	36.5	38.5	10.2					0	1	0	0	973.531	2361.73	160960	394	401
Keratin, type II cytoskeletal 2 epidermal OS=Homo sapiens GN=KRT2 PE=1 SV=2	K22E_HUMAN	65433.9	12	13	13	0.00133	0.26	KDVDNAYMIK	K	V	0.997	35	37.2	37.3	12.5	47.8	1.02	0.287	0.75	0	1	0	0	1212.59	1761.76	15785.7	287	296
Keratin, type II cytoskeletal 2 epidermal OS=Homo sapiens GN=KRT2 PE=1 SV=2	K22E_HUMAN	65433.9	12	13	13	0.00133	0.26	SLVGLGGTK	R	S	0.997	33.5	34.9	28.9	19.6	40.6	0.0458	0.155	0.667	0	1	0	0	831.494	2190.56	137691	62	70
Keratin, type II cytoskeletal 2 epidermal OS=Homo sapiens GN=KRT2 PE=1 SV=2	K22E_HUMAN	65433.9	12	13	13	0.00133	0.26	STSSFSCLSR	R	H	0.969	14.1	36.5	28	-1	35.8	0.699	0.142	0.55	0	1	0	0	1131.51	2073.63	39315.6	36	45
Keratin, type II cytoskeletal 2 epidermal OS=Homo sapiens GN=KRT2 PE=1 SV=2	K22E_HUMAN	65433.9	12	13	13	0.00133	0.26	TAAENDFVTLK	R	K	0.993	33.7	37	26.2	22.5					0	1	0	0	1208.62	2523.78	91688.9	276	286
Keratin, type II cytoskeletal 2 epidermal OS=Homo sapiens GN=KRT2 PE=1 SV=2	K22E_HUMAN	65433.9	12	13	13	0.00133	0.26	VDPEIQNVK	K	A	0.997	31.3	33.9	27.1	19	51.8	1.74	0.27	0.833	0	1	0	0	1041.56	1891.89	95255.7	167	175
Keratin, type II cytoskeletal 2 epidermal OS=Homo sapiens GN=KRT2 PE=1 SV=2	K22E_HUMAN	65433.9	12	13	13	0.00133	0.26	YEDEINK	K	R	0.981	14.9	34.8	29.1	0	33.6	0.137	0.0446	0.714	0	1	0	0	910.415	1506.64	14785	268	274
Keratin, type II cytoskeletal 2 epidermal OS=Homo sapiens GN=KRT2 PE=1 SV=2	K22E_HUMAN	65433.9	12	13	13	0.00133	0.26	YEDEINKR	K	T	0.971	17.7	36.4	29.9	0.18	40.2	0.721	0.0323	0.688	0	1	0	0	1066.52	1435.05	6755.25	268	275
Keratin, type II cytoskeletal 1 OS=Homo sapiens GN=KRT1 PE=1 SV=6	K2C1_HUMAN	66040.3	26	35	40	0.00408	0.438	AEAESLYQSK	K	Y	0.997	48	37.1	35.6	28.2	56.9	3.6	0.42	0.85	0	2	0	0	1126.53	1816.69	67060.3	367	376
Keratin, type II cytoskeletal 1 OS=Homo sapiens GN=KRT1 PE=1 SV=6	K2C1_HUMAN	66040.3	26	35	40	0.00408	0.438	AQYEDIAQK	K	S	0.997	40.8	36.3	45.1	11	49	1.46	0.31	0.833	0	2	0	0	1065.52	1799.02	77763	356	364
Keratin, type II cytoskeletal 1 OS=Homo sapiens GN=KRT1 PE=1 SV=6	K2C1_HUMAN	66040.3	26	35	40	0.00408	0.438	AQYEDIAQKSK	K	A	0.997	29.6	37.4	26.8	17.6	48.2	2.17	0.243	0.636	0	1	0	0	1280.65	1620.54	16145	356	366
Keratin, type II cytoskeletal 1 OS=Homo sapiens GN=KRT1 PE=1 SV=6	K2C1_HUMAN	66040.3	26	35	40	0.00408	0.438	DVDGAYMTK	K	V	0.997	24.9	35.7	37	2.22	36.2	0.77	0.232	0.611	0	1	0	0	999.445	1869.78	22772.8	290	298
Keratin, type II cytoskeletal 1 OS=Homo sapiens GN=KRT1 PE=1 SV=6	K2C1_HUMAN	66040.3	26	35	40	0.00408	0.438	FLEQQNQVLQTK	R	W	0.997	51.9	37.1	37.5	30.3	60.8	2.46	0.217	0.75	0	4	0	0	1475.79	2449.2	294875	200	211
Keratin, type II cytoskeletal 1 OS=Homo sapiens GN=KRT1 PE=1 SV=6	K2C1_HUMAN	66040.3	26	35	40	0.00408	0.438	FSSCGGGGGSFGAGGGFGSR	R	S	0.997	108	39.4	39.1	88.6	76.7	6.17	0.458	0.525	0	1	0	0	1765.73	2485.29	35922.2	46	65
Keratin, type II cytoskeletal 1 OS=Homo sapiens GN=KRT1 PE=1 SV=6	K2C1_HUMAN	66040.3	26	35	40	0.00408	0.438	GGGGGGYGSGGSSYGSGGGSYGSGGGGGGGR	R	G	0.997	95.6	41.2	31.3	83.2	94	8.62	0.56	0.355	0	1	1	0	2383.95	1798.81	36649.4	519	549
Keratin, type II cytoskeletal 1 OS=Homo sapiens GN=KRT1 PE=1 SV=6	K2C1_HUMAN	66040.3	26	35	40	0.00408	0.438	GGGSSGGSIGGR	S	G	0.603					37	0.102	0.178	0.5	0	1	0	0	948.449	1860.64	34182.6	605	616
Keratin, type II cytoskeletal 1 OS=Homo sapiens GN=KRT1 PE=1 SV=6	K2C1_HUMAN	66040.3	26	35	40	0.00408	0.438	GSGGGSSGGSIGGRGSSSGGVK	R	S	0.997	59.5	40.1	34.9	41	61.3	3.64	0.359	0.409	0	1	0	0	1751.83	1323.57	8050.63	603	624
Keratin, type II cytoskeletal 1 OS=Homo sapiens GN=KRT1 PE=1 SV=6	K2C1_HUMAN	66040.3	26	35	40	0.00408	0.438	GSYGSGGSSYGSGGGSYGSGGGGGGHGSYGSGSSSGGYR	R	G	0.635	22.2	40.8	36.1	-0.14					0	0	0	1	3712.14	3895.86	2189780	550	588
Keratin, type II cytoskeletal 1 OS=Homo sapiens GN=KRT1 PE=1 SV=6	K2C1_HUMAN	66040.3	26	35	40	0.00408	0.438	IEISELNR	K	V	0.987	34	36.5	38.5	10.2					0	1	0	0	973.531	2361.73	160960	396	403
Keratin, type II cytoskeletal 1 OS=Homo sapiens GN=KRT1 PE=1 SV=6	K2C1_HUMAN	66040.3	26	35	40	0.00408	0.438	KDVDGAYMTK	K	V	0.997	38.1	36.5	36.7	16.9	38.4	0.921	0.185	0.6	0	2	0	0	1143.54	1449.77	17169	289	298
Keratin, type II cytoskeletal 1 OS=Homo sapiens GN=KRT1 PE=1 SV=6	K2C1_HUMAN	66040.3	26	35	40	0.00408	0.438	MSGECAPNVSVSVSTSHTTISGGGSR	R	G	0.99	37.7	42.7	30.5	22.2	54.4	1.31	0.261	0.346	0	0	1	0	2581.16	2291.79	14612.4	493	518
Keratin, type II cytoskeletal 1 OS=Homo sapiens GN=KRT1 PE=1 SV=6	K2C1_HUMAN	66040.3	26	35	40	0.00408	0.438	NKYEDEINK	R	R	0.997	20.5	37.5	28.8	5.67	48.9	1.54	0.207	0.833	0	1	0	0	1152.55	1617.62	12793.4	268	276
Keratin, type II cytoskeletal 1 OS=Homo sapiens GN=KRT1 PE=1 SV=6	K2C1_HUMAN	66040.3	26	35	40	0.00408	0.438	NMQDMVEDYR	K	N	0.997	34.6	35.7	23.6	26.1	39.5	0.678	0.218	0.6	0	1	0	0	1332.52	1769.36	10201.9	258	267
Keratin, type II cytoskeletal 1 OS=Homo sapiens GN=KRT1 PE=1 SV=6	K2C1_HUMAN	66040.3	26	35	40	0.00408	0.438	SDQSRLDSELK	K	N	0.889	23	37.6	35.1	1.91					0	1	0	0	1277.63	1852.64	21276.6	247	257
Keratin, type II cytoskeletal 1 OS=Homo sapiens GN=KRT1 PE=1 SV=6	K2C1_HUMAN	66040.3	26	35	40	0.00408	0.438	SGGGFSSGSAGIINYQR	R	R	0.997	84.7	39.5	34.6	68.2	81.8	8.8	0.544	0.676	0	2	0	0	1657.79	2634.47	80968.6	13	29
Keratin, type II cytoskeletal 1 OS=Homo sapiens GN=KRT1 PE=1 SV=6	K2C1_HUMAN	66040.3	26	35	40	0.00408	0.438	SISISVAR	K	G	0.997	39.2	33.6	40.6	13.9	43.1	0.678	0.0951	0.812	0	2	0	0	832.489	2260.28	524009	75	82
Keratin, type II cytoskeletal 1 OS=Homo sapiens GN=KRT1 PE=1 SV=6	K2C1_HUMAN	66040.3	26	35	40	0.00408	0.438	SKAEAESLYQSK	K	Y	0.997	55.3	37.7	37.5	34.1	60.3	4.38	0.363	0.75	0	1	0	0	1340.67	1686.11	8425.73	365	376
Keratin, type II cytoskeletal 1 OS=Homo sapiens GN=KRT1 PE=1 SV=6	K2C1_HUMAN	66040.3	26	35	40	0.00408	0.438	SRQFSSR	M	S	0.552	14.5	35.4	28.3	0					0	1	0	0	910.438	1586.72	19116.5	2	8
Keratin, type II cytoskeletal 1 OS=Homo sapiens GN=KRT1 PE=1 SV=6	K2C1_HUMAN	66040.3	26	35	40	0.00408	0.438	TLLEGEESR	R	M	0.997	40.9	36.8	40.4	15.8	43.6	0.276	0.133	0.722	0	1	0	0	1033.52	1953.56	113629	484	492
Keratin, type II cytoskeletal 1 OS=Homo sapiens GN=KRT1 PE=1 SV=6	K2C1_HUMAN	66040.3	26	35	40	0.00408	0.438	TNAENEFVTIK	R	K	0.997	25	37.5	27.6	12	49	1.47	0.114	0.682	0	4	0	0	1265.64	2523.37	301329	278	288
Keratin, type II cytoskeletal 1 OS=Homo sapiens GN=KRT1 PE=1 SV=6	K2C1_HUMAN	66040.3	26	35	40	0.00408	0.438	TNAENEFVTIKK	R	D	0.997	39.7	36.9	27.5	27.6	45.2	0.824	0	0.583	0	2	0	0	1393.73	2155.51	75715.3	278	289
Keratin, type II cytoskeletal 1 OS=Homo sapiens GN=KRT1 PE=1 SV=6	K2C1_HUMAN	66040.3	26	35	40	0.00408	0.438	YEDEINK	K	R	0.981	14.9	34.8	29.1	0	33.6	0.137	0.0446	0.714	0	1	0	0	910.415	1506.64	14785	270	276
Keratin, type II cytoskeletal 1 OS=Homo sapiens GN=KRT1 PE=1 SV=6	K2C1_HUMAN	66040.3	26	35	40	0.00408	0.438	YEDEINKR	K	T	0.971	17.7	36.4	29.9	0.18	40.2	0.721	0.0323	0.688	0	1	0	0	1066.52	1435.05	6755.25	270	277
Keratin, type II cytoskeletal 1 OS=Homo sapiens GN=KRT1 PE=1 SV=6	K2C1_HUMAN	66040.3	26	35	40	0.00408	0.438	YEELQITAGR	K	H	0.997	54.2	37.3	43	0	52	2.2	0.0154	0.8	0	2	0	0	1180.58	2441.92	233305	377	386
Short transient receptor potential channel 4 OS=Homo sapiens GN=TRPC4 PE=1 SV=1	TRPC4_HUMAN	112106	1	1	1	0.000102	0.0194	ESSNSADSDEKSDSEGNSK	K	D	0.564	3.24	25	16.6	-1.97					0	0	1	0	2336.64	2719.62	167651	770	788
Type-1 angiotensin II receptor OS=Homo sapiens GN=AGTR1 PE=1 SV=1	AGTR1_HUMAN	41064.2	1	1	1	0.000102	0.0474	MSTLSYRPSDNVSSSTK	K	K	0.715	4.27	25	17.6	0					0	0	1	0	2462.65	3952.88	1682850	334	350
Immunoglobulin heavy constant gamma 3 OS=Homo sapiens GN=IGHG3 PE=1 SV=2	IGHG3_HUMAN	41285.9	5	6	6	0.000612	0.141	DTLMISR	K	T	0.988	30.2	34.2	36.9	7.83	44.5	0.77	0.121	1	0	2	0	0	851.429	2050.07	108676	179	185
Immunoglobulin heavy constant gamma 3 OS=Homo sapiens GN=IGHG3 PE=1 SV=2	IGHG3_HUMAN	41285.9	5	6	6	0.000612	0.141	GPSVFPLAPCSR	K	S	0.889	18.2	37.7	22.7	9.69	35.5	0.292	0.0507	0.458	0	1	0	0	1287.65	2922.27	174080	5	16
Immunoglobulin heavy constant gamma 3 OS=Homo sapiens GN=IGHG3 PE=1 SV=2	IGHG3_HUMAN	41285.9	5	6	6	0.000612	0.141	NQVSLTCLVK	K	G	0.847	14.6	36.1	26.5	1.91	38.1	0.187	0.113	0.6	0	1	0	0	1161.63	2767.09	203175	291	300
Immunoglobulin heavy constant gamma 3 OS=Homo sapiens GN=IGHG3 PE=1 SV=2	IGHG3_HUMAN	41285.9	5	6	6	0.000612	0.141	SCDTPPPCPR	K	C	0.997	48.4	36.4	28.4	35.9	61.5	4.42	0.478	0.9	0	1	0	0	1186.5	1502.7	23522.6	119	128
Immunoglobulin heavy constant gamma 3 OS=Homo sapiens GN=IGHG3 PE=1 SV=2	IGHG3_HUMAN	41285.9	5	6	6	0.000612	0.141	STSGGTAALGCLVK	R	D	0.997	77.9	37.2	37.2	58.2	45.2	1.92	0.314	0.5	0	1	0	0	1321.68	2551.16	56129.8	17	30
Immunoglobulin heavy constant gamma 4 OS=Homo sapiens GN=IGHG4 PE=1 SV=1	IGHG2_HUMAN,IGHG4_HUMAN	35939.5	1	1	1	0.000102	0.131	DTLMISR	K	T	0.988	30.2	34.2	36.9	7.83	44.5	0.77	0.121	1	0	2	0	0	851.429	2050.07	108676	129	135
Immunoglobulin heavy constant gamma 4 OS=Homo sapiens GN=IGHG4 PE=1 SV=1	IGHG2_HUMAN,IGHG4_HUMAN	35939.5	1	1	1	0.000102	0.131	GPSVFPLAPCSR	K	S	0.889	18.2	37.7	22.7	9.69	35.5	0.292	0.0507	0.458	0	1	0	0	1287.65	2922.27	174080	5	16
Immunoglobulin heavy constant gamma 4 OS=Homo sapiens GN=IGHG4 PE=1 SV=1	IGHG2_HUMAN,IGHG4_HUMAN	35939.5	1	1	1	0.000102	0.131	NQVSLTCLVK	K	G	0.847	14.6	36.1	26.5	1.91	38.1	0.187	0.113	0.6	0	1	0	0	1161.63	2767.09	203175	241	250
Immunoglobulin heavy constant gamma 4 OS=Homo sapiens GN=IGHG4 PE=1 SV=1	IGHG2_HUMAN,IGHG4_HUMAN	35939.5	1	1	1	0.000102	0.131	STSESTAALGCLVK	R	D	0.997	44.4	38.1	31.4	28.4	38.7	1.31	0.222	0.464	0	1	0	0	1423.71	2632.08	190217	17	30
Protein furry homolog OS=Homo sapiens GN=FRY PE=1 SV=1	FRY_HUMAN	338881	1	1	1	0.000102	0.00763	STGQLNMNPGTTSGNTATAERSR	K	H	0.65	9.31	29.3	18.7	4.2					0	0	1	0	2846.89	3726.44	338649	1955	1977
Mediator of RNA polymerase II transcription subunit 1 OS=Homo sapiens GN=MED1 PE=1 SV=4	MED1_HUMAN	168482	8	9	9	0.000918	0.0848	AKSPISSGSGGSHMSGTSSSSGMK	K	S	0.83	16.2	28.8	23.9	6.33					0	0	2	0	2803.75	3929.21	2639760	1221	1244
Mediator of RNA polymerase II transcription subunit 1 OS=Homo sapiens GN=MED1 PE=1 SV=4	MED1_HUMAN	168482	8	9	9	0.000918	0.0848	AKSPISSGSGGSHMSGTSSSSGMKSSSGLGSSGSLSQK	K	T	0.669	24.7	41.8	34.2	4.32					0	0	0	1	3891.42	4029.32	1303830	1221	1258
Mediator of RNA polymerase II transcription subunit 1 OS=Homo sapiens GN=MED1 PE=1 SV=4	MED1_HUMAN	168482	8	9	9	0.000918	0.0848	LASPMKPVPGTPPSSKAKSPISSGSGGSHMSGTSSSSGMK	K	S	0.65	21.9	40.1	32.7	2.93					0	0	1	0	4550.62	4686.17	48264.2	1205	1244
Mediator of RNA polymerase II transcription subunit 1 OS=Homo sapiens GN=MED1 PE=1 SV=4	MED1_HUMAN	168482	8	9	9	0.000918	0.0848	LSSSMYSSQGSSGSSQSK	K	N	0.577	5.14	25	18.6	-1.38					0	0	1	0	2334.56	3622.19	1954540	1127	1144
Mediator of RNA polymerase II transcription subunit 1 OS=Homo sapiens GN=MED1 PE=1 SV=4	MED1_HUMAN	168482	8	9	9	0.000918	0.0848	NSSQSGGKPGSSPITKHGLSSGSSSTK	K	M	0.62	15.9	34.2	24.2	1.83					0	0	1	0	3084.05	3755.57	154975	1145	1171
Mediator of RNA polymerase II transcription subunit 1 OS=Homo sapiens GN=MED1 PE=1 SV=4	MED1_HUMAN	168482	8	9	9	0.000918	0.0848	SPISSGSGGSHMSGTSSSSGMKSSSGLGSSGSLSQK	K	T	0.576	21.4	40.8	34.1	0.7					0	0	0	1	3670.34	3901.82	1216460	1223	1258
Mediator of RNA polymerase II transcription subunit 1 OS=Homo sapiens GN=MED1 PE=1 SV=4	MED1_HUMAN	168482	8	9	9	0.000918	0.0848	TPPSSNSCTASSSSFSSSGSSMSSSQNQHGSSK	K	G	0.642	22.1	38	24.1	9.11					0	0	0	1	3443.27	4003.14	310009	1259	1291
Mediator of RNA polymerase II transcription subunit 1 OS=Homo sapiens GN=MED1 PE=1 SV=4	MED1_HUMAN	168482	8	9	9	0.000918	0.0848	TPPSSNSCTASSSSFSSSGSSMSSSQNQHGSSKGK	K	S	0.62	21.5	39.2	32.8	2.4					0	0	1	0	3692.35	4844.72	3776.53	1259	1293
Small conductance calcium-activated potassium channel protein 2 OS=Homo sapiens GN=KCNN2 PE=1 SV=2	FRM4B_HUMAN,KCNN2_HUMAN	63762	1	1	1	0.000102	0.0121	IVTLETK	R	L	0.621	14.5	34.5	25.6	0					0	1	0	0	846.493	1991.31	38171.5	507	513
Inter-alpha-trypsin inhibitor heavy chain H1 OS=Homo sapiens GN=ITIH1 PE=1 SV=3	ITIH1_HUMAN	101390	3	4	4	0.000408	0.0296	AAISGENAGLVR	K	A	0.997	65.5	35.6	35.7	46.7	63.7	3.64	0.432	0.792	0	2	0	0	1157.63	2119.14	74580.4	126	137
Inter-alpha-trypsin inhibitor heavy chain H1 OS=Homo sapiens GN=ITIH1 PE=1 SV=3	ITIH1_HUMAN	101390	3	4	4	0.000408	0.0296	ELAAQTIK	K	K	0.891	26.4	35.8	30.5	0					0	1	0	0	873.504	1782.37	27645.4	215	222
Inter-alpha-trypsin inhibitor heavy chain H1 OS=Homo sapiens GN=ITIH1 PE=1 SV=3	ITIH1_HUMAN	101390	3	4	4	0.000408	0.0296	VTYDVSR	K	D	0.667	15.3	34.6	21.5	7.71					0	1	0	0	839.426	1672.66	19612	258	264
Collagen alpha-1(XXI) chain OS=Homo sapiens GN=COL21A1 PE=2 SV=1	COLA1_HUMAN	99370.6	1	1	1	0.000102	0.0376	GEIGPPGQQGKKGAPGMPGLMGSNGSPGQPGTPGSK	K	G	0.589	23.5	40.6	33.3	4.15					0	0	0	1	3653.45	3895.31	1345400	620	655
Prostaglandin-H2 D-isomerase OS=Homo sapiens GN=PTGDS PE=1 SV=1	PTGDS_HUMAN	21029.1	1	2	2	0.000204	0.0368	MATLYSR	R	T	0.988	20.5	33.7	30.1	4.37	33.7	0.187	0.107	0.786	0	2	0	0	841.424	1850.37	266138	145	151
Immunoglobulin lambda-like polypeptide 5 OS=Homo sapiens GN=IGLL5 PE=2 SV=2	IGLL5_HUMAN	23062.9	2	3	3	0.000306	0.107	SYSCQVTHEGSTVEK	R	T	0.997	62.2	40	29.9	49.2	65.7	5.59	0.473	0.633	0	2	0	0	1711.76	1722.33	16842.8	192	206
Immunoglobulin lambda-like polypeptide 5 OS=Homo sapiens GN=IGLL5 PE=2 SV=2	IGLL5_HUMAN	23062.9	2	3	3	0.000306	0.107	VTVLGQPK	K	A	0.997	36.7	29.4	38.5	13.4	41.3	0.469	0.247	0.812	0	1	0	0	841.514	1905.14	34638.2	105	112
Kinesin-like protein KIF26A OS=Homo sapiens GN=KIF26A PE=1 SV=3	KI26A_HUMAN	194588	1	1	1	0.000102	0.0106	AKYASSSSGGESSCEEGRAR	K	R	0.589	2.23	25	17.8	-2.21					0	0	1	0	2555.7	3827.76	702082	730	749
Pro-neuregulin-1, membrane-bound isoform OS=Homo sapiens GN=NRG1 PE=1 SV=3	NRG1_HUMAN	70391.6	1	1	1	0.000102	0.0344	LEVDSNTSSQSSNSESETEDER	R	V	0.655	5.52	27.4	19.1	0					0	0	1	0	2751.84	3627.18	614266	560	581
Testican-2 OS=Homo sapiens GN=SPOCK2 PE=1 SV=1	EVPL_HUMAN,TICN2_HUMAN	46779.4	1	1	1	0.000102	0.0189	IQIQEAAK	R	K	0.55	12.9	33.8	28.9	-2.22					0	1	0	0	900.515	1741.67	17724.6	320	327
Tight junction protein ZO-1 OS=Homo sapiens GN=TJP1 PE=1 SV=3	ZO1_HUMAN	195460	1	1	1	0.000102	0.0154	SARAAAAKSTAMEETAIWEQHTVTLHR	M	A	0.598	20	41.2	31.6	-0.24					0	0	1	0	3344.36	2547.75	2599.26	2	28
Coagulation factor V OS=Homo sapiens GN=F5 PE=1 SV=4	FA5_HUMAN	251710	1	1	1	0.000102	0.0045	ITAIITQGCK	K	S	0.883	20.6	35.4	29.5	5.38					0	1	0	0	1104.61	2156.87	52075.2	2133	2142
Hemicentin-1 OS=Homo sapiens GN=HMCN1 PE=1 SV=2	HMCN1_HUMAN	613382	4	5	5	0.00051	0.00958	DGAVLAGNHAR	K	Y	0.997	22.5	36	36.9	-0.39	38.7	0.678	0.134	0.545	0	1	0	0	1080.55	1483.05	9338.96	3749	3759
Hemicentin-1 OS=Homo sapiens GN=HMCN1 PE=1 SV=2	HMCN1_HUMAN	613382	4	5	5	0.00051	0.00958	EGINVNTSGR	K	N	0.997	36.5	36.9	31.4	20.4					0	1	0	0	1046.52	1749.85	16001.6	4024	4033
Hemicentin-1 OS=Homo sapiens GN=HMCN1 PE=1 SV=2	HMCN1_HUMAN	613382	4	5	5	0.00051	0.00958	KGELISTSSAK	K	F	0.997	29.8	34.7	22.4	22.3	35.2	0.125	0.131	0.5	0	1	0	0	1120.62	1630.04	14139.3	1017	1027
Hemicentin-1 OS=Homo sapiens GN=HMCN1 PE=1 SV=2	HMCN1_HUMAN	613382	4	5	5	0.00051	0.00958	SQHSDSGNYTCIASNMEGKAQK	R	Y	0.7	6.68	28.3	18.8	0.07					0	0	2	0	2820.9	3730.06	998504	3214	3235
Collagen alpha-1(XII) chain OS=Homo sapiens GN=COL12A1 PE=1 SV=2	COCA1_HUMAN	333145	1	1	1	0.000102	0.00326	NTFTESAGAR	K	V	0.997	15	36.6	25	0.24	36.4	1.2	0.157	0.55	0	1	0	0	1053.5	1682.34	13150.8	229	238
Shugoshin 2 OS=Homo sapiens GN=SGO2 PE=1 SV=2	SGO2_HUMAN	144744	1	1	1	0.000102	0.0229	QHISSPELNCNNEINGHTNETNTEMQRNK	K	Q	0.668	23.6	40.9	35	0					0	0	0	1	3709.41	3893.57	1056730	298	326
A-kinase anchor protein 11 OS=Homo sapiens GN=AKAP11 PE=1 SV=1	AKA11_HUMAN	210513	1	1	1	0.000102	0.0137	AFSLKERAISGLANFLVSEALSNALK	R	D	0.556	12.9	28.4	19	7.74					0	0	1	0	2792.53	4273.64	548168	604	629
Mineralocorticoid receptor OS=Homo sapiens GN=NR3C2 PE=1 SV=1	MCR_HUMAN	107068	1	1	1	0.000102	0.0254	SPVSSPNNVTLRSSVSSPANINNSR	K	C	0.771	15.6	34.2	29.5	-1.07					0	0	1	0	3066.07	4303.91	406691	283	307
Small conductance calcium-activated potassium channel protein 2 OS=Homo sapiens GN=KCNN2 PE=1 SV=2	FRM4B_HUMAN,KCNN2_HUMAN	63762	1	1	1	0.000102	0.0121	IVTLETK	R	L	0.621	14.5	34.5	25.6	0					0	1	0	0	846.493	1991.31	38171.5	507	513
THO complex subunit 2 OS=Homo sapiens GN=THOC2 PE=1 SV=2	THOC2_HUMAN	182780	2	2	2	0.000204	0.0157	ASSTTPKGNSSNGNSGSNSNK	K	A	0.712	8.37	25	18.8	0.47					0	0	1	0	2477.66	3521.18	346330	1244	1264
THO complex subunit 2 OS=Homo sapiens GN=THOC2 PE=1 SV=2	THOC2_HUMAN	182780	2	2	2	0.000204	0.0157	AVNKASSTTPKGNSSNGNSGSNSNK	K	A	0.656	7.94	29.8	20.9	0					0	0	1	0	2888.92	3934.07	699677	1240	1264
Rho GTPase-activating protein 7 OS=Homo sapiens GN=DLC1 PE=1 SV=4	RHG07_HUMAN	170594	1	1	1	0.000102	0.019	SVSNSTQTSSSSSQSETSSAVSTPSPVTR	R	T	0.71	14.7	35.5	27.5	0.23					0	0	1	0	3196.14	3795.21	345344	733	761
Cystatin-A OS=Homo sapiens GN=CSTA PE=1 SV=1	CYTA_HUMAN	11006.6	1	1	1	0.000102	0.0714	LEAVQYK	K	T	0.877	27.5	33.4	28.9	13.1					0	1	0	0	850.467	1831.15	24537.5	38	44
Oxygen-regulated protein 1 OS=Homo sapiens GN=RP1 PE=1 SV=1	RP1_HUMAN	240663	2	2	2	0.000204	0.0246	ASLYDSEGQSFGSSEQVSSSSSMLQEFQEERQDK	K	C	0.597	19.6	38.9	31.2	0					0	0	1	0	4191.42	1709.13	765.127	1670	1703
Oxygen-regulated protein 1 OS=Homo sapiens GN=RP1 PE=1 SV=1	RP1_HUMAN	240663	2	2	2	0.000204	0.0246	MMVKTMETGSYSESSPDLK	K	K	0.643	7.06	27.3	19.5	0.04					0	0	1	0	2622.79	4309.72	429167	1562	1580
Ewing's tumor-associated antigen 1 OS=Homo sapiens GN=ETAA1 PE=1 SV=2	ETAA1_HUMAN	103443	1	1	1	0.000102	0.0292	HLNPGSISVQTSLTNSSQIDKPMKMEK	K	G	0.572	19.7	42.7	33.4	-1.54					0	0	1	0	3234.41	1873.88	2007.19	694	720
Fibrinogen beta chain OS=Homo sapiens GN=FGB PE=1 SV=2	FIBB_HUMAN	55928.6	4	5	5	0.00051	0.0978	LESDVSAQMEYCR	K	T	0.997	47.3	38.6	27.5	35.6	57.1	2.77	0.373	0.654	0	1	0	0	1603.67	1989.78	13219.9	212	224
Fibrinogen beta chain OS=Homo sapiens GN=FGB PE=1 SV=2	FIBB_HUMAN	55928.6	4	5	5	0.00051	0.0978	QGFGNVATNTDGK	K	N	0.997	45.6	38.1	26.2	35.3	43.3	2.77	0.363	0.462	0	1	0	0	1308.62	1917.74	21285.3	301	313
Fibrinogen beta chain OS=Homo sapiens GN=FGB PE=1 SV=2	FIBB_HUMAN	55928.6	4	5	5	0.00051	0.0978	TPCTVSCNIPVVSGK	R	E	0.997	42.4	39.3	25	33	46.8	2.07	0.222	0.467	0	2	0	0	1618.79	2499.64	81463.1	225	239
Fibrinogen beta chain OS=Homo sapiens GN=FGB PE=1 SV=2	FIBB_HUMAN	55928.6	4	5	5	0.00051	0.0978	YQISVNK	K	Y	0.988	21.5	33.2	32.6	0	36.4	1.09	0.165	0.786	0	1	0	0	851.462	1877.7	39641.5	368	374
Reelin OS=Homo sapiens GN=RELN PE=1 SV=3	RELN_HUMAN	388385	2	4	4	0.000408	0.00751	GNLNGETIK	R	S	0.997	34.1	36.5	37.2	9.13	41.8	0.387	0.012	0.722	0	2	0	0	946.484	1660.14	42254.4	1826	1834
Reelin OS=Homo sapiens GN=RELN PE=1 SV=3	RELN_HUMAN	388385	2	4	4	0.000408	0.00751	ITGAQVGTGCGTLNDGK	K	S	0.997	71.2	39.5	31.7	56.8	62.7	3.85	0.303	0.529	0	2	0	0	1648.8	2051.24	20605.4	1465	1481
Cohesin subunit SA-1 OS=Homo sapiens GN=STAG1 PE=1 SV=3	STAG1_HUMAN	144432	1	2	2	0.000204	0.0127	MSVNSGSSSSKTSSVR	R	N	0.675	9.29	25	15.6	0					0	0	2	0	2241.47	3878.99	1863500	1061	1076
Latent-transforming growth factor beta-binding protein 2 OS=Homo sapiens GN=LTBP2 PE=1 SV=3	LTBP2_HUMAN	195043	6	6	6	0.000612	0.0346	ALLEAPLK	R	Q	0.801	9.8	26.8	22.1	1.36					0	1	0	0	854.535	2612.8	198836	447	454
Latent-transforming growth factor beta-binding protein 2 OS=Homo sapiens GN=LTBP2 PE=1 SV=3	LTBP2_HUMAN	195043	6	6	6	0.000612	0.0346	GAGGQSMSEAPTGDHAPAPTR	R	M	0.83	53.2	41	31.4	37.7					0	0	1	0	2010.89	1577.82	12591.3	1390	1410
Latent-transforming growth factor beta-binding protein 2 OS=Homo sapiens GN=LTBP2 PE=1 SV=3	LTBP2_HUMAN	195043	6	6	6	0.000612	0.0346	RSTPLGQQQPAPR	R	T	0.975	20.2	36.2	34.7	-0.39	42.5	0.569	0.0918	0.654	0	0	1	0	1435.78	1654.03	38005.1	123	135
Latent-transforming growth factor beta-binding protein 2 OS=Homo sapiens GN=LTBP2 PE=1 SV=3	LTBP2_HUMAN	195043	6	6	6	0.000612	0.0346	SGAAPPTPPR	R	G	0.997	21.4	35.1	29.3	6.44	43.8	0.745	0.00913	0.65	0	1	0	0	950.505	1573.12	25560.9	151	160
Latent-transforming growth factor beta-binding protein 2 OS=Homo sapiens GN=LTBP2 PE=1 SV=3	LTBP2_HUMAN	195043	6	6	6	0.000612	0.0346	SSAAGEGTLAR	R	A	0.997	49.8	36.7	39.9	25.6	65.9	3.44	0.46	0.864	0	1	0	0	1019.51	1477.99	19807.5	249	259
Latent-transforming growth factor beta-binding protein 2 OS=Homo sapiens GN=LTBP2 PE=1 SV=3	LTBP2_HUMAN	195043	6	6	6	0.000612	0.0346	STPLGQQQPAPR	R	T	0.997	33.3	36.5	24.2	24	40.9	0.538	0.276	0.5	0	1	0	0	1279.68	1739.33	10474.3	124	135
DNA helicase MCM9 OS=Homo sapiens GN=MCM9 PE=1 SV=4	MCM9_HUMAN	127314	1	1	1	0.000102	0.0175	TSGENMASKISNSTSQGKEK	K	S	0.718	10	25.7	21.6	2.09					0	0	1	0	2666.78	3705.41	958851	767	786
Threonylcarbamoyladenosine tRNA methylthiotransferase OS=Homo sapiens GN=CDKAL1 PE=1 SV=1	CDKAL_HUMAN	65112.3	1	1	1	0.000102	0.0432	NGLGNQLSSGSHTSAASQCDSASSR	R	M	0.585	6.38	29.2	20.2	0					0	0	1	0	2879.9	3653.33	329178	520	544
Lymphoid-restricted membrane protein OS=Homo sapiens GN=LRMP PE=1 SV=3	LRMP_HUMAN	62122.9	1	1	1	0.000102	0.0144	VTIASLPR	R	N	0.956	19.9	30.8	29	4.74					0	1	0	0	856.525	2223.77	578723	374	381
Nipped-B-like protein OS=Homo sapiens GN=NIPBL PE=1 SV=2	NIPBL_HUMAN	316055	1	1	1	0.000102	0.0164	RKQDSYPQEAGGATGGNRPASQETGSTGNGSRPALMVSIDLHQAGR	K	V	0.558	30	45.3	39.9	4.06					0	0	0	0	4933.15	4091.31	770222	505	550
Ubiquitin carboxyl-terminal hydrolase 36 OS=Homo sapiens GN=USP36 PE=1 SV=3	UBP36_HUMAN	122653	2	2	2	0.000204	0.0161	GSSSSSPEHSASSDSTK	R	A	0.793	8.68	25	18.2	2.66					0	0	1	0	2197.45	3947.76	812940	609	625
Ubiquitin carboxyl-terminal hydrolase 36 OS=Homo sapiens GN=USP36 PE=1 SV=3	UBP36_HUMAN	122653	2	2	2	0.000204	0.0161	RGSSSSSPEHSASSDSTK	R	A	0.618	1.99	25	18.4	-3.01					0	0	1	0	2353.55	3911.26	2801120	608	625
Zinc finger protein 618 OS=Homo sapiens GN=ZNF618 PE=1 SV=1	ZN618_HUMAN	104955	2	2	2	0.000204	0.0283	NSANNTTTSGLTPNSMIPEK	R	E	0.62	4.25	25	17.5	0					0	0	1	0	2618.74	3525.59	261680	445	464
Zinc finger protein 618 OS=Homo sapiens GN=ZNF618 PE=1 SV=1	ZN618_HUMAN	104955	2	2	2	0.000204	0.0283	WKPQAQRNSANNTTTSGLTPNSMIPEK	K	E	0.569	13.1	34.8	28.4	-1.53					0	0	1	0	3515.19	2148.06	1414.54	438	464
Transcription factor SOX-2 OS=Homo sapiens GN=SOX2 PE=1 SV=1	SOX2_HUMAN	34310.1	2	2	2	0.000204	0.132	MYNMMETELKPPGPQQTSGGGGGNSTAAAAGGNQK	-	N	0.752	33.5	40.2	39.6	3.38					0	0	0	1	3731.41	4016.53	1432560	1	35
Transcription factor SOX-2 OS=Homo sapiens GN=SOX2 PE=1 SV=1	SOX2_HUMAN	34310.1	2	2	2	0.000204	0.132	MYNMMETELKPPGPQQTSGGGGGNSTAAAAGGNQKNSPDRVK	-	R	0.83	27	41.2	35.1	2.46					0	0	1	0	4616.77	4666.66	99091.8	1	42
Kinesin-like protein KIF3C OS=Homo sapiens GN=KIF3C PE=1 SV=3	KIF3C_HUMAN	89428.3	1	2	2	0.000204	0.0504	QNKAGPNTAGGAATPSSGGGGGGGGSGGGAGGERPKEASK	R	I	0.752	37	41.7	36.8	13.4					0	0	0	2	3753.41	3965.08	1998400	253	292
Complement C4-A OS=Homo sapiens GN=C4A PE=1 SV=2	CO4A_HUMAN	192787	4	5	5	0.00051	0.0247	ANSFLGEK	K	A	0.946	23	34.7	25.1	12.3					0	1	0	0	865.441	1981.25	74040.8	1175	1182
Complement C4-A OS=Homo sapiens GN=C4A PE=1 SV=2	CO4A_HUMAN	192787	4	5	5	0.00051	0.0247	QGSFQGGFR	R	S	0.992	32.2	36.3	30.6	16.6					0	1	0	0	983.469	2032.99	33581.3	1292	1300
Complement C4-A OS=Homo sapiens GN=C4A PE=1 SV=2	CO4A_HUMAN	192787	4	5	5	0.00051	0.0247	VDVQAGACEGK	R	L	0.997	31.1	37	31.2	14.9	39.2	0.481	0.171	0.545	0	1	0	0	1133.53	1527.79	9272.99	560	570
Complement C4-A OS=Homo sapiens GN=C4A PE=1 SV=2	CO4A_HUMAN	192787	4	5	5	0.00051	0.0247	VLSLAQEQVGGSPEK	K	L	0.997	63.7	37	27.6	53.1	73.6	4.96	0.0897	0.7	0	2	0	0	1542.8	2426.15	72361.1	1085	1099
Phospholipase DDHD1 OS=Homo sapiens GN=DDHD1 PE=1 SV=2	DDHD1_HUMAN	100437	1	1	1	0.000102	0.0233	FGRSSTTQSSETSKDSMEDEK	R	K	0.607	8.94	27.8	20	2.47					0	0	1	0	2796.83	4023.09	1834460	765	785
T-lymphoma invasion and metastasis-inducing protein 1 OS=Homo sapiens GN=TIAM1 PE=1 SV=2	TIAM1_HUMAN	177511	1	1	1	0.000102	0.0113	QHSYTSNGPTFMETASFK	R	K	0.724	4.52	25	17.9	0					0	0	1	0	2530.67	3991.39	1239090	149	166
Collagen alpha-2(XI) chain OS=Homo sapiens GN=COL11A2 PE=1 SV=5	COBA2_HUMAN	171790	1	1	1	0.000102	0.00518	GLPGESGPR	R	G	0.993	17.9	34	27.7	4.33	32.1	0.432	0.243	0.556	0	1	0	0	869.448	1560.57	29310.9	601	609
Collagen alpha-1(II) chain OS=Homo sapiens GN=COL2A1 PE=1 SV=3	CO2A1_HUMAN	141786	2	4	6	0.000612	0.0208	GIQGPQGPR	R	G	0.997	20.4	35	24.6	2.55	36.2	0.854	0.235	0.611	0	2	0	0	909.49	1592.27	30596	1107	1115
Collagen alpha-1(II) chain OS=Homo sapiens GN=COL2A1 PE=1 SV=3	CO2A1_HUMAN	141786	2	4	6	0.000612	0.0208	QGDRGEAGAQGPMGPSGPAGAR	K	G	0.997	44	41.1	32.3	2.32	66.7	2.19	0.0525	0.568	0	0	4	0	2040.92	1610.49	35352.2	1085	1106
Calpain small subunit 1 OS=Homo sapiens GN=CAPNS1 PE=1 SV=1	CPNS1_HUMAN	28316.7	1	1	1	0.000102	0.224	MFLVNSFLKGGGGGGGGGGGLGGGLGNVLGGLISGAGGGGGGGGGGGGGGGGGGGGTAMR	-	I	0.56	32.5	45.3	41.5	5.11					0	0	0	0	4917.14	4633.24	544763	1	60
p53-regulated apoptosis-inducing protein 1 OS=Homo sapiens GN=TP53AIP1 PE=2 SV=1	TPIP1_HUMAN	12934.7	1	1	1	0.000102	0.161	MGSSSEASFRSAQASCSGAR	-	R	0.564	4.95	25	17.6	0					0	0	1	0	2555.68	3641.48	582188	1	20
TBC1 domain family member 5 OS=Homo sapiens GN=TBC1D5 PE=1 SV=1	TBCD5_HUMAN	89007.1	1	1	1	0.000102	0.0528	VSNSLINFGRKLISPAMAPGSAGGPVPGGNSSSSSSVVIPTR	K	T	0.83	28	41.7	37.7	4.23					0	0	1	0	4231.01	4246.9	525631	457	498
Myelin transcription factor 1-like protein OS=Homo sapiens GN=MYT1L PE=2 SV=3	MYT1L_HUMAN	133045	2	2	2	0.000204	0.0346	TESEMNSNTSNSLEDDSDKNENLGRK	R	S	0.742	12.6	32.5	24.1	2.23					0	0	1	0	3253.07	4706.61	37885.7	221	246
Myelin transcription factor 1-like protein OS=Homo sapiens GN=MYT1L PE=2 SV=3	MYT1L_HUMAN	133045	2	2	2	0.000204	0.0346	TSFEYNSYDNHTYGK	K	R	0.614	4.12	25	14.9	0					0	0	1	0	2306.55	3559.82	498144	644	658
Probable JmjC domain-containing histone demethylation protein 2C OS=Homo sapiens GN=JMJD1C PE=1 SV=2	JHD2C_HUMAN	284524	1	1	1	0.000102	0.00866	VDLTQSSVTNASSGNDHLNMEK	K	E	0.69	7.08	28.4	21.9	-1.19					0	0	1	0	2765.86	4317.6	254129	572	593
Cadherin EGF LAG seven-pass G-type receptor 3 OS=Homo sapiens GN=CELSR3 PE=1 SV=2	CELR3_HUMAN	358181	1	1	1	0.000102	0.00543	GSDSCLPCDCYPVGSTSR	R	S	0.687	3.64	25	20.2	-2.91					0	0	1	0	2417.64	3616.75	380946	2070	2087
Soluble scavenger receptor cysteine-rich domain-containing protein SSC5D OS=Homo sapiens GN=SSC5D PE=1 SV=3	SRCRL_HUMAN	165741	1	1	1	0.000102	0.00509	DVGGQLQR	R	L	0.93	21.3	34.1	26.4	8.97					0	1	0	0	872.459	1594.06	16119.1	1499	1506
Ras GTPase-activating protein nGAP OS=Homo sapiens GN=RASAL2 PE=1 SV=2	NGAP_HUMAN	128561	1	1	1	0.000102	0.0395	SVSLMDLQDTHAAQVEHASVMLDVPIRLTGSQLSITQVASIKQLR	R	E	0.57	24.6	44.5	37.5	0					0	0	1	0	5522.33	4676.68	2038.81	706	750
Tetratricopeptide repeat protein 14 OS=Homo sapiens GN=TTC14 PE=1 SV=1	TTC14_HUMAN	88322.5	2	2	2	0.000204	0.061	DFYNSYKTQAGSSKTEKPYK	R	S	0.727	11.2	31.6	25.3	-3.37					0	0	1	0	2914.97	3880.82	765756	599	618
Tetratricopeptide repeat protein 14 OS=Homo sapiens GN=TTC14 PE=1 SV=1	TTC14_HUMAN	88322.5	2	2	2	0.000204	0.061	KSTSSSSVSSADESVSSSSSSSSSGHK	R	R	0.562	12.2	32.1	23.2	2.79					0	0	0	1	3005.96	3637.91	278281	474	500
Spectrin beta chain, non-erythrocytic 1 OS=Homo sapiens GN=SPTBN1 PE=1 SV=2	SPTB2_HUMAN	274613	1	1	1	0.000102	0.00381	VAVVNQIAR	R	Q	0.997	26.2	30	25.5	15.4	45.7	1.12	0.258	0.778	0	1	0	0	969.584	2129.39	61590.1	905	913
E3 SUMO-protein ligase RanBP2 OS=Homo sapiens GN=RANBP2 PE=1 SV=2	RBP2_HUMAN	358198	1	1	1	0.000102	0.00775	NTFNFGSKNVSGISFTENMGSSQQK	R	N	0.747	22.3	34.7	28.7	7.71					0	0	0	1	3170.06	3820.75	2246040	1097	1121
Trinucleotide repeat-containing gene 6B protein OS=Homo sapiens GN=TNRC6B PE=1 SV=4	TNR6B_HUMAN	194001	2	2	2	0.000204	0.0251	DTESSSENTTDNNSASNPGSEK	K	S	0.737	4.9	25	13.6	0					0	0	1	0	2593.73	3957.8	776453	207	228
Trinucleotide repeat-containing gene 6B protein OS=Homo sapiens GN=TNRC6B PE=1 SV=4	TNR6B_HUMAN	194001	2	2	2	0.000204	0.0251	NTGGWNDYKNNNSSNWGGGRPDEK	K	T	0.573	14.2	33.5	27.9	-1.6					0	0	1	0	2955.97	4305.68	424126	694	717
Inactive ubiquitin carboxyl-terminal hydrolase 53 OS=Homo sapiens GN=USP53 PE=1 SV=2	UBP53_HUMAN	120808	1	1	1	0.000102	0.0168	SDNGTGYDTDSSQDSRDR	K	G	0.645	6.36	26.5	17.1	2.67					0	0	1	0	2216.67	4564.24	66330.4	552	569
Laminin subunit alpha-2 OS=Homo sapiens GN=LAMA2 PE=1 SV=4	LAMA2_HUMAN	343905	1	1	1	0.000102	0.00577	VTADGEQTGQDAERTNTR	K	A	0.989	52.3	40.9	34.2	33.7	51.3	0.824	0.175	0.417	0	0	1	0	1948.9	1447.4	7822.73	1657	1674
Dystonin OS=Homo sapiens GN=DST PE=1 SV=4	DYST_HUMAN	860676	2	2	2	0.000204	0.01	GASPNRSTSVSSQAAQAASPQVPATTTPKGTPIQGSK	R	L	0.725	22	42.4	35.8	0					0	0	1	0	3932.63	4718.18	9264.9	7414	7450
Dystonin OS=Homo sapiens GN=DST PE=1 SV=4	DYST_HUMAN	860676	2	2	2	0.000204	0.01	ITTSQLVNEASTVPSDSQMSDSSGVSPMTNSSELKPESR	R	D	0.752	34.1	44	44.3	1.95					0	0	0	1	4226.8	4009.71	2322110	3182	3220
Serum albumin OS=Homo sapiens GN=ALB PE=1 SV=2	ALBU_HUMAN	69366.9	26	33	45	0.00459	0.363	AAFTECCQAADK	K	A	0.997	50.4	36.5	34.3	32.1	59.5	3.19	0.182	0.75	0	4	0	0	1372.55	1826.23	111542	187	198
Serum albumin OS=Homo sapiens GN=ALB PE=1 SV=2	ALBU_HUMAN	69366.9	26	33	45	0.00459	0.363	ADDKETCFAEEGK	K	K	0.997	58.8	38.1	35.6	39.6	60.5	3.06	0.397	0.692	0	1	0	0	1499.63	1652.06	11073.9	585	597
Serum albumin OS=Homo sapiens GN=ALB PE=1 SV=2	ALBU_HUMAN	69366.9	26	33	45	0.00459	0.363	AEFAEVSK	K	L	0.997	45.4	34.9	50.7	10.2	54	1.32	0.109	1	0	2	0	0	880.441	1841.85	179068	250	257
Serum albumin OS=Homo sapiens GN=ALB PE=1 SV=2	ALBU_HUMAN	69366.9	26	33	45	0.00459	0.363	CCAAADPHECYAK	K	V	0.997	41.7	37.1	29	28.3	66.8	6.24	0.433	0.731	0	2	0	0	1552.6	1622.06	19516.7	384	396
Serum albumin OS=Homo sapiens GN=ALB PE=1 SV=2	ALBU_HUMAN	69366.9	26	33	45	0.00459	0.363	CCTESLVNR	K	R	0.997	17.8	36.3	21.7	10.1	35.2	0.854	0.0795	0.611	0	2	0	0	1138.5	1824.62	54268.5	500	508
Serum albumin OS=Homo sapiens GN=ALB PE=1 SV=2	ALBU_HUMAN	69366.9	26	33	45	0.00459	0.363	DDNPNLPR	K	L	0.997	22.1	36.3	25.7	10.8	40.9	1.6	0.00489	0.75	0	2	0	0	940.448	1730	44167.7	131	138
Serum albumin OS=Homo sapiens GN=ALB PE=1 SV=2	ALBU_HUMAN	69366.9	26	33	45	0.00459	0.363	DLGEENFK	K	A	0.579	14.5	35	23.1	5.27					0	1	0	0	951.442	2093.48	208776	37	44
Serum albumin OS=Homo sapiens GN=ALB PE=1 SV=2	ALBU_HUMAN	69366.9	26	33	45	0.00459	0.363	ECCEKPLLEK	K	S	0.915	24.5	38	38.6	0					0	1	0	0	1305.62	1754.78	11389.8	301	310
Serum albumin OS=Homo sapiens GN=ALB PE=1 SV=2	ALBU_HUMAN	69366.9	26	33	45	0.00459	0.363	ETCFAEEGK	K	K	0.995	15.2	35.7	20.3	8.79	34.9	0.509	0.269	0.556	0	1	0	0	1070.45	1615.84	51776.3	589	597
Serum albumin OS=Homo sapiens GN=ALB PE=1 SV=2	ALBU_HUMAN	69366.9	26	33	45	0.00459	0.363	ETCFAEEGKK	K	L	0.985	21.6	37.3	27.8	7.73	32.2	0.0655	0.127	0.5	0	1	0	0	1198.54	1436.92	6705.74	589	598
Serum albumin OS=Homo sapiens GN=ALB PE=1 SV=2	ALBU_HUMAN	69366.9	26	33	45	0.00459	0.363	ETYGEMADCCAK	R	Q	0.997	46.8	35.1	23.9	38.8	50.8	2.77	0.36	0.583	0	3	0	0	1434.53	1944.26	56912.9	106	117
Serum albumin OS=Homo sapiens GN=ALB PE=1 SV=2	ALBU_HUMAN	69366.9	26	33	45	0.00459	0.363	FQNALLVR	K	Y	0.816	14.3	34.2	23.9	4.34	35	0.658	0.0229	0.688	0	1	0	0	961.547	2671.12	115265	427	434
Serum albumin OS=Homo sapiens GN=ALB PE=1 SV=2	ALBU_HUMAN	69366.9	26	33	45	0.00459	0.363	KQTALVELVK	K	H	0.694	11.9	30.8	21.5	4.19					0	1	0	0	1128.7	2430.73	131348	549	558
Serum albumin OS=Homo sapiens GN=ALB PE=1 SV=2	ALBU_HUMAN	69366.9	26	33	45	0.00459	0.363	KVPQVSTPTLVEVSR	K	N	0.997	31.2	32.4	23.6	22.6	38.4	0.347	0.232	0.367	0	1	0	0	1639.94	2654.2	48915.5	438	452
Serum albumin OS=Homo sapiens GN=ALB PE=1 SV=2	ALBU_HUMAN	69366.9	26	33	45	0.00459	0.363	LCTVATLR	K	E	0.997	32.9	34.7	39.9	7.68	40.4	0.0809	0.124	0.75	0	1	0	0	933.519	2129.58	63363.8	98	105
Serum albumin OS=Homo sapiens GN=ALB PE=1 SV=2	ALBU_HUMAN	69366.9	26	33	45	0.00459	0.363	LDELRDEGK	K	A	0.997	27.2	37.2	25.6	16.2	51.6	0.745	0.159	0.833	0	1	0	0	1074.54	1582.67	54124.9	206	214
Serum albumin OS=Homo sapiens GN=ALB PE=1 SV=2	ALBU_HUMAN	69366.9	26	33	45	0.00459	0.363	LSQRFPK	R	A	0.877	21.1	33.8	28.3	0.48					0	1	0	0	875.51	1675.48	20861.7	243	249
Serum albumin OS=Homo sapiens GN=ALB PE=1 SV=2	ALBU_HUMAN	69366.9	26	33	45	0.00459	0.363	LVAASQAALGL	K	-	0.997	37.8	32.1	27.8	25.4	44.5	1.37	0.24	0.636	0	2	0	0	1013.6	2932.5	486476	599	609
Serum albumin OS=Homo sapiens GN=ALB PE=1 SV=2	ALBU_HUMAN	69366.9	26	33	45	0.00459	0.363	LVNEVTEFAK	K	T	0.997	33.3	35.7	33.7	14.6	48.8	2.08	0.291	0.75	0	1	0	0	1149.62	2599.35	715572	66	75
Serum albumin OS=Homo sapiens GN=ALB PE=1 SV=2	ALBU_HUMAN	69366.9	26	33	45	0.00459	0.363	TCVADESAENCDK	K	S	0.997	76.8	36.6	35.9	58.5	69.5	5.41	0.22	0.769	0	2	0	0	1499.56	1473.47	24021.7	76	88
Serum albumin OS=Homo sapiens GN=ALB PE=1 SV=2	ALBU_HUMAN	69366.9	26	33	45	0.00459	0.363	TPTLVEVSR	S	N	0.746					33	0.0132	0.0455	0.556	0	1	0	0	1001.56	2254.98	74471.6	444	452
Serum albumin OS=Homo sapiens GN=ALB PE=1 SV=2	ALBU_HUMAN	69366.9	26	33	45	0.00459	0.363	TPVSDRVTK	K	C	0.997	21	36.1	24.5	10.8	41.8	0.886	0.165	0.722	0	1	0	0	1002.56	1416.36	24487.4	491	499
Serum albumin OS=Homo sapiens GN=ALB PE=1 SV=2	ALBU_HUMAN	69366.9	26	33	45	0.00459	0.363	TYETTLEK	K	C	0.959	25.2	35.9	35.8	3.89					0	1	0	0	984.489	1785.17	20719	376	383
Serum albumin OS=Homo sapiens GN=ALB PE=1 SV=2	ALBU_HUMAN	69366.9	26	33	45	0.00459	0.363	VPQVSTPTLVEVSR	K	N	0.997	40	34.5	21.6	33.9	54.7	2.48	0.0512	0.571	0	2	0	0	1511.84	2837.62	232129	439	452
Serum albumin OS=Homo sapiens GN=ALB PE=1 SV=2	ALBU_HUMAN	69366.9	26	33	45	0.00459	0.363	YICENQDSISSK	K	L	0.997	58.1	38.3	33.6	41	61.4	3.4	0.0554	0.75	0	8	0	0	1443.64	1895.08	160134	287	298
Serum albumin OS=Homo sapiens GN=ALB PE=1 SV=2	ALBU_HUMAN	69366.9	26	33	45	0.00459	0.363	YLYEIAR	K	R	0.877	19.6	33.4	27.8	5.94					0	1	0	0	927.493	2528.49	371377	162	168
CLIP-associating protein 1 OS=Homo sapiens GN=CLASP1 PE=1 SV=1	CLAP1_HUMAN	169456	3	3	5	0.00051	0.0377	AQTTNSNSSSSSDVSTHS	R	-	0.83	11	25	22.3	2.36					0	0	1	0	2438.45	3423.41	188231	1521	1538
CLIP-associating protein 1 OS=Homo sapiens GN=CLASP1 PE=1 SV=1	CLAP1_HUMAN	169456	3	3	5	0.00051	0.0377	NSSNTSVGSPSNTIGRTPSR	K	H	0.738	8.05	25	17	0.06					0	0	3	0	2579.73	3829.67	2765130	1083	1102
CLIP-associating protein 1 OS=Homo sapiens GN=CLASP1 PE=1 SV=1	CLAP1_HUMAN	169456	3	3	5	0.00051	0.0377	QSSGSATNVASTPDNRGRSR	R	A	0.701	4.54	25.6	18.7	-2.97					0	0	1	0	2610.7	4011.6	1346540	645	664
Breast cancer type 2 susceptibility protein OS=Homo sapiens GN=BRCA2 PE=1 SV=3	BRCA2_HUMAN	384204	2	2	2	0.000204	0.0132	INTADYVGNYLYENNSNSTIAENDK	R	N	0.668	18.4	35.6	28.5	3.07					0	0	0	1	3268.06	3765.79	2399680	1705	1729
Breast cancer type 2 susceptibility protein OS=Homo sapiens GN=BRCA2 PE=1 SV=3	BRCA2_HUMAN	384204	2	2	2	0.000204	0.0132	QQLVLGTKVSLVENIHVLGK	K	E	0.83	19	25	21.2	12					0	0	1	0	2177.25	3546.94	843585	2163	2182
Ankyrin repeat domain-containing protein 17 OS=Homo sapiens GN=ANKRD17 PE=1 SV=3	ANR17_HUMAN	274256	2	2	2	0.000204	0.0173	SSSTSESGDSDNMR	K	I	0.601	2.37	25	13.2	0					0	0	1	0	1955.35	4334.28	448555	1605	1618
Ankyrin repeat domain-containing protein 17 OS=Homo sapiens GN=ANKRD17 PE=1 SV=3	ANR17_HUMAN	274256	2	2	2	0.000204	0.0173	TSNATTTTVTTTASNNNTAPTNATYPMPTAK	K	E	0.748	19.2	38.9	31.7	0					0	0	1	0	3446.32	4645.52	252228	2005	2035
N-alpha-acetyltransferase 16, NatA auxiliary subunit OS=Homo sapiens GN=NAA16 PE=1 SV=2	NAA16_HUMAN	101468	1	1	1	0.000102	0.00926	PNVLLPPK	M	E	0.584	12.4	28.3	22.4	3.84					0	1	0	0	878.535	3298.23	268522	2	9
Coiled-coil domain-containing protein 168 OS=Homo sapiens GN=CCDC168 PE=2 SV=2	CC168_HUMAN	277957	1	1	1	0.000102	0.00693	NSSHWDHDYSCTHSKGK	K	R	0.655	2.42	25	15	0.61					0	0	1	0	2489.67	3785.62	791896	2325	2341
UBX domain-containing protein 4 OS=Homo sapiens GN=UBXN4 PE=1 SV=2	UBXN4_HUMAN	56778.3	1	1	1	0.000102	0.0433	LRTQDDGEDENNTWNGNSTQQM	R	-	0.668	6.8	28.5	20.3	0					0	0	1	0	2813.87	3835.17	589462	487	508
Keratin, type II cytoskeletal 6C OS=Homo sapiens GN=KRT6C PE=1 SV=3	K2C6C_HUMAN	60026.7	1	1	1	0.000102	0.254	AIGGGLSSVGGGSSTIK	R	Y	0.997	55.2	36.9	26.5	45.2	65.3	5.4	0.436	0.559	0	1	0	0	1447.78	2423.3	129982	534	550
Keratin, type II cytoskeletal 6C OS=Homo sapiens GN=KRT6C PE=1 SV=3	K2C6C_HUMAN	60026.7	1	1	1	0.000102	0.254	AQYEEIAQR	K	S	0.997	29.9	36.7	34.8	0	57.3	2.09	0.131	0.944	0	2	0	0	1107.54	1904.45	67101.3	339	347
Keratin, type II cytoskeletal 6C OS=Homo sapiens GN=KRT6C PE=1 SV=3	K2C6C_HUMAN	60026.7	1	1	1	0.000102	0.254	ASTSTTIR	M	S	0.997	26.1	34.9	38.5	1.71	34.4	0.959	0.122	0.688	0	1	0	0	878.458	1736.41	17460.6	2	9
Keratin, type II cytoskeletal 6C OS=Homo sapiens GN=KRT6C PE=1 SV=3	K2C6C_HUMAN	60026.7	1	1	1	0.000102	0.254	FLEQQNK	R	V	0.988	33.4	35.4	42	0	43.5	0.0362	0.12	0.929	0	1	0	0	906.468	1572.26	35735.1	183	189
Keratin, type II cytoskeletal 6C OS=Homo sapiens GN=KRT6C PE=1 SV=3	K2C6C_HUMAN	60026.7	1	1	1	0.000102	0.254	GSGGLGGACGGAGFGSR	R	S	0.997	48	38.2	25.2	38.7	52.8	2.96	0.347	0.441	0	1	0	0	1424.63	2121.36	33403.3	43	59
Keratin, type II cytoskeletal 6C OS=Homo sapiens GN=KRT6C PE=1 SV=3	K2C6C_HUMAN	60026.7	1	1	1	0.000102	0.254	ISIGGGSCAISGGYGSR	R	A	0.997	64.9	39.3	36	46	57.4	3.02	0.359	0.441	0	1	0	0	1598.76	2543.37	51761	70	86
Keratin, type II cytoskeletal 6C OS=Homo sapiens GN=KRT6C PE=1 SV=3	K2C6C_HUMAN	60026.7	1	1	1	0.000102	0.254	KDVDAAYMNK	K	V	0.997	20	37.1	32.1	0.08	38.2	0.796	0.0759	0.6	0	1	0	0	1170.55	1349.1	6482.51	272	281
Keratin, type II cytoskeletal 6C OS=Homo sapiens GN=KRT6C PE=1 SV=3	K2C6C_HUMAN	60026.7	1	1	1	0.000102	0.254	NKYEDEINK	K	R	0.997	20.5	37.5	28.8	5.67	48.9	1.54	0.207	0.833	0	1	0	0	1152.55	1617.62	12793.4	251	259
Keratin, type II cytoskeletal 6C OS=Homo sapiens GN=KRT6C PE=1 SV=3	K2C6C_HUMAN	60026.7	1	1	1	0.000102	0.254	QEIAEINR	K	M	0.814	24.6	35	29.7	0					0	1	0	0	972.511	1834.72	19349.3	379	386
Keratin, type II cytoskeletal 6C OS=Homo sapiens GN=KRT6C PE=1 SV=3	K2C6C_HUMAN	60026.7	1	1	1	0.000102	0.254	QLDSIVGER	R	G	0.965	33.7	36.7	36.8	11.9					0	1	0	0	1016.54	2241.94	58329.7	224	232
Keratin, type II cytoskeletal 6C OS=Homo sapiens GN=KRT6C PE=1 SV=3	K2C6C_HUMAN	60026.7	1	1	1	0.000102	0.254	SGFSSISVSR	R	S	0.997	36.9	35.8	23.8	28.4	37.4	1	0.174	0.6	0	1	0	0	1026.52	2289.83	85572.7	31	40
Keratin, type II cytoskeletal 6C OS=Homo sapiens GN=KRT6C PE=1 SV=3	K2C6C_HUMAN	60026.7	1	1	1	0.000102	0.254	TAAENEFVTLK	R	K	0.922	23.7	36.9	26.4	11.7					0	1	0	0	1222.63	2559.37	177460	261	271
Keratin, type II cytoskeletal 6C OS=Homo sapiens GN=KRT6C PE=1 SV=3	K2C6C_HUMAN	60026.7	1	1	1	0.000102	0.254	YEDEINK	K	R	0.981	14.9	34.8	29.1	0	33.6	0.137	0.0446	0.714	0	1	0	0	910.415	1506.64	14785	253	259
Keratin, type II cytoskeletal 6C OS=Homo sapiens GN=KRT6C PE=1 SV=3	K2C6C_HUMAN	60026.7	1	1	1	0.000102	0.254	YEDEINKR	K	T	0.971	17.7	36.4	29.9	0.18	40.2	0.721	0.0323	0.688	0	1	0	0	1066.52	1435.05	6755.25	253	260
Keratin, type II cytoskeletal 6C OS=Homo sapiens GN=KRT6C PE=1 SV=3	K2C6C_HUMAN	60026.7	1	1	1	0.000102	0.254	YEELQVTAGR	K	H	0.997	64.9	37	44	37.6	53.2	3.27	0.352	0.8	0	2	0	0	1165.58	2182.83	179342	360	369
Keratin, type II cytoskeletal 6B OS=Homo sapiens GN=KRT6B PE=1 SV=5	K2C6B_HUMAN	60068.6	1	1	1	0.000102	0.238	AQYEEIAQR	K	S	0.997	29.9	36.7	34.8	0	57.3	2.09	0.131	0.944	0	2	0	0	1107.54	1904.45	67101.3	339	347
Keratin, type II cytoskeletal 6B OS=Homo sapiens GN=KRT6B PE=1 SV=5	K2C6B_HUMAN	60068.6	1	1	1	0.000102	0.238	ASTSTTIR	M	S	0.997	26.1	34.9	38.5	1.71	34.4	0.959	0.122	0.688	0	1	0	0	878.458	1736.41	17460.6	2	9
Keratin, type II cytoskeletal 6B OS=Homo sapiens GN=KRT6B PE=1 SV=5	K2C6B_HUMAN	60068.6	1	1	1	0.000102	0.238	ATGGGLSSVGGGSSTIK	R	Y	0.997	47.6	37.6	30.9	32.7	41.9	2.7	0.222	0.353	0	1	0	0	1435.74	2054.53	28528	534	550
Keratin, type II cytoskeletal 6B OS=Homo sapiens GN=KRT6B PE=1 SV=5	K2C6B_HUMAN	60068.6	1	1	1	0.000102	0.238	FLEQQNK	R	V	0.988	33.4	35.4	42	0	43.5	0.0362	0.12	0.929	0	1	0	0	906.468	1572.26	35735.1	183	189
Keratin, type II cytoskeletal 6B OS=Homo sapiens GN=KRT6B PE=1 SV=5	K2C6B_HUMAN	60068.6	1	1	1	0.000102	0.238	GSGGLGGACGGAGFGSR	R	S	0.997	48	38.2	25.2	38.7	52.8	2.96	0.347	0.441	0	1	0	0	1424.63	2121.36	33403.3	43	59
Keratin, type II cytoskeletal 6B OS=Homo sapiens GN=KRT6B PE=1 SV=5	K2C6B_HUMAN	60068.6	1	1	1	0.000102	0.238	ISIGGGSCAISGGYGSR	R	A	0.997	64.9	39.3	36	46	57.4	3.02	0.359	0.441	0	1	0	0	1598.76	2543.37	51761	70	86
Keratin, type II cytoskeletal 6B OS=Homo sapiens GN=KRT6B PE=1 SV=5	K2C6B_HUMAN	60068.6	1	1	1	0.000102	0.238	KDVDAAYMNK	K	V	0.997	20	37.1	32.1	0.08	38.2	0.796	0.0759	0.6	0	1	0	0	1170.55	1349.1	6482.51	272	281
Keratin, type II cytoskeletal 6B OS=Homo sapiens GN=KRT6B PE=1 SV=5	K2C6B_HUMAN	60068.6	1	1	1	0.000102	0.238	NKYEDEINK	K	R	0.997	20.5	37.5	28.8	5.67	48.9	1.54	0.207	0.833	0	1	0	0	1152.55	1617.62	12793.4	251	259
Keratin, type II cytoskeletal 6B OS=Homo sapiens GN=KRT6B PE=1 SV=5	K2C6B_HUMAN	60068.6	1	1	1	0.000102	0.238	QEIAEINR	K	M	0.814	24.6	35	29.7	0					0	1	0	0	972.511	1834.72	19349.3	379	386
Keratin, type II cytoskeletal 6B OS=Homo sapiens GN=KRT6B PE=1 SV=5	K2C6B_HUMAN	60068.6	1	1	1	0.000102	0.238	SGFSSISVSR	R	S	0.997	36.9	35.8	23.8	28.4	37.4	1	0.174	0.6	0	1	0	0	1026.52	2289.83	85572.7	31	40
Keratin, type II cytoskeletal 6B OS=Homo sapiens GN=KRT6B PE=1 SV=5	K2C6B_HUMAN	60068.6	1	1	1	0.000102	0.238	TAAENEFVTLK	R	K	0.922	23.7	36.9	26.4	11.7					0	1	0	0	1222.63	2559.37	177460	261	271
Keratin, type II cytoskeletal 6B OS=Homo sapiens GN=KRT6B PE=1 SV=5	K2C6B_HUMAN	60068.6	1	1	1	0.000102	0.238	YEDEINK	K	R	0.981	14.9	34.8	29.1	0	33.6	0.137	0.0446	0.714	0	1	0	0	910.415	1506.64	14785	253	259
Keratin, type II cytoskeletal 6B OS=Homo sapiens GN=KRT6B PE=1 SV=5	K2C6B_HUMAN	60068.6	1	1	1	0.000102	0.238	YEDEINKR	K	T	0.971	17.7	36.4	29.9	0.18	40.2	0.721	0.0323	0.688	0	1	0	0	1066.52	1435.05	6755.25	253	260
Keratin, type II cytoskeletal 6B OS=Homo sapiens GN=KRT6B PE=1 SV=5	K2C6B_HUMAN	60068.6	1	1	1	0.000102	0.238	YEELQITAGR	K	H	0.997	54.2	37.3	43	0	52	2.2	0.0154	0.8	0	2	0	0	1180.58	2441.92	233305	360	369
Keratin, type II cytoskeletal 6A OS=Homo sapiens GN=KRT6A PE=1 SV=3	K2C6A_HUMAN	60046.4	11	12	12	0.00122	0.254	AIGGGLSSVGGGSSTIK	R	Y	0.997	55.2	36.9	26.5	45.2	65.3	5.4	0.436	0.559	0	1	0	0	1447.78	2423.3	129982	534	550
Keratin, type II cytoskeletal 6A OS=Homo sapiens GN=KRT6A PE=1 SV=3	K2C6A_HUMAN	60046.4	11	12	12	0.00122	0.254	AQYEEIAQR	K	S	0.997	29.9	36.7	34.8	0	57.3	2.09	0.131	0.944	0	2	0	0	1107.54	1904.45	67101.3	339	347
Keratin, type II cytoskeletal 6A OS=Homo sapiens GN=KRT6A PE=1 SV=3	K2C6A_HUMAN	60046.4	11	12	12	0.00122	0.254	ASTSTTIR	M	S	0.997	26.1	34.9	38.5	1.71	34.4	0.959	0.122	0.688	0	1	0	0	878.458	1736.41	17460.6	2	9
Keratin, type II cytoskeletal 6A OS=Homo sapiens GN=KRT6A PE=1 SV=3	K2C6A_HUMAN	60046.4	11	12	12	0.00122	0.254	FLEQQNK	R	V	0.988	33.4	35.4	42	0	43.5	0.0362	0.12	0.929	0	1	0	0	906.468	1572.26	35735.1	183	189
Keratin, type II cytoskeletal 6A OS=Homo sapiens GN=KRT6A PE=1 SV=3	K2C6A_HUMAN	60046.4	11	12	12	0.00122	0.254	GSGGLGGACGGAGFGSR	R	S	0.997	48	38.2	25.2	38.7	52.8	2.96	0.347	0.441	0	1	0	0	1424.63	2121.36	33403.3	43	59
Keratin, type II cytoskeletal 6A OS=Homo sapiens GN=KRT6A PE=1 SV=3	K2C6A_HUMAN	60046.4	11	12	12	0.00122	0.254	ISIGGGSCAISGGYGSR	R	A	0.997	64.9	39.3	36	46	57.4	3.02	0.359	0.441	0	1	0	0	1598.76	2543.37	51761	70	86
Keratin, type II cytoskeletal 6A OS=Homo sapiens GN=KRT6A PE=1 SV=3	K2C6A_HUMAN	60046.4	11	12	12	0.00122	0.254	KDVDAAYMNK	K	V	0.997	20	37.1	32.1	0.08	38.2	0.796	0.0759	0.6	0	1	0	0	1170.55	1349.1	6482.51	272	281
Keratin, type II cytoskeletal 6A OS=Homo sapiens GN=KRT6A PE=1 SV=3	K2C6A_HUMAN	60046.4	11	12	12	0.00122	0.254	NKYEDEINK	K	R	0.997	20.5	37.5	28.8	5.67	48.9	1.54	0.207	0.833	0	1	0	0	1152.55	1617.62	12793.4	251	259
Keratin, type II cytoskeletal 6A OS=Homo sapiens GN=KRT6A PE=1 SV=3	K2C6A_HUMAN	60046.4	11	12	12	0.00122	0.254	QEIAEINR	K	M	0.814	24.6	35	29.7	0					0	1	0	0	972.511	1834.72	19349.3	379	386
Keratin, type II cytoskeletal 6A OS=Homo sapiens GN=KRT6A PE=1 SV=3	K2C6A_HUMAN	60046.4	11	12	12	0.00122	0.254	QLDSIVGER	R	G	0.965	33.7	36.7	36.8	11.9					0	1	0	0	1016.54	2241.94	58329.7	224	232
Keratin, type II cytoskeletal 6A OS=Homo sapiens GN=KRT6A PE=1 SV=3	K2C6A_HUMAN	60046.4	11	12	12	0.00122	0.254	SGFSSVSVSR	R	S	0.997	48	35.9	24	40	37.5	0.886	0.141	0.6	0	1	0	0	1012.51	2055.74	45683.7	31	40
Keratin, type II cytoskeletal 6A OS=Homo sapiens GN=KRT6A PE=1 SV=3	K2C6A_HUMAN	60046.4	11	12	12	0.00122	0.254	TAAENEFVTLK	R	K	0.922	23.7	36.9	26.4	11.7					0	1	0	0	1222.63	2559.37	177460	261	271
Keratin, type II cytoskeletal 6A OS=Homo sapiens GN=KRT6A PE=1 SV=3	K2C6A_HUMAN	60046.4	11	12	12	0.00122	0.254	YEDEINK	K	R	0.981	14.9	34.8	29.1	0	33.6	0.137	0.0446	0.714	0	1	0	0	910.415	1506.64	14785	253	259
Keratin, type II cytoskeletal 6A OS=Homo sapiens GN=KRT6A PE=1 SV=3	K2C6A_HUMAN	60046.4	11	12	12	0.00122	0.254	YEDEINKR	K	T	0.971	17.7	36.4	29.9	0.18	40.2	0.721	0.0323	0.688	0	1	0	0	1066.52	1435.05	6755.25	253	260
Keratin, type II cytoskeletal 6A OS=Homo sapiens GN=KRT6A PE=1 SV=3	K2C6A_HUMAN	60046.4	11	12	12	0.00122	0.254	YEELQVTAGR	K	H	0.997	64.9	37	44	37.6	53.2	3.27	0.352	0.8	0	2	0	0	1165.58	2182.83	179342	360	369
Plakophilin-2 OS=Homo sapiens GN=PKP2 PE=1 SV=2	PKP2_HUMAN	97416.5	1	1	1	0.000102	0.0397	SVRNYTQEASLGALQNLTAGSGPMPTSVAQTVVQK	K	E	0.83	27.1	39.2	36.3	2.58					0	0	1	0	3728.78	4279.12	434038	693	727
Brefeldin A-inhibited guanine nucleotide-exchange protein 1 OS=Homo sapiens GN=ARFGEF1 PE=1 SV=2	BIG1_HUMAN	208771	1	1	2	0.000204	0.0119	LSVSSNDTQESGNSSGPSPGAK	R	F	0.83	15.6	25.4	24	3.98					0	0	2	0	2666.71	4094.96	5333310	393	414
Gelsolin OS=Homo sapiens GN=GSN PE=1 SV=1	GELS_HUMAN	85697.8	3	4	4	0.000408	0.0371	AGALNSNDAFVLK	K	T	0.997	49	36.8	30.4	34.3	41.9	1.37	0.196	0.5	0	2	0	0	1319.7	2800.64	179109	585	597
Gelsolin OS=Homo sapiens GN=GSN PE=1 SV=1	GELS_HUMAN	85697.8	3	4	4	0.000408	0.0371	RTPITVVK	R	Q	0.929	16.3	29.2	27.2	2.99					0	1	0	0	913.583	1829.21	22118	741	748
Gelsolin OS=Homo sapiens GN=GSN PE=1 SV=1	GELS_HUMAN	85697.8	3	4	4	0.000408	0.0371	TASDFITK	K	M	0.98	27.3	34.9	33.4	8.14					0	1	0	0	882.457	1983.25	65527.2	361	368
Tetratricopeptide repeat protein 28 OS=Homo sapiens GN=TTC28 PE=1 SV=4	TTC28_HUMAN	270888	1	1	2	0.000204	0.00403	AYAGLGHAAR	R	C	0.832	28.3	35.2	35.1	0					0	2	0	0	986.517	1490.13	34077.9	436	445
Filamin-A OS=Homo sapiens GN=FLNA PE=1 SV=4	FLNA_HUMAN	280729	15	18	18	0.00184	0.0725	AFGPGLQGGSAGSPAR	K	F	0.997	41.8	38.2	31	26.3	53.4	3.11	0.414	0.5	0	2	0	0	1429.72	2232.39	94053.6	1072	1087
Filamin-A OS=Homo sapiens GN=FLNA PE=1 SV=4	FLNA_HUMAN	280729	15	18	18	0.00184	0.0725	AGQSAAGAAPGGGVDTR	R	D	0.997	60.2	38.3	26.7	50.2	62	4.59	0.473	0.529	0	1	0	0	1442.7	1575.26	13754	8	24
Filamin-A OS=Homo sapiens GN=FLNA PE=1 SV=4	FLNA_HUMAN	280729	15	18	18	0.00184	0.0725	AGVAPLQVK	K	V	0.982	20	27.3	19.8	14.4					0	1	0	0	882.541	2107.89	57152.7	1478	1486
Filamin-A OS=Homo sapiens GN=FLNA PE=1 SV=4	FLNA_HUMAN	280729	15	18	18	0.00184	0.0725	ALTQTGGPHVK	R	A	0.997	27.3	34.4	24.4	17.5	44	1.8	0.314	0.591	0	1	0	0	1108.61	1568.61	12237.6	1284	1294
Filamin-A OS=Homo sapiens GN=FLNA PE=1 SV=4	FLNA_HUMAN	280729	15	18	18	0.00184	0.0725	ANLPQSFQVDTSK	R	A	0.997	58.4	38.1	32.2	42.7	59.4	3.55	0.0522	0.654	0	2	0	0	1435.71	2517.54	111990	1465	1477
Filamin-A OS=Homo sapiens GN=FLNA PE=1 SV=4	FLNA_HUMAN	280729	15	18	18	0.00184	0.0725	AYGPGIEPTGNMVK	R	K	0.556	23.6	38.6	26.2	11.7					0	1	0	0	1449.7	2171.32	25667	286	299
Filamin-A OS=Homo sapiens GN=FLNA PE=1 SV=4	FLNA_HUMAN	280729	15	18	18	0.00184	0.0725	EAGAGGLAIAVEGPSK	R	A	0.997	39	36.7	28.6	25.9	42	0.796	0.231	0.406	0	1	0	0	1426.75	2621.47	94538	2265	2280
Filamin-A OS=Homo sapiens GN=FLNA PE=1 SV=4	FLNA_HUMAN	280729	15	18	18	0.00184	0.0725	GAGTGGLGLAVEGPSEAK	R	M	0.997	44.4	37.9	26.1	34.1	49	2.33	0.359	0.417	0	1	0	0	1570.81	2583.88	48116.1	1382	1399
Filamin-A OS=Homo sapiens GN=FLNA PE=1 SV=4	FLNA_HUMAN	280729	15	18	18	0.00184	0.0725	GTVEPQLEAR	K	G	0.997	37.8	35.4	33.1	19.8	59.2	2.33	0.405	0.85	0	1	0	0	1099.57	1972.58	60736.4	428	437
Filamin-A OS=Homo sapiens GN=FLNA PE=1 SV=4	FLNA_HUMAN	280729	15	18	18	0.00184	0.0725	IVGPSGAAVPCK	K	V	0.996	31.3	34.9	30.4	15.6	40.1	0.538	0.214	0.5	0	1	0	0	1155.62	2023.53	58498.6	1008	1019
Filamin-A OS=Homo sapiens GN=FLNA PE=1 SV=4	FLNA_HUMAN	280729	15	18	18	0.00184	0.0725	SSFTVDCSK	K	A	0.997	20	35.2	31.5	2.36	37.8	0.658	0.14	0.667	0	1	0	0	1030.45	1775.4	22224.8	2576	2584
Filamin-A OS=Homo sapiens GN=FLNA PE=1 SV=4	FLNA_HUMAN	280729	15	18	18	0.00184	0.0725	VEPGLGADNSVVR	K	F	0.743	9.21	36.5	20.9	-0.44	34.8	0.00877	0.187	0.385	0	1	0	0	1313.67	2279.29	62733.3	1020	1032
Filamin-A OS=Homo sapiens GN=FLNA PE=1 SV=4	FLNA_HUMAN	280729	15	18	18	0.00184	0.0725	VKETADFK	R	V	0.872	18.8	34	31.3	1.71					0	1	0	0	937.499	1479.07	9655.6	497	504
Filamin-A OS=Homo sapiens GN=FLNA PE=1 SV=4	FLNA_HUMAN	280729	15	18	18	0.00184	0.0725	VLPTHDASK	K	V	0.997	17.5	34.9	29.3	2.22	36.2	1	0.26	0.556	0	1	0	0	967.521	1333.36	6350.43	1539	1547
Filamin-A OS=Homo sapiens GN=FLNA PE=1 SV=4	FLNA_HUMAN	280729	15	18	18	0.00184	0.0725	VTAQGPGLEPSGNIANK	K	T	0.997	38.2	37.8	25.9	1.53	60.4	3.6	0.0166	0.5	0	2	0	0	1653.84	2188.07	34243	384	400
Vam6/Vps39-like protein OS=Homo sapiens GN=VPS39 PE=1 SV=2	VPS39_HUMAN	101812	1	1	1	0.000102	0.0237	LNDSDHQSSTSPLMEGTPTIK	K	S	0.652	10	28.1	23	0.63					0	0	1	0	2797.84	3995.8	1630590	431	451
Transcription factor TFIIIB component B'' homolog OS=Homo sapiens GN=BDP1 PE=1 SV=3	BDP1_HUMAN	293883	1	1	1	0.000102	0.008	TGGDNDVEESSRSSSTVSQRR	K	K	0.58	6.29	26.8	22.9	-2.85					0	0	1	0	2735.8	3760.18	402028	75	95
Keratin, type II cytoskeletal 5 OS=Homo sapiens GN=KRT5 PE=1 SV=3	K2C5_HUMAN	62379.6	5	5	5	0.00051	0.169	FLEQQNK	R	V	0.988	33.4	35.4	42	0	43.5	0.0362	0.12	0.929	0	1	0	0	906.468	1572.26	35735.1	188	194
Keratin, type II cytoskeletal 5 OS=Homo sapiens GN=KRT5 PE=1 SV=3	K2C5_HUMAN	62379.6	5	5	5	0.00051	0.169	GLGVGFGSGGGSSSSVK	R	F	0.997	27.7	38.3	27.8	14.7	57.8	4.85	0.445	0.5	0	1	0	0	1439.71	2413.44	42419.2	560	576
Keratin, type II cytoskeletal 5 OS=Homo sapiens GN=KRT5 PE=1 SV=3	K2C5_HUMAN	62379.6	5	5	5	0.00051	0.169	KDVDAAYMNK	K	V	0.997	20	37.1	32.1	0.08	38.2	0.796	0.0759	0.6	0	1	0	0	1170.55	1349.1	6482.51	277	286
Keratin, type II cytoskeletal 5 OS=Homo sapiens GN=KRT5 PE=1 SV=3	K2C5_HUMAN	62379.6	5	5	5	0.00051	0.169	NKYEDEINK	K	R	0.997	20.5	37.5	28.8	5.67	48.9	1.54	0.207	0.833	0	1	0	0	1152.55	1617.62	12793.4	256	264
Keratin, type II cytoskeletal 5 OS=Homo sapiens GN=KRT5 PE=1 SV=3	K2C5_HUMAN	62379.6	5	5	5	0.00051	0.169	QLDSIVGER	R	G	0.965	33.7	36.7	36.8	11.9					0	1	0	0	1016.54	2241.94	58329.7	229	237
Keratin, type II cytoskeletal 5 OS=Homo sapiens GN=KRT5 PE=1 SV=3	K2C5_HUMAN	62379.6	5	5	5	0.00051	0.169	SFSTASAITPSVSR	R	T	0.997	43.2	37.6	20.7	38.1	47.2	2.07	0.258	0.5	0	1	0	0	1410.72	2495.9	70687.4	16	29
Keratin, type II cytoskeletal 5 OS=Homo sapiens GN=KRT5 PE=1 SV=3	K2C5_HUMAN	62379.6	5	5	5	0.00051	0.169	TSFTSVSR	R	S	0.698	15.3	34.1	25.4	3.83					0	1	0	0	884.447	1788.2	20031.1	30	37
Keratin, type II cytoskeletal 5 OS=Homo sapiens GN=KRT5 PE=1 SV=3	K2C5_HUMAN	62379.6	5	5	5	0.00051	0.169	VSLAGACGVGGYGSR	R	S	0.997	57.3	38.4	30.7	43.2	66.9	3.2	0.396	0.633	0	1	0	0	1410.68	2411.98	49404.2	49	63
Keratin, type II cytoskeletal 5 OS=Homo sapiens GN=KRT5 PE=1 SV=3	K2C5_HUMAN	62379.6	5	5	5	0.00051	0.169	YEDEINK	K	R	0.981	14.9	34.8	29.1	0	33.6	0.137	0.0446	0.714	0	1	0	0	910.415	1506.64	14785	258	264
Keratin, type II cytoskeletal 5 OS=Homo sapiens GN=KRT5 PE=1 SV=3	K2C5_HUMAN	62379.6	5	5	5	0.00051	0.169	YEDEINKR	K	T	0.971	17.7	36.4	29.9	0.18	40.2	0.721	0.0323	0.688	0	1	0	0	1066.52	1435.05	6755.25	258	265
Keratin, type II cytoskeletal 5 OS=Homo sapiens GN=KRT5 PE=1 SV=3	K2C5_HUMAN	62379.6	5	5	5	0.00051	0.169	YEELQQTAGR	K	H	0.997	47.4	37.1	28.9	34.5	50.5	3.08	0.269	0.75	0	1	0	0	1194.58	1766.73	19255.5	365	374
Filamin-C OS=Homo sapiens GN=FLNC PE=1 SV=3	FLNC_HUMAN	291015	2	2	2	0.000204	0.00697	GAGGQGQLDVR	R	M	0.997	52.7	35.3	41.6	26.9	61.9	2.68	0.317	0.818	0	1	0	0	1057.54	1670.38	20498.3	992	1002
Filamin-C OS=Homo sapiens GN=FLNC PE=1 SV=3	FLNC_HUMAN	291015	2	2	2	0.000204	0.00697	YADQEVPR	K	S	0.985	19	36.3	27.8	5.28	37.8	0.194	0.228	0.75	0	1	0	0	977.469	1676.33	20043.4	1519	1526
NK-tumor recognition protein OS=Homo sapiens GN=NKTR PE=1 SV=2	NKTR_HUMAN	165679	2	2	2	0.000204	0.0274	EKNSESDQSTYSKYSDR	R	S	0.708	7.82	25	18.4	2.87					0	0	1	0	2510.71	4314.41	477993	668	684
NK-tumor recognition protein OS=Homo sapiens GN=NKTR PE=1 SV=2	NKTR_HUMAN	165679	2	2	2	0.000204	0.0274	SSLDYSSDSEQSSVQATQSAQEK	R	E	0.636	14.6	29	23.4	0					0	0	0	1	2862.9	3749.43	2082280	803	825
Trimethylguanosine synthase OS=Homo sapiens GN=TGS1 PE=1 SV=3	TGS1_HUMAN	96622.2	1	1	1	0.000102	0.0387	NGGTNEESNSSGNTNTDPPAEDSQKSSGANTSK	R	D	0.655	20.5	38.8	33.5	0.96					0	0	0	1	3487.29	3890.53	399934	367	399
Serine/threonine-protein kinase MRCK alpha OS=Homo sapiens GN=CDC42BPA PE=1 SV=1	MRCKA_HUMAN	197311	1	1	1	0.000102	0.0127	SMSASSGLSARSSAQNGSALKR	R	E	0.83	12.4	26.7	19.7	6.4					0	0	1	0	2729.82	3578.63	578262	1627	1648
Apolipoprotein A-I OS=Homo sapiens GN=APOA1 PE=1 SV=1	APOA1_HUMAN	30778.5	2	2	2	0.000204	0.0674	ATEHLSTLSEK	K	A	0.997	30.3	37.2	33	11.9	48	2.3	0.362	0.682	0	1	0	0	1215.62	1729.88	20851.4	220	230
Apolipoprotein A-I OS=Homo sapiens GN=APOA1 PE=1 SV=1	APOA1_HUMAN	30778.5	2	2	2	0.000204	0.0674	LHELQEK	K	L	0.988	16.2	33.9	28.5	0	38.8	0.444	0.106	0.857	0	1	0	0	896.484	1437.66	29119.6	158	164
Retinol-binding protein 3 OS=Homo sapiens GN=RBP3 PE=1 SV=2	RET3_HUMAN	135363	2	2	2	0.000204	0.0192	LVADNYASAELGAK	K	M	0.997	67.5	37.6	28.5	56.1	69	3.89	0.396	0.714	0	1	0	0	1421.73	2528	419566	947	960
Retinol-binding protein 3 OS=Homo sapiens GN=RBP3 PE=1 SV=2	RET3_HUMAN	135363	2	2	2	0.000204	0.0192	TGGGALDLRK	R	L	0.997	12.1	35.7	21.5	4.34	44.4	2.09	0.133	0.65	0	1	0	0	987.558	1739.75	13887.6	259	268
Desmoplakin OS=Homo sapiens GN=DSP PE=1 SV=3	DESP_HUMAN	331781	5	5	5	0.00051	0.0164	EYENELAK	R	V	0.562	15	35.8	27.3	0					0	1	0	0	995.468	1740.4	13805.5	1187	1194
Desmoplakin OS=Homo sapiens GN=DSP PE=1 SV=3	DESP_HUMAN	331781	5	5	5	0.00051	0.0164	FGDSNTVMR	K	F	0.997	51.9	35.7	26.9	41.2	37.3	0.699	0.169	0.667	0	1	0	0	1042.46	1596.61	16259	917	925
Desmoplakin OS=Homo sapiens GN=DSP PE=1 SV=3	DESP_HUMAN	331781	5	5	5	0.00051	0.0164	IQSQFTDAQK	K	H	0.9	29.4	37	26.8	17.2					0	1	0	0	1165.58	1777.16	11190.1	608	617
Desmoplakin OS=Homo sapiens GN=DSP PE=1 SV=3	DESP_HUMAN	331781	5	5	5	0.00051	0.0164	RVEEDIQQQK	R	A	0.997	41.2	37.2	40.4	15.9	39.5	0.0506	0.0684	0.6	0	1	0	0	1272.65	1478.19	5141.23	1425	1434
Desmoplakin OS=Homo sapiens GN=DSP PE=1 SV=3	DESP_HUMAN	331781	5	5	5	0.00051	0.0164	STLEAETRVK	K	Q	0.983	19.8	35.9	29.8	4.18	38	0.0706	0.0316	0.6	0	1	0	0	1133.62	1687.05	13305.2	1841	1850
Testican-2 OS=Homo sapiens GN=SPOCK2 PE=1 SV=1	EVPL_HUMAN,TICN2_HUMAN	46779.4	1	1	1	0.000102	0.0189	IQIQEAAK	R	K	0.55	12.9	33.8	28.9	-2.22					0	1	0	0	900.515	1741.67	17724.6	320	327
ER membrane protein complex subunit 1 OS=Homo sapiens GN=EMC1 PE=1 SV=1	EMC1_HUMAN	111761	1	1	1	0.000102	0.0201	NEVQKSSSSEDGSMGSFSEK	R	S	0.62	6.84	25	20.7	-0.37					0	0	1	0	2622.73	4136.18	3529970	340	359
Immunoglobulin heavy constant mu OS=Homo sapiens GN=IGHM PE=1 SV=4	IGHM_HUMAN	49438.8	4	6	6	0.000612	0.11	LICQATGFSPR	K	Q	0.997	33.7	37.1	26.2	22.6	52.5	2.05	0.379	0.727	0	1	0	0	1249.64	2423.45	165657	132	142
Immunoglobulin heavy constant mu OS=Homo sapiens GN=IGHM PE=1 SV=4	IGHM_HUMAN	49438.8	4	6	6	0.000612	0.11	QVGSGVTTDQVQAEAK	K	E	0.997	69.2	39.1	31.9	54.5	57.7	3.22	0.366	0.5	0	2	0	0	1617.81	1962.51	25567.2	154	169
Immunoglobulin heavy constant mu OS=Homo sapiens GN=IGHM PE=1 SV=4	IGHM_HUMAN	49438.8	4	6	6	0.000612	0.11	VSVFVPPR	K	D	0.793	16.6	33.7	19.2	11.4					0	1	0	0	900.53	2496.23	131937	113	120
Immunoglobulin heavy constant mu OS=Homo sapiens GN=IGHM PE=1 SV=4	IGHM_HUMAN	49438.8	4	6	6	0.000612	0.11	YVTSAPMPEPQAPGR	K	Y	0.997	30.3	39.6	24.9	20.3	51.2	3.06	0.385	0.5	0	2	0	0	1616.77	2080.9	45382.7	377	391
Putative Polycomb group protein ASXL2 OS=Homo sapiens GN=ASXL2 PE=1 SV=1	ASXL2_HUMAN	153820	1	1	1	0.000102	0.0146	QSDGQTGSPQNSNSSFSSSVK	K	V	0.571	5.18	25	18.6	0					0	0	1	0	2576.7	3608.54	384105	217	237
Uncharacterized protein KIAA1107 OS=Homo sapiens GN=KIAA1107 PE=2 SV=2	K1107_HUMAN	155683	1	1	1	0.000102	0.0149	STPSNLTKTQGSQGESPNSVK	K	S	0.685	4.8	26.2	18.4	-0.22					0	0	1	0	2708.79	4112.54	2726150	468	488
Voltage-dependent L-type calcium channel subunit beta-4 OS=Homo sapiens GN=CACNB4 PE=1 SV=2	CACB4_HUMAN	58170.2	1	1	1	0.000102	0.0442	FHGGKSSGNSSSSLGEMVSGTFR	R	A	0.727	6.89	28.3	21	-0.56					0	0	1	0	2795.87	4044.96	1498990	171	193
Target of Nesh-SH3 OS=Homo sapiens GN=ABI3BP PE=1 SV=1	TARSH_HUMAN	118644	5	5	7	0.000714	0.0558	FTEAIVDAEPK	K	Y	0.997	36.5	37.3	28.7	23.1	41.1	1.01	0.263	0.591	0	2	0	0	1219.62	2406.15	172409	88	98
Target of Nesh-SH3 OS=Homo sapiens GN=ABI3BP PE=1 SV=1	TARSH_HUMAN	118644	5	5	7	0.000714	0.0558	FYNIGDQR	K	G	0.871	21.3	36.5	29.3	6.2					0	1	0	0	1012.48	2239.42	66416.1	999	1006
Target of Nesh-SH3 OS=Homo sapiens GN=ABI3BP PE=1 SV=1	TARSH_HUMAN	118644	5	5	7	0.000714	0.0558	IYLSDSLTGK	K	F	0.997	26.4	35.3	29.3	11.7	40.5	0.357	0.138	0.6	0	1	0	0	1096.59	2638.51	159370	989	998
Target of Nesh-SH3 OS=Homo sapiens GN=ABI3BP PE=1 SV=1	TARSH_HUMAN	118644	5	5	7	0.000714	0.0558	NPLGEGPVSNTVAFSTESADPR	K	V	0.997	73.1	41.3	26.6	0.79	76.1	5.24	0.134	0.477	0	2	0	0	2246.06	3022.52	50330.7	915	936
Target of Nesh-SH3 OS=Homo sapiens GN=ABI3BP PE=1 SV=1	TARSH_HUMAN	118644	5	5	7	0.000714	0.0558	VSEPVSAGR	R	D	0.997	33.5	35.2	26.2	22.3	53.2	1.37	0.15	0.833	0	1	0	0	901.474	1474.78	32130	937	945
Bromodomain adjacent to zinc finger domain protein 2B OS=Homo sapiens GN=BAZ2B PE=1 SV=3	BAZ2B_HUMAN	240463	1	1	1	0.000102	0.00784	DQDESDSDTEGEKTSMK	K	L	0.554	4.62	25.1	16.9	0					0	0	1	0	2201.64	4554.34	67542.9	655	671
Metastasis suppressor protein 1 OS=Homo sapiens GN=MTSS1 PE=1 SV=2	MTSS1_HUMAN	82252.3	1	1	1	0.000102	0.0291	GSDYSWSYQTPPSSPSTTMSRK	K	S	0.775	11.4	29.8	24.2	0.5					0	0	1	0	2908.93	4021.12	1496040	249	270
Neuron navigator 3 OS=Homo sapiens GN=NAV3 PE=1 SV=3	NAV3_HUMAN	255652	2	2	2	0.000204	0.0247	DDDAFSESGEMEGFNSGLNSGGSTNSSPK	K	V	0.677	11.9	33.4	25.4	0					0	0	1	0	3129.07	4648.08	290954	413	441
Neuron navigator 3 OS=Homo sapiens GN=NAV3 PE=1 SV=3	NAV3_HUMAN	255652	2	2	2	0.000204	0.0247	SMNVKHSATSTMLTVKQSSTATSPTPSSDR	K	L	0.693	23.6	39.8	33.1	4.35					0	0	0	1	3597.34	3926.3	1813530	336	365
Biorientation of chromosomes in cell division protein 1-like 1 OS=Homo sapiens GN=BOD1L1 PE=1 SV=2	BD1L1_HUMAN	330460	2	2	2	0.000204	0.0161	DLEELPKTSSETNSTTSR	R	V	0.826	8.68	25	21.1	0					0	0	1	0	2597.72	3771.63	1227640	2817	2834
Biorientation of chromosomes in cell division protein 1-like 1 OS=Homo sapiens GN=BOD1L1 PE=1 SV=2	BD1L1_HUMAN	330460	2	2	2	0.000204	0.0161	NVLLNSLQKEDKSPETGTAGGSSTASYSAGR	K	G	0.711	26.1	40.7	34.6	3.91					0	0	0	1	3693.31	4013.93	1872200	2463	2493
Exportin-7 OS=Homo sapiens GN=XPO7 PE=1 SV=3	XPO7_HUMAN	123913	1	2	2	0.000204	0.0184	EVNDSMKNSTYGVNSNDMMS	R	-	0.793	5.64	25	16.2	1.48					0	0	2	0	2544.73	3697.58	936805	1068	1087
AP-3 complex subunit beta-2 OS=Homo sapiens GN=AP3B2 PE=1 SV=2	AP3B2_HUMAN	119062	1	1	1	0.000102	0.0351	MSAAPAYSEDKGGSAGPGEPEYGHDPASGGIFSSDYKR	-	H	0.83	29.6	43.4	37.8	5.9					0	0	1	0	4229.61	4381.76	149704	1	38
SKI family transcriptional corepressor 1 OS=Homo sapiens GN=SKOR1 PE=1 SV=1	SKOR1_HUMAN	99832.1	2	2	2	0.000204	0.0736	RTFSLQGGGGGGANGGSGGQGKGGAGGGGGGGPGCGAEMAPGPPPHK	K	S	0.633	27	43.3	38	0.21					0	0	0	1	4135.73	4018.75	1038980	278	324
SKI family transcriptional corepressor 1 OS=Homo sapiens GN=SKOR1 PE=1 SV=1	SKOR1_HUMAN	99832.1	2	2	2	0.000204	0.0736	SGGMEALTTQLGPGREGSSSPNSK	R	Q	0.83	15.3	28.8	24.4	1.85					0	0	1	0	2844.89	4098.78	2070600	37	60
Protein sidekick-2 OS=Homo sapiens GN=SDK2 PE=1 SV=3	SDK2_HUMAN	239396	1	1	1	0.000102	0.00921	NGSLHISQTWSGDIGTYTCR	R	V	0.76	6.02	26.7	18.9	0.46					0	0	1	0	2733.82	4071.93	1704530	551	570
Clusterin OS=Homo sapiens GN=CLU PE=1 SV=1	CLUS_HUMAN	52495	4	5	5	0.00051	0.0935	ALQEYRK	K	K	0.803	22	34	26.6	0.37					0	1	0	0	907.5	1372.65	10185.2	438	444
Clusterin OS=Homo sapiens GN=CLU PE=1 SV=1	CLUS_HUMAN	52495	4	5	5	0.00051	0.0935	EILSVDCSTNNPSQAK	R	L	0.997	42.5	40.1	28.5	5.96	58.1	3.25	0.00861	0.5	0	2	0	0	1763.81	2251.76	27109.8	307	322
Clusterin OS=Homo sapiens GN=CLU PE=1 SV=1	CLUS_HUMAN	52495	4	5	5	0.00051	0.0935	ELDESLQVAER	R	L	0.862	28.8	37.9	37.2	6.27					0	1	0	0	1288.64	2391.08	71379.9	326	336
Clusterin OS=Homo sapiens GN=CLU PE=1 SV=1	CLUS_HUMAN	52495	4	5	5	0.00051	0.0935	FMETVAEK	K	A	0.997	38.8	35.6	33.7	20.3	35.4	1.01	0.119	0.688	0	1	0	0	970.455	1655.18	25013	430	437
Plectin OS=Homo sapiens GN=PLEC PE=1 SV=3	PLEC_HUMAN	531784	1	1	1	0.000102	0.00213	LSVAAQEAAR	R	L	0.997	17.4	35.8	24.5	6.99	37.9	0.638	0.211	0.55	0	1	0	0	1015.55	1783.21	14701.7	2420	2429
Epidermal growth factor receptor kinase substrate 8 OS=Homo sapiens GN=EPS8 PE=1 SV=1	EPS8_HUMAN	91882.8	1	1	1	0.000102	0.0207	NYARDSVSSVSDISQYR	K	V	0.683	3.57	25	15.9	0.92					0	0	1	0	2507.67	3513.06	358427	50	66
Ubiquitin carboxyl-terminal hydrolase 24 OS=Homo sapiens GN=USP24 PE=1 SV=3	UBP24_HUMAN	294372	1	1	1	0.000102	0.0137	TSGSGTPSGSSADSSTSSSSSSSGVFSSSYAMEQEK	K	S	0.621	22.4	40.9	33.5	2.59					0	0	0	1	3695.3	4073.07	1975930	1034	1069
Cyclin-T2 OS=Homo sapiens GN=CCNT2 PE=1 SV=2	CCNT2_HUMAN	81029.2	1	1	1	0.000102	0.026	MSKSSKSSGSSSSSSSSVK	K	Q	0.83	12.2	26.5	23.9	0.63					0	0	1	0	2221.68	4557.74	186607	634	652
Keratin, type II cytoskeletal 1b OS=Homo sapiens GN=KRT77 PE=1 SV=3	K2C1B_HUMAN	61901.9	3	3	3	0.000306	0.159	DVDAAYVSK	K	V	0.981	14.8	35.6	26	2.67	38.8	1.48	0.0722	0.667	0	1	0	0	967.473	1812.99	12777.7	274	282
Keratin, type II cytoskeletal 1b OS=Homo sapiens GN=KRT77 PE=1 SV=3	K2C1B_HUMAN	61901.9	3	3	3	0.000306	0.159	FLEQQNQVLQTK	R	W	0.997	51.9	37.1	37.5	30.3	60.8	2.46	0.217	0.75	0	4	0	0	1475.79	2449.2	294875	184	195
Keratin, type II cytoskeletal 1b OS=Homo sapiens GN=KRT77 PE=1 SV=3	K2C1B_HUMAN	61901.9	3	3	3	0.000306	0.159	MSGELQSHVSISVQNSQVSVNGGAGGGGSYGSGGYGGGSGGGYGGGR	R	S	0.686	25.4	42.5	36.7	2.52					0	0	0	1	4972.53	4704.11	52102.6	477	523
Keratin, type II cytoskeletal 1b OS=Homo sapiens GN=KRT77 PE=1 SV=3	K2C1B_HUMAN	61901.9	3	3	3	0.000306	0.159	MSHQFSSQSAFSSMSR	-	R	0.676	9.62	25	13.6	3.19					0	0	1	0	2359.56	4218.72	983563	1	16
Keratin, type II cytoskeletal 1b OS=Homo sapiens GN=KRT77 PE=1 SV=3	K2C1B_HUMAN	61901.9	3	3	3	0.000306	0.159	YEDEINK	K	R	0.981	14.9	34.8	29.1	0	33.6	0.137	0.0446	0.714	0	1	0	0	910.415	1506.64	14785	254	260
Keratin, type II cytoskeletal 1b OS=Homo sapiens GN=KRT77 PE=1 SV=3	K2C1B_HUMAN	61901.9	3	3	3	0.000306	0.159	YEDEINKR	K	T	0.971	17.7	36.4	29.9	0.18	40.2	0.721	0.0323	0.688	0	1	0	0	1066.52	1435.05	6755.25	254	261
Vascular endothelial growth factor receptor 2 OS=Homo sapiens GN=KDR PE=1 SV=2	VGFR2_HUMAN	151528	1	1	1	0.000102	0.0177	SDQGLYTCAASSGLMTKKNSTFVR	R	V	0.83	28.8	42.3	28.3	14.8					0	0	1	0	2959.11	1495	1279.88	300	323
Plasma protease C1 inhibitor OS=Homo sapiens GN=SERPING1 PE=1 SV=2	IC1_HUMAN	55155.5	1	1	1	0.000102	0.016	TLYSSSPR	R	V	0.997	15.8	35.3	27.5	2.26	36.7	1.07	0.204	0.688	0	1	0	0	910.463	1658.98	24566.5	242	249
Citrate lyase subunit beta-like protein, mitochondrial OS=Homo sapiens GN=CLYBL PE=1 SV=2	CLYBL_HUMAN	37360.7	1	1	1	0.000102	0.0265	ASLAADIPR	K	L	0.624	12.1	32	20.7	0.29					0	1	0	0	913.51	2198.06	83032.5	23	31
Putative RNA-binding protein 15 OS=Homo sapiens GN=RBM15 PE=1 SV=2	RBM15_HUMAN	107193	1	2	2	0.000204	0.0225	LGGSGGSNGSSSGKTDSGGGSR	K	R	0.83	11.7	25	20.2	5.3					0	0	2	0	2471.6	4096.04	4387860	74	95
Lymphotactin OS=Homo sapiens GN=XCL1 PE=1 SV=1	XCL1_HUMAN,XCL2_HUMAN	12566.7	1	1	1	0.000102	0.202	NNMIQTKPTGTQQSTNTAVTLTG	R	-	0.709	8.31	30.1	22.1	0					0	0	1	0	2904.94	3843.61	1157910	92	114
Lymphotactin OS=Homo sapiens GN=XCL1 PE=1 SV=1	XCL1_HUMAN,XCL2_HUMAN	12566.7	1	1	1	0.000102	0.202	NNMIQTKPTGTQQSTNTAVTLTG	R	-	0.709	8.31	30.1	22.1	0					0	0	1	0	2904.94	3843.61	1157910	92	114
Synergin gamma OS=Homo sapiens GN=SYNRG PE=1 SV=2	SYNRG_HUMAN	140658	1	1	1	0.000102	0.016	SVSTPQSTGSAATMTALAATK	K	T	0.685	3.12	25.3	16.5	-0.12					0	0	1	0	2599.76	3776.13	1238950	642	662
E3 ubiquitin-protein ligase HECTD1 OS=Homo sapiens GN=HECTD1 PE=1 SV=3	HECD1_HUMAN	289388	1	1	1	0.000102	0.00958	LQRARGQVKPSTSSQPILSAPGPTK	K	L	0.61	23.6	41.9	35.7	1.6					0	0	1	0	2728.41	2033.19	15293.7	728	752
Regulating synaptic membrane exocytosis protein 1 OS=Homo sapiens GN=RIMS1 PE=1 SV=1	RIMS1_HUMAN	189074	1	1	1	0.000102	0.0118	SSDSDVSDVSAISRTSSASR	K	L	0.573	4.28	25	16.2	1.3					0	0	1	0	2573.7	3620.59	325087	1339	1358
Formin-binding protein 1 OS=Homo sapiens GN=FNBP1 PE=1 SV=2	FNBP1_HUMAN	71308.2	1	1	1	0.000102	0.0292	ESPDGSYTEEQSQESEMK	R	V	0.64	9.5	25	22.3	0.83					0	0	1	0	2461.64	3829.91	1375250	516	533
Formin-binding protein 4 OS=Homo sapiens GN=FNBP4 PE=1 SV=3	FNBP4_HUMAN	110266	1	1	1	0.000102	0.0216	DKTGTDSNSTESSETSTGSLCK	K	E	0.725	6.14	26.6	19.1	-0.29					0	0	1	0	2691.81	3919.21	1735620	653	674
Transmembrane protein 131 OS=Homo sapiens GN=TMEM131 PE=1 SV=3	TM131_HUMAN	205143	1	1	1	0.000102	0.0112	NSSSTSSRTSAQAASSQSANK	K	T	0.629	4.44	25	14.7	3					0	0	1	0	2581.72	3759.63	1085490	1239	1259
Zinc finger C3H1 domain-containing protein OS=Homo sapiens GN=ZFC3H1 PE=1 SV=3	ZC3H1_HUMAN	226362	1	1	1	0.000102	0.0151	MSMDQMAVLLVSNINESKGHTPPFTTYKDK	R	R	0.582	22.3	41.6	36	0					0	0	0	1	3823.47	3895.44	759158	1256	1285
Zinc finger protein 280D OS=Homo sapiens GN=ZNF280D PE=1 SV=3	Z280D_HUMAN	109286	1	1	1	0.000102	0.0235	YNTSCSKAYVNHMMSFHSNRPSK	R	R	0.7	12.3	33.4	26	0					0	0	1	0	3084.06	3853.2	269304	651	673
Corticosteroid-binding globulin OS=Homo sapiens GN=SERPINA6 PE=1 SV=1	CBG_HUMAN	45142.1	1	1	1	0.000102	0.0198	ITQDAQLK	R	S	0.805	19.3	36.1	25.4	7.65					0	1	0	0	916.51	1525.08	16822	334	341
Methylcytosine dioxygenase TET1 OS=Homo sapiens GN=TET1 PE=1 SV=2	TET1_HUMAN	235308	1	1	1	0.000102	0.00421	VPLSKGLEK	K	Q	0.909	18.3	32.1	27	5.47					0	1	0	0	1013.6	2146.84	45542.8	128	136
Collagen alpha-1(XVIII) chain OS=Homo sapiens GN=COL18A1 PE=1 SV=5	COIA1_HUMAN	178188	2	4	4	0.000408	0.016	GADFQCFQQAR	R	A	0.997	28	37.5	24.2	0.49	55.5	3	0.124	0.773	0	2	0	0	1328.57	2347.39	89169.1	1599	1609
Collagen alpha-1(XVIII) chain OS=Homo sapiens GN=COL18A1 PE=1 SV=5	COIA1_HUMAN	178188	2	4	4	0.000408	0.016	TEAPSATGQASSLLGGR	R	L	0.997	51.2	38.9	23.4	44	67.8	2.85	0.134	0.559	0	2	0	0	1602.81	2518.44	82170.5	1711	1727
MAX gene-associated protein OS=Homo sapiens GN=MGA PE=1 SV=3	MGAP_HUMAN	331837	3	3	3	0.000306	0.00793	DGKQKNSSDQEGNNISSSSGHR	R	V	0.766	6.46	26.9	18.2	0.67					0	0	1	0	2735.82	3990.59	815582	270	291
MAX gene-associated protein OS=Homo sapiens GN=MGA PE=1 SV=3	MGAP_HUMAN	331837	3	3	3	0.000306	0.00793	QKNSSDQEGNNISSSSGHR	K	V	0.635	6.09	25	19.3	0					0	0	1	0	2556.68	4053.74	1498670	273	291
MAX gene-associated protein OS=Homo sapiens GN=MGA PE=1 SV=3	MGAP_HUMAN	331837	3	3	3	0.000306	0.00793	QKNSSDQEGNNISSSSGHRVR	K	L	0.63	8.3	27.4	20	-0.02					0	0	1	0	2769.83	3538.98	171497	273	293
Pericentriolar material 1 protein OS=Homo sapiens GN=PCM1 PE=1 SV=4	PCM1_HUMAN	228532	1	1	1	0.000102	0.00692	YESASMSSTCEPCK	R	S	0.587	4.6	25	13.9	4.01					0	0	1	0	2132.42	3349.44	471185	1316	1329
Dihydropteridine reductase OS=Homo sapiens GN=QDPR PE=1 SV=2	DHPR_HUMAN	25789.5	1	1	1	0.000102	0.164	EGGLLTLAGAKAALDGTPGMIGYGMAKGAVHQLCQSLAGK	K	N	0.716	24.3	45	35.6	2.39					0	0	1	0	4147.94	4394.06	104731	128	167
Lysosomal-trafficking regulator OS=Homo sapiens GN=LYST PE=1 SV=3	LYST_HUMAN	429141	1	1	1	0.000102	0.00842	GAREDDPMPPVQPYHYGSHYSNSGTVLHFLVR	K	M	0.616	23.8	42.4	36.1	1.38					0	0	0	1	4043.53	3922.71	442265	3218	3249
Spectrin beta chain, erythrocytic OS=Homo sapiens GN=SPTB PE=1 SV=5	SPTB1_HUMAN	246472	1	1	1	0.000102	0.00702	LLSGEDVGQDEGATR	R	A	0.997	40.1	39.2	24.1	31.6	49.6	2.01	0.00202	0.5	0	1	0	0	1547.72	2134.28	17084	765	779
Ligand-dependent nuclear receptor corepressor-like protein OS=Homo sapiens GN=LCORL PE=1 SV=4	LCORL_HUMAN	66965.3	1	1	1	0.000102	0.0382	QYDHEIMEEAIAMVMSGKMSVSK	R	A	0.572	10.1	33	23.7	0					0	0	1	0	3026.04	3751.44	316046	524	546
Collagen alpha-1(V) chain OS=Homo sapiens GN=COL5A1 PE=1 SV=3	CO5A1_HUMAN	183563	1	1	1	0.000102	0.0049	DAQLSAPTK	K	Q	0.997	18.9	35.8	28	5.04	38.3	0.921	0.175	0.667	0	1	0	0	930.489	1596.4	16534.5	80	88
Nucleosome-remodeling factor subunit BPTF OS=Homo sapiens GN=BPTF PE=1 SV=3	BPTF_HUMAN	338256	1	1	1	0.000102	0.00854	GNSVSANLGDNTTNATSEETSPSEGR	K	S	0.669	11.9	31.3	24.9	0.49					0	0	1	0	2917.96	4231.7	1819580	630	655
Fibrillin-1 OS=Homo sapiens GN=FBN1 PE=1 SV=3	FBN1_HUMAN	312226	7	8	10	0.00102	0.0254	AGYQSTLTR	R	T	0.997	36.6	35.8	31.8	19.8	38.7	1.19	0.318	0.667	0	1	0	0	996.511	1783	18906.5	517	525
Fibrillin-1 OS=Homo sapiens GN=FBN1 PE=1 SV=3	FBN1_HUMAN	312226	7	8	10	0.00102	0.0254	CSNQLPQSITK	R	M	0.989	28.2	37.7	26.6	16.3	36.7	0.824	0.0736	0.5	0	1	0	0	1275.64	1998.2	19252.7	345	355
Fibrillin-1 OS=Homo sapiens GN=FBN1 PE=1 SV=3	FBN1_HUMAN	312226	7	8	10	0.00102	0.0254	GDNGDTACSNEIGVGVSK	R	A	0.997	42.1	39.9	32.9	15.4	65.4	5.06	0.0535	0.528	0	4	0	0	1780.77	2090.44	40009.6	1542	1559
Fibrillin-1 OS=Homo sapiens GN=FBN1 PE=1 SV=3	FBN1_HUMAN	312226	7	8	10	0.00102	0.0254	GYILQEDGR	K	S	0.997	15.9	36.2	27.1	2.85	34.9	1.01	0.106	0.611	0	1	0	0	1050.52	2244.36	65061.5	2473	2481
Fibrillin-1 OS=Homo sapiens GN=FBN1 PE=1 SV=3	FBN1_HUMAN	312226	7	8	10	0.00102	0.0254	MSYCYAK	R	F	0.877	19	32.3	31.1	2.03					0	1	0	0	938.375	1533.68	15064.8	2058	2064
Fibrillin-1 OS=Homo sapiens GN=FBN1 PE=1 SV=3	FBN1_HUMAN	312226	7	8	10	0.00102	0.0254	NGLCVNTR	K	G	0.987	38.4	36	36.5	1.5					0	1	0	0	933.457	1702.95	22680.4	923	930
Fibrillin-1 OS=Homo sapiens GN=FBN1 PE=1 SV=3	FBN1_HUMAN	312226	7	8	10	0.00102	0.0254	NTPEYEELCPR	R	G	0.995	37.5	38.1	27.2	25.6	37.8	0.62	0.175	0.455	0	1	0	0	1407.62	2379.91	35219.6	1000	1010
Myosin-11 OS=Homo sapiens GN=MYH11 PE=1 SV=3	MYH11_HUMAN	227345	2	3	3	0.000306	0.0112	LEAQVQELQSK	K	C	0.997	34	36.7	38.9	10	42.3	0.699	0.0922	0.591	0	2	0	0	1272.68	2126.56	46726.3	1257	1267
Myosin-11 OS=Homo sapiens GN=MYH11 PE=1 SV=3	MYH11_HUMAN	227345	2	3	3	0.000306	0.0112	MTESSLPSASK	K	T	0.997	31.4	37.2	34.8	11.4	35	0.886	0.106	0.5	0	1	0	0	1153.54	1548.69	10531.6	634	644
Calmodulin-regulated spectrin-associated protein 2 OS=Homo sapiens GN=CAMSAP2 PE=1 SV=3	CAMP2_HUMAN	168092	1	1	1	0.000102	0.0148	SQPGSSASSSSGVKMTSFAEQK	K	F	0.788	9.2	26.2	21.6	1.2					0	0	1	0	2684.8	3847.27	979366	683	704
Coiled-coil domain-containing protein 136 OS=Homo sapiens GN=CCDC136 PE=1 SV=3	CC136_HUMAN	134046	1	1	1	0.000102	0.0182	MSLESYGKSYGSMVPSNENCR	K	K	0.708	7.68	28.6	21.5	-1.3					0	0	1	0	2776.87	3838.51	734417	739	759
Aspartyl/asparaginyl beta-hydroxylase OS=Homo sapiens GN=ASPH PE=1 SV=3	ASPH_HUMAN	85862.6	2	2	2	0.000204	0.0383	NAKSSGNSSSSGSGSGSTSAGSSSPGARR	K	E	0.633	11.1	31.6	24.9	0					0	0	1	0	2972.97	3823.16	207023	6	34
Aspartyl/asparaginyl beta-hydroxylase OS=Homo sapiens GN=ASPH PE=1 SV=3	ASPH_HUMAN	85862.6	2	2	2	0.000204	0.0383	SSGNSSSSGSGSGSTSAGSSSPGAR	K	R	0.568	5.07	25	13.3	5.07					0	0	1	0	2582.68	4450.56	71810.8	9	33
Signal-induced proliferation-associated 1-like protein 3 OS=Homo sapiens GN=SIPA1L3 PE=1 SV=3	SI1L3_HUMAN	194612	1	1	2	0.000204	0.0124	NTTTGASAASAASAMASLTASR	R	A	0.781	7.49	25.1	16.6	4.15					0	0	2	0	2558.7	3903.05	714220	367	388
SAP30-binding protein OS=Homo sapiens GN=SAP30BP PE=1 SV=1	S30BP_HUMAN	33871.1	1	1	1	0.000102	0.0779	GTTTNATSTTTTTASTAVADAQKR	K	K	0.725	15.3	30.8	28.1	0.48					0	0	0	1	2916.91	4030.12	2852500	230	253
Liprin-alpha-1 OS=Homo sapiens GN=PPFIA1 PE=1 SV=1	LIPA1_HUMAN	135782	1	1	1	0.000102	0.0208	NSTGSQDGPVSNPSSSNSSQDSLHK	R	A	0.591	7.84	30.6	20.2	1.17					0	0	1	0	2839.93	3762.45	544603	772	796
Immunoglobulin heavy constant alpha 1 OS=Homo sapiens GN=IGHA1 PE=1 SV=2	IGHA1_HUMAN	37653.8	2	2	2	0.000204	0.0595	SAVQGPPER	K	D	0.997	26.3	35.3	34.3	6.53	41.6	0.699	0.185	0.667	0	1	0	0	940.485	1439.15	11986.2	169	177
Immunoglobulin heavy constant alpha 1 OS=Homo sapiens GN=IGHA1 PE=1 SV=2	IGHA1_HUMAN	37653.8	2	2	2	0.000204	0.0595	TFTCTAAYPESK	K	T	0.997	30.3	38.2	26.9	18.1	43.2	2.66	0.312	0.583	0	1	0	0	1375.62	2112.08	66661.7	201	212
Collagen alpha-6(IV) chain OS=Homo sapiens GN=COL4A6 PE=1 SV=3	CO4A6_HUMAN	163812	1	1	1	0.000102	0.0124	SYGKPCGGQDCSGSCQCFPEK	K	G	0.619	6.63	27.4	20.1	0					0	0	1	0	2735.83	4183.83	1977750	26	46
Kinetochore scaffold 1 OS=Homo sapiens GN=KNL1 PE=1 SV=3	KNL1_HUMAN	265395	1	1	1	0.000102	0.0188	QDQSNVQIAAAPTPEKEMMLQNLMTTSEDGKMNVNCNSVPHVSK	K	E	0.769	25.1	43.8	37.9	0.62					0	0	1	0	5585.97	4672.07	7071.04	527	570
Homeobox protein SIX4 OS=Homo sapiens GN=SIX4 PE=1 SV=2	SIX4_HUMAN	82933.3	1	1	1	0.000102	0.0423	MSSSSPTGQIASAADIKQENGMESASEGQEAHR	-	E	0.71	25.8	40.9	34.1	2.72					0	0	0	1	3692.38	4071.8	1923600	1	33
Signal peptidase complex subunit 2 OS=Homo sapiens GN=SPCS2 PE=1 SV=3	SPCS2_HUMAN	25004.2	1	2	2	0.000204	0.137	AAAAVQGGRSGGSGGCSGAGGASNCGTGSGR	M	S	0.795	17	32.8	22.9	2.38					0	0	2	0	3001.02	3994.01	1664560	2	32
Coiled-coil domain-containing protein 186 OS=Homo sapiens GN=CCDC186 PE=1 SV=2	CC186_HUMAN	103690	1	1	1	0.000102	0.02	EVSSMGSRSSSSGSLNAR	K	S	0.613	6.9	25	20.4	0					0	0	1	0	2375.58	3652.52	1559270	716	733
Serine/arginine-rich splicing factor 11 OS=Homo sapiens GN=SRSF11 PE=1 SV=1	SRS11_HUMAN	53543.7	1	1	1	0.000102	0.101	SNTTVVPSTAGPGPSGGPGGGGGGGGGGGGTEVIQVTNVSPSASSEQMR	M	T	0.597	25.6	44.7	36.6	2.76					0	0	0	1	4488.91	4060.01	452627	2	50
Hemoglobin subunit beta OS=Homo sapiens GN=HBB PE=1 SV=2	HBB_HUMAN	15998	1	2	2	0.000204	0.0884	VNVDEVGGEALGR	K	L	0.997	29.1	37.7	22.7	21.2	58.5	2.44	0.00342	0.692	0	2	0	0	1315.65	2495.41	170597	19	31
Uncharacterized protein C17orf80 OS=Homo sapiens GN=C17orf80 PE=2 SV=2	CQ080_HUMAN	67316.4	1	1	2	0.000204	0.0296	KYSSTLPNDVQTTSGDLK	R	L	0.83	11.4	25.4	22.9	1.57					0	0	2	0	2600.74	3577.46	676459	188	205
Coxsackievirus and adenovirus receptor OS=Homo sapiens GN=CXADR PE=1 SV=1	CXAR_HUMAN	40030.9	1	1	1	0.000102	0.063	SYIGSNHSSLGSMSPSNMEGYSK	R	T	0.572	9.67	29.4	23.5	0					0	0	1	0	2852.85	3888.73	883039	293	315
Histone-lysine N-methyltransferase SETD1A OS=Homo sapiens GN=SETD1A PE=1 SV=3	SET1A_HUMAN	186036	1	1	1	0.000102	0.0135	ANGQNQASPCSSGDDMEISDDDR	K	G	0.634	7.8	26.7	17.1	0.02					0	0	1	0	2727.8	3801.45	610285	568	590
Nucleolar and coiled-body phosphoprotein 1 OS=Homo sapiens GN=NOLC1 PE=1 SV=2	NOLC1_HUMAN	73604.2	1	1	1	0.000102	0.03	AASSSSSSSSSSSSDDSEEEK	K	A	0.732	4.74	25	17.5	0.09					0	0	1	0	2400.66	4326.71	548770	214	234
Amyloid-beta A4 protein OS=Homo sapiens GN=APP PE=1 SV=3	A4_HUMAN	86941.3	1	1	1	0.000102	0.0351	GAIIGLMVGGVVIATVIVITLVMLKKK	K	Q	0.83	15.9	28.2	25	4.9					0	0	1	0	2752.72	3793.95	519196	700	726
Neuronal migration protein doublecortin OS=Homo sapiens GN=DCX PE=1 SV=4	DCX_HUMAN	40574.9	1	1	1	0.000102	0	SPADSANGTSSSQLSTPKSKQSPISTPTSPGSLR	?	?	0.7	24.5	41.4	41.8	-3.61					0	0	0	1	3803.48	4020.08	1397850	0	0
RNA-binding motif protein, X-linked-like-3 OS=Homo sapiens GN=RBMXL3 PE=2 SV=2	RMXL3_HUMAN	114940	1	1	1	0.000102	0.0187	DHSPKAYSGGRSSSSNGYSR	R	S	0.83	13.9	25.6	23.1	0.73					0	0	1	0	2660.7	3496.62	203274	360	379
Intermediate conductance calcium-activated potassium channel protein 4 OS=Homo sapiens GN=KCNN4 PE=1 SV=1	KCNN4_HUMAN	47696.6	1	1	1	0.000102	0.0211	SIGALNQVR	R	F	0.659	31.6	33.4	35	11.4					0	1	0	0	957.548	1937.02	77177.4	181	189
Cyclin-dependent kinase-like 5 OS=Homo sapiens GN=CDKL5 PE=1 SV=1	CDKL5_HUMAN	115540	1	1	1	0.000102	0.0184	RYLGILNSVLLDLMKNLLK	R	L	0.83	11.3	25	19	6.03					0	0	1	0	2318.33	4236.68	1582110	261	279
Alpha-1-antichymotrypsin OS=Homo sapiens GN=SERPINA3 PE=1 SV=2	AACT_HUMAN	47653	1	1	1	0.000102	0.0236	ADLSGITGAR	K	N	0.997	64.2	36.8	41.5	39	51	1.66	0.304	0.75	0	1	0	0	960.511	2153.28	66882.4	341	350
Tenascin-X OS=Homo sapiens GN=TNXB PE=1 SV=4	TENX_HUMAN	458202	2	2	2	0.000204	0.00471	HGPVPVEAR	R	T	0.997	25.7	35.9	25.1	15.1	40.7	1.85	0.265	0.667	0	1	0	0	961.521	1607.41	15297	3337	3345
Tenascin-X OS=Homo sapiens GN=TNXB PE=1 SV=4	TENX_HUMAN	458202	2	2	2	0.000204	0.00471	VPSSASAYDQR	R	G	0.997	48.3	37.3	36.3	28.1	46.5	1.89	0.323	0.591	0	1	0	0	1180.56	1675.69	10687.1	798	808
Ankyrin repeat domain-containing protein 12 OS=Homo sapiens GN=ANKRD12 PE=1 SV=3	ANR12_HUMAN	235657	3	3	3	0.000306	0.0233	ISTSCSVIPETSNSDMQTK	K	K	0.675	5.83	25	19.5	-0.24					0	0	1	0	2581.72	3953.01	1218630	439	457
Ankyrin repeat domain-containing protein 12 OS=Homo sapiens GN=ANKRD12 PE=1 SV=3	ANR12_HUMAN	235657	3	3	3	0.000306	0.0233	ISTSCSVIPETSNSDMQTKK	K	E	0.65	13.3	28	23.8	2.02					0	0	1	0	2752.83	3615.54	204978	439	458
Ankyrin repeat domain-containing protein 12 OS=Homo sapiens GN=ANKRD12 PE=1 SV=3	ANR12_HUMAN	235657	3	3	3	0.000306	0.0233	LTYKSSSGHEVENSTTDTQVISHEKENK	K	L	0.553	20.8	40.4	32.6	1.75					0	0	0	1	3673.27	3778.54	721847	1609	1636
Tenascin-R OS=Homo sapiens GN=TNR PE=1 SV=3	TENR_HUMAN	149560	1	1	1	0.000102	0.00736	YGLVGGEGGR	K	T	0.996	31.6	35.5	24.6	22	33.4	0.409	0.18	0.5	0	1	0	0	964.485	2006.12	33816.7	538	547
Pseudopodium-enriched atypical kinase 1 OS=Homo sapiens GN=PEAK1 PE=1 SV=4	PEAK1_HUMAN	193109	1	1	1	0.000102	0.0103	NCHKSAPTSPTATNISSK	K	T	0.659	5.25	25	18.2	0.34					0	0	1	0	2504.67	3607.08	398815	564	581
Nibrin OS=Homo sapiens GN=NBN PE=1 SV=1	NBN_HUMAN	84961.1	1	2	2	0.000204	0.0279	ESCKTSSNNNSMVSNTLAKMR	K	I	0.653	8.12	28	19.3	0.38					0	0	2	0	2778.84	4294.2	2094480	405	425
Apolipoprotein E OS=Homo sapiens GN=APOE PE=1 SV=1	APOE_HUMAN	36153.5	5	6	6	0.000612	0.192	LEEQAQQIR	K	L	0.997	53.6	35.7	53.1	16.4	57.2	0.959	0.0664	0.944	0	1	0	0	1114.59	1680.15	13279.3	261	269
Apolipoprotein E OS=Homo sapiens GN=APOE PE=1 SV=1	APOE_HUMAN	36153.5	5	6	6	0.000612	0.192	LGADMEDVCGR	R	L	0.997	42.9	36.9	30.9	27.6	48.8	3.26	0.293	0.636	0	1	0	0	1238.51	1772.51	11747.1	122	132
Apolipoprotein E OS=Homo sapiens GN=APOE PE=1 SV=1	APOE_HUMAN	36153.5	5	6	6	0.000612	0.192	LGPLVEQGR	R	V	0.935	19.5	32	34.1	0					0	1	0	0	968.553	2162.02	83706.4	199	207
Apolipoprotein E OS=Homo sapiens GN=APOE PE=1 SV=1	APOE_HUMAN	36153.5	5	6	6	0.000612	0.192	SELEEQLTPVAEETR	K	A	0.991	34.4	39.7	31.8	17.4	40.3	1.09	0.072	0.433	0	1	0	0	1731.83	2725.58	32788.6	94	108
Apolipoprotein E OS=Homo sapiens GN=APOE PE=1 SV=1	APOE_HUMAN	36153.5	5	6	6	0.000612	0.192	VQAAVGTSAAPVPSDNH	K	-	0.997	55.1	39.2	31	40.5	62.5	3.96	0.475	0.529	0	2	0	0	1620.8	2043.81	28074.2	301	317
Endoribonuclease Dicer OS=Homo sapiens GN=DICER1 PE=1 SV=3	DICER_HUMAN	218688	1	1	1	0.000102	0.0078	SALVNNTIFASLAVK	R	Y	0.83	27	39.7	28	11.8					0	0	1	0	1629.81	1737.55	4485.25	1737	1751
Epsin-2 OS=Homo sapiens GN=EPN2 PE=1 SV=3	EPN2_HUMAN	68482.3	1	1	1	0.000102	0.0577	ERMAQVATGMGSNQITFGRGSSQPNLSTSHSEQEYGK	K	A	0.616	25.6	44.3	37.4	1.85					0	0	0	1	4309.65	3995.93	367067	152	188
Apolipoprotein A-II OS=Homo sapiens GN=APOA2 PE=1 SV=1	APOA2_HUMAN	11175.3	2	2	2	0.000204	0.11	SPELQAEAK	K	S	0.997	49.2	35.4	39.2	25.7	50.5	1.01	0.299	0.833	0	1	0	0	972.5	1560.36	20693.9	54	62
Apolipoprotein A-II OS=Homo sapiens GN=APOA2 PE=1 SV=1	APOA2_HUMAN	11175.3	2	2	2	0.000204	0.11	VKSPELQAEAK	K	S	0.996	19.8	34.9	29.2	4.75	42	0.585	0.124	0.591	0	1	0	0	1199.66	1652.98	11232.3	52	62
Sorbitol dehydrogenase OS=Homo sapiens GN=SORD PE=1 SV=4	DHSO_HUMAN	38324.6	1	1	1	0.000102	0.028	KGLGLKIMLK	K	C	0.559	6.35	27.2	18.5	1.25					0	1	0	0	1159.72	2625.73	80862.1	340	349
E3 ubiquitin-protein ligase DTX4 OS=Homo sapiens GN=DTX4 PE=1 SV=2	DTX4_HUMAN	67258.5	2	2	2	0.000204	0.042	QASSMPTGTTMGSPASPPGPNSK	R	T	0.639	7.52	26.3	17.1	3.88					0	0	1	0	2669.77	4632.73	394904	261	283
E3 ubiquitin-protein ligase DTX4 OS=Homo sapiens GN=DTX4 PE=1 SV=2	DTX4_HUMAN	67258.5	2	2	2	0.000204	0.042	QASSMPTGTTMGSPASPPGPNSKTGR	R	V	0.58	8.78	31.7	21.6	0.72					0	0	1	0	2934.98	3753.65	899440	261	286
TRAF2 and NCK-interacting protein kinase OS=Homo sapiens GN=TNIK PE=1 SV=1	TNIK_HUMAN	154945	1	1	1	0.000102	0.0103	VPQRTTSISPALAR	K	K	0.76	20.5	38.3	26.4	8.43					0	1	0	0	1577.8	2066.8	13911.8	672	685
Small subunit processome component 20 homolog OS=Homo sapiens GN=UTP20 PE=1 SV=3	UTP20_HUMAN	318396	1	1	1	0.000102	0.0079	SLSDNGQPGTPDPADSGGTSAK	K	E	0.71	8.11	25	18.7	2.94					0	0	1	0	2582.71	3752.82	1152800	1732	1753
Nuclear receptor coactivator 2 OS=Homo sapiens GN=NCOA2 PE=1 SV=2	NCOA2_HUMAN	159157	1	1	1	0.000102	0.0157	MNSPSQSSPGMNPGQPTSMLSPR	K	H	0.756	9.25	28.6	17.9	0.94					0	0	1	0	2836.87	3814.28	651515	467	489
Phosphatase and actin regulator 2 OS=Homo sapiens GN=PHACTR2 PE=1 SV=2	PHAR2_HUMAN	69701.1	1	1	1	0.000102	0.0315	TTGSKASASPSTSSTSSRPK	K	A	0.718	4.34	25	16.8	0.86					0	0	1	0	2570.73	3720.71	1141590	229	248
Actin, alpha skeletal muscle OS=Homo sapiens GN=ACTA1 PE=1 SV=1	ACTA_HUMAN,ACTB_HUMAN,ACTC_HUMAN,ACTG_HUMAN,ACTH_HUMAN,ACTS_HUMAN	42052.2	2	3	3	0.000306	0.0557	AGFAGDDAPR	K	A	0.997	44.7	35.9	27.4	32.8	52.9	1.89	0.276	0.8	0	1	0	0	976.448	1765.17	43337.7	21	30
Actin, alpha skeletal muscle OS=Homo sapiens GN=ACTA1 PE=1 SV=1	ACTA_HUMAN,ACTB_HUMAN,ACTC_HUMAN,ACTG_HUMAN,ACTH_HUMAN,ACTS_HUMAN	42052.2	2	3	3	0.000306	0.0557	DSYVGDEAQSK	K	R	0.997	18.9	36.9	23.5	9.53	38.8	1.46	0.113	0.545	0	2	0	0	1199.51	1576.53	19705.7	53	63
Actin, alpha skeletal muscle OS=Homo sapiens GN=ACTA1 PE=1 SV=1	ACTA_HUMAN,ACTB_HUMAN,ACTC_HUMAN,ACTG_HUMAN,ACTH_HUMAN,ACTS_HUMAN	42052.2	2	3	3	0.000306	0.0557	AGFAGDDAPR	K	A	0.997	44.7	35.9	27.4	32.8	52.9	1.89	0.276	0.8	0	1	0	0	976.448	1765.17	43337.7	21	30
Actin, alpha skeletal muscle OS=Homo sapiens GN=ACTA1 PE=1 SV=1	ACTA_HUMAN,ACTB_HUMAN,ACTC_HUMAN,ACTG_HUMAN,ACTH_HUMAN,ACTS_HUMAN	42052.2	2	3	3	0.000306	0.0557	DSYVGDEAQSK	K	R	0.997	18.9	36.9	23.5	9.53	38.8	1.46	0.113	0.545	0	2	0	0	1199.51	1576.53	19705.7	53	63
Actin, alpha skeletal muscle OS=Homo sapiens GN=ACTA1 PE=1 SV=1	ACTA_HUMAN,ACTB_HUMAN,ACTC_HUMAN,ACTG_HUMAN,ACTH_HUMAN,ACTS_HUMAN	42052.2	2	3	3	0.000306	0.0557	AGFAGDDAPR	K	A	0.997	44.7	35.9	27.4	32.8	52.9	1.89	0.276	0.8	0	1	0	0	976.448	1765.17	43337.7	21	30
Actin, alpha skeletal muscle OS=Homo sapiens GN=ACTA1 PE=1 SV=1	ACTA_HUMAN,ACTB_HUMAN,ACTC_HUMAN,ACTG_HUMAN,ACTH_HUMAN,ACTS_HUMAN	42052.2	2	3	3	0.000306	0.0557	DSYVGDEAQSK	K	R	0.997	18.9	36.9	23.5	9.53	38.8	1.46	0.113	0.545	0	2	0	0	1199.51	1576.53	19705.7	53	63
Actin, alpha skeletal muscle OS=Homo sapiens GN=ACTA1 PE=1 SV=1	ACTA_HUMAN,ACTB_HUMAN,ACTC_HUMAN,ACTG_HUMAN,ACTH_HUMAN,ACTS_HUMAN	42052.2	2	3	3	0.000306	0.0557	AGFAGDDAPR	K	A	0.997	44.7	35.9	27.4	32.8	52.9	1.89	0.276	0.8	0	1	0	0	976.448	1765.17	43337.7	21	30
Actin, alpha skeletal muscle OS=Homo sapiens GN=ACTA1 PE=1 SV=1	ACTA_HUMAN,ACTB_HUMAN,ACTC_HUMAN,ACTG_HUMAN,ACTH_HUMAN,ACTS_HUMAN	42052.2	2	3	3	0.000306	0.0557	DSYVGDEAQSK	K	R	0.997	18.9	36.9	23.5	9.53	38.8	1.46	0.113	0.545	0	2	0	0	1199.51	1576.53	19705.7	53	63
Actin, alpha skeletal muscle OS=Homo sapiens GN=ACTA1 PE=1 SV=1	ACTA_HUMAN,ACTB_HUMAN,ACTC_HUMAN,ACTG_HUMAN,ACTH_HUMAN,ACTS_HUMAN	42052.2	2	3	3	0.000306	0.0557	AGFAGDDAPR	K	A	0.997	44.7	35.9	27.4	32.8	52.9	1.89	0.276	0.8	0	1	0	0	976.448	1765.17	43337.7	21	30
Actin, alpha skeletal muscle OS=Homo sapiens GN=ACTA1 PE=1 SV=1	ACTA_HUMAN,ACTB_HUMAN,ACTC_HUMAN,ACTG_HUMAN,ACTH_HUMAN,ACTS_HUMAN	42052.2	2	3	3	0.000306	0.0557	DSYVGDEAQSK	K	R	0.997	18.9	36.9	23.5	9.53	38.8	1.46	0.113	0.545	0	2	0	0	1199.51	1576.53	19705.7	53	63
Actin, alpha skeletal muscle OS=Homo sapiens GN=ACTA1 PE=1 SV=1	ACTA_HUMAN,ACTB_HUMAN,ACTC_HUMAN,ACTG_HUMAN,ACTH_HUMAN,ACTS_HUMAN	42052.2	2	3	3	0.000306	0.0557	AGFAGDDAPR	K	A	0.997	44.7	35.9	27.4	32.8	52.9	1.89	0.276	0.8	0	1	0	0	976.448	1765.17	43337.7	21	30
Actin, alpha skeletal muscle OS=Homo sapiens GN=ACTA1 PE=1 SV=1	ACTA_HUMAN,ACTB_HUMAN,ACTC_HUMAN,ACTG_HUMAN,ACTH_HUMAN,ACTS_HUMAN	42052.2	2	3	3	0.000306	0.0557	DSYVGDEAQSK	K	R	0.997	18.9	36.9	23.5	9.53	38.8	1.46	0.113	0.545	0	2	0	0	1199.51	1576.53	19705.7	53	63
Calcium-activated potassium channel subunit alpha-1 OS=Homo sapiens GN=KCNMA1 PE=1 SV=2	KCMA1_HUMAN	137564	1	1	1	0.000102	0.0129	ASLSHSSHSSQSSSKK	R	S	0.801	6.07	25	19.6	-1.49					0	0	1	0	2284.52	3500.77	402011	1187	1202
Galectin-3-binding protein OS=Homo sapiens GN=LGALS3BP PE=1 SV=1	LG3BP_HUMAN	65332.1	1	1	1	0.000102	0.0137	SQLVYQSR	K	R	0.81	18.1	34.9	23.2	0					0	1	0	0	980.516	1759.61	15816.1	428	435
Uncharacterized protein KIAA1671 OS=Homo sapiens GN=KIAA1671 PE=1 SV=2	K1671_HUMAN	196711	1	1	1	0.000102	0.0116	LSSLSSQTEPTSAGDQYDCSR	R	D	0.693	4.57	25.8	18	-0.14					0	0	1	0	2690.79	3903.74	1517250	1572	1592
Chondroitin sulfate proteoglycan 4 OS=Homo sapiens GN=CSPG4 PE=1 SV=2	CSPG4_HUMAN	250534	1	1	1	0.000102	0.00388	SSLSQQQLR	R	V	0.997	23.8	36.5	36.5	1.19	52.6	1.13	0.222	0.889	0	1	0	0	1046.56	1710.45	16608.1	1959	1967
Neurobeachin OS=Homo sapiens GN=NBEA PE=1 SV=3	NBEA_HUMAN	327823	1	2	2	0.000204	0.00984	SMINTTGAVDSGSSSSSSSSSFVNGATSK	K	N	0.668	16.1	32.4	22.3	7.88					0	0	2	0	3078.05	4286.52	1079380	1835	1863
Lon protease homolog 2, peroxisomal OS=Homo sapiens GN=LONP2 PE=1 SV=1	LONP2_HUMAN	94619.9	1	1	1	0.000102	0.0223	LLDSLPREALPDILTSIIR	R	T	0.83	11.6	25	18.5	6.89					0	0	1	0	2135.24	3743.19	1454070	174	192
Histone-lysine N-methyltransferase SETD1B OS=Homo sapiens GN=SETD1B PE=1 SV=3	SET1B_HUMAN	212806	1	1	1	0.000102	0.00712	SQLSSSSTSSTSDK	R	D	0.546	4.58	25	17.2	0.66					0	0	1	0	2084.37	3481.82	528655	1091	1104
Protein AF-10 OS=Homo sapiens GN=MLLT10 PE=1 SV=2	AF10_HUMAN	113318	1	1	1	0.000102	0.0337	GNKNQENVSHLSVSSASPTSSVASAAGSITSSSLQK	K	S	0.595	24.5	41.3	34	4.39					0	0	0	1	3883.56	3828.43	1445480	483	518
Zinc finger protein Rlf OS=Homo sapiens GN=RLF PE=1 SV=2	RLF_HUMAN	217954	1	1	1	0.000102	0.011	NSITHGSFSGSLQGYPSSGAK	K	S	0.67	6.08	25.4	18	1.51					0	0	1	0	2642.74	4092.81	2543030	1074	1094
Keratin, type II cytoskeletal 80 OS=Homo sapiens GN=KRT80 PE=1 SV=2	K2C80_HUMAN	50525.7	1	1	1	0.000102	0.0265	SAEYGSSLQSSR	R	S	0.997	33.4	37.4	30	18.1	48.5	2.85	0.326	0.625	0	1	0	0	1271.59	1735.55	7166.06	285	296
E3 ubiquitin-protein ligase TRIM37 OS=Homo sapiens GN=TRIM37 PE=1 SV=2	TRI37_HUMAN	107906	2	2	2	0.000204	0.0218	GDCQTLSEGSPGSSQSGSR	K	H	0.656	5.17	25	15.3	3.22					0	0	1	0	2377.58	3543.52	762136	788	806
E3 ubiquitin-protein ligase TRIM37 OS=Homo sapiens GN=TRIM37 PE=1 SV=2	TRI37_HUMAN	107906	2	2	2	0.000204	0.0218	SKGDCQTLSEGSPGSSQSGSR	R	H	0.664	3.23	25	15.4	1					0	0	1	0	2591.72	3837.83	539627	786	806
Protein SLX4IP OS=Homo sapiens GN=SLX4IP PE=1 SV=1	SLX4I_HUMAN	45551.8	2	2	4	0.000408	0.105	RNDGQASSSPPSESMGQAKDSIK	R	A	0.788	12.3	29.4	24.9	0					0	0	1	0	2864.92	4133.81	991393	205	227
Protein SLX4IP OS=Homo sapiens GN=SLX4IP PE=1 SV=1	SLX4I_HUMAN	45551.8	2	2	4	0.000408	0.105	SKAVRVLPASELSDPGLLLK	K	Q	0.83	14.5	25	17.9	10.5					0	0	3	0	2136.24	3754.36	4184480	328	347
Microtubule-associated protein 2 OS=Homo sapiens GN=MAP2 PE=1 SV=4	MTAP2_HUMAN	199528	1	1	1	0.000102	0.0104	SPATPKQLRLINQPLPDLK	K	N	0.83	10.9	25	22.8	0					0	0	1	0	2131.21	3886.28	1899550	1653	1671
Tetratricopeptide repeat protein 16 OS=Homo sapiens GN=TTC16 PE=2 SV=2	TTC16_HUMAN	98310.6	2	2	2	0.000204	0.0424	NSSKTRATQGQGQSSSK	R	T	0.645	6.58	25	19.1	0					0	0	1	0	2400.59	3556.26	914605	719	735
Tetratricopeptide repeat protein 16 OS=Homo sapiens GN=TTC16 PE=2 SV=2	TTC16_HUMAN	98310.6	2	2	2	0.000204	0.0424	SSKAEGAQGKSQGMSSTSSK	R	A	0.637	7.97	25	18.7	2.73					0	0	1	0	2569.69	3665.94	422803	828	847
Sodium channel protein type 4 subunit alpha OS=Homo sapiens GN=SCN4A PE=1 SV=4	SCN4A_HUMAN	208070	1	1	1	0.000102	0.0125	ALKTITVIPGLKTIVGALIQSVK	R	K	0.83	12.3	25	18.8	2.25					0	0	1	0	2486.47	3750.15	914846	226	248
Proteasome subunit alpha type-7-like OS=Homo sapiens GN=PSMA8 PE=2 SV=3	PSA7L_HUMAN	28530.2	1	1	1	0.000102	0.0781	ALLEVVQSGGKNIELAIIRR	K	N	0.83	11.2	25	18.1	6.81					0	0	1	0	2180.28	4155.31	1487130	202	221
Uncharacterized protein KIAA1109 OS=Homo sapiens GN=KIAA1109 PE=1 SV=2	K1109_HUMAN	555482	1	1	1	0.000102	0.0046	QLNVQMNMSNVMGNTTWTTSGLK	K	S	0.603	13.5	32.2	27.4	-1.22					0	0	1	0	3017.97	3980.75	728791	4412	4434
Complement factor B OS=Homo sapiens GN=CFB PE=1 SV=2	CFAB_HUMAN	85533.2	2	2	2	0.000204	0.0275	DAQYAPGYDK	R	V	0.997	26.4	36.6	30.3	10.7	35.7	0.678	0.0756	0.55	0	1	0	0	1127.5	1771.67	14385.1	659	668
Complement factor B OS=Homo sapiens GN=CFB PE=1 SV=2	CFAB_HUMAN	85533.2	2	2	2	0.000204	0.0275	LPPTTTCQQQK	R	E	0.841	21.6	37.7	33.3	2.67					0	1	0	0	1301.65	1476.45	4353.86	609	619
Inter-alpha-trypsin inhibitor heavy chain H5 OS=Homo sapiens GN=ITIH5 PE=2 SV=2	ITIH5_HUMAN	104579	2	3	3	0.000306	0.0361	ASAVIPSKDK	R	A	0.996	22.3	35.2	32	4.63	42.9	0.602	0.0559	0.6	0	1	0	0	1015.58	1415.43	8548.11	143	152
Inter-alpha-trypsin inhibitor heavy chain H5 OS=Homo sapiens GN=ITIH5 PE=2 SV=2	ITIH5_HUMAN	104579	2	3	3	0.000306	0.0361	MDGLEEAHGMSAAMGPEPVVQSVR	R	G	0.997	47.4	42.7	33.6	29.4	69.7	3.23	0.304	0.5	0	0	2	0	2546.13	2379.09	40518.3	630	653
Acrosin OS=Homo sapiens GN=ACR PE=2 SV=4	ACRO_HUMAN	45847.3	1	1	1	0.000102	0.0404	NHYDMETTELPELTSTS	K	-	0.758	5.73	25	19.2	0					0	0	1	0	2463.65	3949.1	1800040	405	421
Putative oxidoreductase GLYR1 OS=Homo sapiens GN=GLYR1 PE=1 SV=3	GLYR1_HUMAN	60557.6	1	1	1	0.000102	0.0362	KIGFLGLGLMGSGIVSNLLK	K	M	0.83	12.9	25	17.9	8.81					0	0	1	0	2060.19	3579.96	695638	269	288
Hemopexin OS=Homo sapiens GN=HPX PE=1 SV=2	HEMO_HUMAN	51676.5	1	1	1	0.000102	0.0195	VDGALCMEK	K	S	0.98	18.5	35.5	24.9	7.78	35.2	0.125	0.168	0.611	0	1	0	0	1022.46	1987.23	38921.2	403	411
Beta-2-glycoprotein 1 OS=Homo sapiens GN=APOH PE=1 SV=3	APOH_HUMAN	38298.5	1	2	2	0.000204	0.0261	ATVVYQGER	K	V	0.997	36.5	35.7	32	19.8	49.4	1.54	0.283	0.833	0	2	0	0	1022.53	1709.39	57730.2	271	279
Plasminogen OS=Homo sapiens GN=PLG PE=1 SV=2	PLMN_HUMAN	90567.4	1	1	1	0.000102	0.00988	NLDENYCR	K	N	0.822	24.1	35.7	28.4	9.98					0	1	0	0	1083.45	1723.93	14000.6	318	325
Heparin cofactor 2 OS=Homo sapiens GN=SERPIND1 PE=1 SV=3	HEP2_HUMAN	57072.9	1	1	1	0.000102	0.018	TLEAQLTPR	K	V	0.975	15.8	34.2	27.6	2.22	38.3	0.0605	0.201	0.667	0	1	0	0	1028.57	2283.23	67520.3	368	376
CAD protein OS=Homo sapiens GN=CAD PE=1 SV=3	PYR1_HUMAN	242982	1	1	1	0.000102	0.00584	KNILLTIGSYKNK	K	S	0.83	10.9	25	21.3	3.3					0	0	1	0	1534.9	3574.3	984218	1313	1325
FH1/FH2 domain-containing protein 3 OS=Homo sapiens GN=FHOD3 PE=1 SV=2	FHOD3_HUMAN	158617	1	1	1	0.000102	0.026	GKMITDSGKFSGSSPAPPSQPQGLSYAEDAAEHENMK	R	A	0.732	28.5	43.3	41	1.36					0	0	0	1	4128.69	4138.61	1185670	1278	1314
Junctional adhesion molecule B OS=Homo sapiens GN=JAM2 PE=1 SV=1	JAM2_HUMAN	33206.9	1	1	1	0.000102	0.0738	ETSFQKSNSSSKATTMSENDFK	K	H	0.579	11.2	31.1	23.2	1.78					0	0	1	0	2913.93	3968.95	1334150	270	291
Tumor necrosis factor alpha-induced protein 8-like protein 3 OS=Homo sapiens GN=TNFAIP8L3 PE=1 SV=1	TP8L3_HUMAN	32660.2	1	1	1	0.000102	0.116	SMDSDSGEQSEGEPVTAAGPDVFSSKSLALQAQK	R	K	0.68	32.1	40.8	37	0.52					0	0	0	1	3711.46	3890.39	985700	88	121
Serine/threonine-protein kinase mTOR OS=Homo sapiens GN=MTOR PE=1 SV=1	MTOR_HUMAN	288896	1	1	1	0.000102	0.0118	MLGTGPAAATTAATTSSNVSVLQQFASGLK	-	S	0.722	25.6	39.7	31.6	0					0	0	0	1	3623.19	3900.34	579907	1	30
Erbin OS=Homo sapiens GN=ERBIN PE=1 SV=2	ERBIN_HUMAN	158302	1	1	1	0.000102	0.0156	MSDSVSLNTDSSQDTSLCSPVK	R	Q	0.633	6.25	28.5	19.7	0					0	0	1	0	2800.88	3630.47	323988	664	685
Histone-lysine N-methyltransferase KMT5B OS=Homo sapiens GN=KMT5B PE=1 SV=4	KMT5B_HUMAN	99189.5	1	1	1	0.000102	0.026	HDSSSKTNDQENDGMNSSKISIK	R	L	0.638	17.5	33.2	28.2	3.27					0	0	1	0	2989.97	3779.31	246618	724	746
Fatty acid-binding protein, epidermal OS=Homo sapiens GN=FABP5 PE=1 SV=3	FABP5_HUMAN	15164.4	1	1	1	0.000102	0.0667	ATVQQLEGR	M	W	0.988	20.6	35.4	24.5	10.4	33.4	0.194	0.102	0.611	0	1	0	0	1043.55	2480.97	77641.4	2	10
Serine/threonine-protein kinase WNK1 OS=Homo sapiens GN=WNK1 PE=1 SV=2	WNK1_HUMAN	250788	1	1	1	0.000102	0.0126	QSSTPGSLFLSPPAPAPKNGSSSDSSVGEK	K	L	0.738	17.1	37.2	26	2.35					0	0	1	0	3360.24	4055.52	451310	9	38
Uncharacterized protein C10orf12 OS=Homo sapiens GN=C10orf12 PE=1 SV=1	Q8N655	0	1	1	1	0.000102	0	DDESDAPCSSLGLSSSGSGDAAR	?	?	0.645	10.1	26.1	19.8	3.98					0	0	1	0	2640.75	3610.2	252803	0	0
ATP-binding cassette sub-family E member 1 OS=Homo sapiens GN=ABCE1 PE=1 SV=1	ABCE1_HUMAN	67316.4	1	1	1	0.000102	0.0334	LPIPRPGEVLGLVGTNGIGK	R	S	0.83	10.9	25	17.9	6.78					0	0	1	0	1988.15	3912.06	680004	97	116
Ras-related protein Rab-7b OS=Homo sapiens GN=RAB7B PE=2 SV=1	RAB7B_HUMAN	22511.8	1	1	1	0.000102	0.0804	KVDLKLIIVGAIGVGK	K	T	0.548	4.05	25	17	0.35					0	1	0	0	1623.06	4350.83	579622	6	21
Immunoglobulin lambda variable 3-19 OS=Homo sapiens GN=IGLV3-19 PE=1 SV=2	LV319_HUMAN	12042.5	1	1	1	0.000102	0.0804	ITCQGDSLR	R	S	0.997	15.1	36.5	25.1	3.93	39	0.796	0.19	0.667	0	1	0	0	1049.5	1632.03	11759.5	39	47
Filaggrin OS=Homo sapiens GN=FLG PE=1 SV=3	FILA_HUMAN	435146	2	2	2	0.000204	0.0101	HGSRHQQSADSSTDSGTGR	R	R	0.584	4.52	25	14.6	0					0	0	1	0	2452.63	3428.15	353481	1681	1699
Filaggrin OS=Homo sapiens GN=FLG PE=1 SV=3	FILA_HUMAN	435146	2	2	2	0.000204	0.0101	SGTRHTQNSSSGQAASSHEQAR	K	S	0.623	10.9	28.4	24.7	0					0	0	1	0	2764.82	3667.63	286270	680	701
LETM1 domain-containing protein LETM2, mitochondrial OS=Homo sapiens GN=LETM2 PE=2 SV=2	LETM2_HUMAN	55922.9	1	1	1	0.000102	0.0468	GPITSSEEPTLQAKSQMTAQNSK	K	A	0.584	7.75	30.6	22.6	-1.16					0	0	1	0	2915.94	3858.6	725972	463	485
Protein KRI1 homolog OS=Homo sapiens GN=KRI1 PE=1 SV=3	KRI1_HUMAN	82600.4	1	1	1	0.000102	0.0284	YGDRDSSSDSSSESDSSDER	R	V	0.722	3.46	25	17.7	-0.86					0	0	1	0	2487.68	3693.5	474558	36	55
Protein SMG7 OS=Homo sapiens GN=SMG7 PE=1 SV=2	SMG7_HUMAN	127283	1	1	1	0.000102	0.0176	YPNNSMFNEVYGKNLTSSSK	R	A	0.568	8.42	28.3	20.2	1.74					0	0	1	0	2805.82	4218.98	318310	944	963
Paladin OS=Homo sapiens GN=PALD1 PE=1 SV=3	PALD_HUMAN	96754.8	1	1	1	0.000102	0.035	MGTTASTAQQTVSAGTPFEGLQGSGTMDSR	-	H	0.629	17.2	36.3	30.1	0					0	0	1	0	3312.18	4128.14	643154	1	30
Spectrin alpha chain, erythrocytic 1 OS=Homo sapiens GN=SPTA1 PE=1 SV=5	SPTA1_HUMAN	280019	1	1	1	0.000102	0.00413	SLNQNMESLR	K	A	0.997	31.7	37.3	46.6	0	36.8	0.432	0.177	0.55	0	1	0	0	1207.57	1733.11	12693.1	876	885
Phosphatidylinositol phosphatase PTPRQ OS=Homo sapiens GN=PTPRQ PE=1 SV=2	PTPRQ_HUMAN	260928	1	1	1	0.000102	0.0107	SSAEMIVTTLESAPKDPPNNMTFQK	K	I	0.662	13.2	35.7	26	0.36					0	0	1	0	3195.15	4719.01	8902.43	1670	1694
Intersectin-2 OS=Homo sapiens GN=ITSN2 PE=1 SV=3	ITSN2_HUMAN	193467	1	1	2	0.000204	0.01	SNPYCEISMGSQSYTTR	K	T	0.72	6.85	25	19.7	0.63					0	0	2	0	2398.64	3969.57	885347	1590	1606
Cardiomyopathy-associated protein 5 OS=Homo sapiens GN=CMYA5 PE=1 SV=3	CMYA5_HUMAN	449205	1	1	1	0.000102	0.00737	LGICSSSAVQAGALGQGETSWYMHCSEPQR	R	Y	0.721	15.9	36.4	28	1.5					0	0	1	0	3763.25	4661.49	254884	3959	3988
Zinc finger protein 608 OS=Homo sapiens GN=ZNF608 PE=1 SV=4	ZN608_HUMAN	162211	2	2	4	0.000408	0.0132	DRQKFEMNNSTTTTSSSNSK	K	D	0.721	14.3	28.1	19.5	4.96					0	0	0	1	2831.79	4087.58	288059	44	63
Zinc finger protein 608 OS=Homo sapiens GN=ZNF608 PE=1 SV=4	ZN608_HUMAN	162211	2	2	4	0.000408	0.0132	QKFEMNNSTTTTSSSNSK	R	D	0.83	14.9	26.2	24.5	4.27					0	0	3	0	2655.64	3986.69	2414410	46	63
Protein phosphatase 1H OS=Homo sapiens GN=PPM1H PE=1 SV=2	PPM1H_HUMAN	56449.7	1	1	1	0.000102	0.072	LTRVKSAVANFMGGIMAGSSGSEHGGGSCGGSDLPLR	M	F	0.752	33.5	42.3	44.5	3.32					0	0	0	1	3999.59	3986.82	901515	2	38
Protein cordon-bleu OS=Homo sapiens GN=COBL PE=1 SV=2	COBL_HUMAN	135617	1	1	1	0.000102	0.0119	QSTSSQEASSASEPR	K	R	0.786	7.71	25	13.5	7.71					0	0	1	0	2112.44	3570.52	1158450	999	1013
RE1-silencing transcription factor OS=Homo sapiens GN=REST PE=1 SV=3	REST_HUMAN	121870	1	1	1	0.000102	0.0337	ATQVMGQSSGGGGLFTSSGNIGMALPNDMYDLHDLSK	M	A	0.569	23.2	42.6	35.3	0.57					0	0	0	1	4047.57	4031.83	666872	2	38
Dynein light chain roadblock-type 1 OS=Homo sapiens GN=DYNLRB1 PE=1 SV=3	DLRB1_HUMAN	10922	1	1	1	0.000102	0.219	LQSQKGVQGIIVVNTEGIPIK	R	S	0.83	13.7	25	19.7	6.33					0	0	1	0	2222.28	4075.36	2832860	11	31
Low-density lipoprotein receptor-related protein 2 OS=Homo sapiens GN=LRP2 PE=1 SV=3	LRP2_HUMAN	521943	1	1	1	0.000102	0.00215	TVVQYLNNPR	R	S	0.997	23.5	36.5	32.2	5.35	43.9	0.745	0.185	0.7	0	1	0	0	1203.65	2422.15	96961.5	820	829
E3 ubiquitin-protein ligase SHPRH OS=Homo sapiens GN=SHPRH PE=1 SV=2	SHPRH_HUMAN	193082	1	1	1	0.000102	0.0166	SQPFINPDSQGHCPATSDSGITDVAMSK	K	S	0.565	13.4	36.5	27.1	0					0	0	1	0	3267.19	3848.35	289328	589	616
WD repeat-containing protein 64 OS=Homo sapiens GN=WDR64 PE=2 SV=1	WDR64_HUMAN	123635	1	1	1	0.000102	0.0148	SSQDSICSSSQCESSK	R	G	0.59	2.24	25	15.5	0					0	0	1	0	2178.5	4324.15	473911	720	735
Neurexin-3 OS=Homo sapiens GN=NRXN3 PE=1 SV=4	NRX3A_HUMAN,NRX3B_HUMAN	69306.5	1	1	1	0.000102	0.0134	NYISNSAQSNGTLMKEKQQSSK	R	S	0.611	13.3	31.6	21.3	2.55					0	0	1	0	2949.95	3798.25	282595	601	622
Neurexin-3 OS=Homo sapiens GN=NRXN3 PE=1 SV=4	NRX3A_HUMAN,NRX3B_HUMAN	69306.5	1	1	1	0.000102	0.0134	NYISNSAQSNGTLMKEKQQSSK	R	S	0.611	13.3	31.6	21.3	2.55					0	0	1	0	2949.95	3798.25	282595	601	622
Carboxypeptidase E OS=Homo sapiens GN=CPE PE=1 SV=1	CBPE_HUMAN	53152	1	1	1	0.000102	0.021	SNAQGIDLNR	R	N	0.993	29	36.6	27.6	16.2	41.5	0.553	0.159	0.65	0	1	0	0	1087.55	1863.98	24381.5	180	189
E3 ubiquitin-protein ligase MYCBP2 OS=Homo sapiens GN=MYCBP2 PE=1 SV=3	MYCB2_HUMAN	510081	2	2	2	0.000204	0.00409	CEDGKTETTFEMSMHNTMK	K	S	0.671	6.75	26.1	21	-0.54					0	0	1	0	2656.78	3637.63	399524	3095	3113
E3 ubiquitin-protein ligase MYCBP2 OS=Homo sapiens GN=MYCBP2 PE=1 SV=3	MYCB2_HUMAN	510081	2	2	2	0.000204	0.00409	TETTFEMSMHNTMK	K	S	0.789	8.11	25	21.7	-1.21					0	0	1	0	2040.55	4565.08	136250	3100	3113
Junction plakoglobin OS=Homo sapiens GN=JUP PE=1 SV=3	PLAK_HUMAN	81745.9	2	2	2	0.000204	0.0295	AAMIVNQLSK	K	K	0.997	31	36	25.4	20.5	40.1	1.12	0.287	0.65	0	1	0	0	1090.59	2075.93	75727.5	162	171
Junction plakoglobin OS=Homo sapiens GN=JUP PE=1 SV=3	PLAK_HUMAN	81745.9	2	2	2	0.000204	0.0295	TMQNTSDLDTAR	R	C	0.997	36.2	38	25.3	26.1	47.5	1.8	0.215	0.625	0	1	0	0	1368.61	1544.91	8267.59	192	203
Fibrinogen alpha chain OS=Homo sapiens GN=FGA PE=1 SV=2	FIBA_HUMAN	94973.4	2	2	2	0.000204	0.0312	GGSTSYGTGSETESPR	R	N	0.997	52.1	38.7	24.3	44	70.2	5.68	0.487	0.625	0	1	0	0	1572.68	1584.71	11201.7	272	287
Fibrinogen alpha chain OS=Homo sapiens GN=FGA PE=1 SV=2	FIBA_HUMAN	94973.4	2	2	2	0.000204	0.0312	GSESGIFTNTK	R	E	0.997	27.5	37.4	27.3	14.9	36.8	0.959	0.182	0.545	0	1	0	0	1140.55	2034.89	41463.4	548	558
Pecanex-like protein 2 OS=Homo sapiens GN=PCNX2 PE=2 SV=3	PCX2_HUMAN	237280	2	2	2	0.000204	0.0267	QHSGGNIEDVDGGGAPTTGGNNAPSGGSQESSAEQPRK	R	G	0.647	24.5	42.4	36	2.44					0	0	0	1	4015.47	4046.71	560278	1877	1914
Pecanex-like protein 2 OS=Homo sapiens GN=PCNX2 PE=2 SV=3	PCX2_HUMAN	237280	2	2	2	0.000204	0.0267	SVIPVKPVATETLINGKGK	K	E	0.83	13.5	25	13.8	13.5					0	0	1	0	1952.14	3320.34	320960	211	229
Cilia- and flagella-associated protein 100 OS=Homo sapiens GN=CFAP100 PE=2 SV=1	CP100_HUMAN	71118.8	1	1	1	0.000102	0.0376	SPSYLSSPQQGSQPSESSGGDSR	R	G	0.629	10.4	28.1	21	3.06					0	0	1	0	2726.82	3753.8	477947	338	360
Inositol-trisphosphate 3-kinase B OS=Homo sapiens GN=ITPKB PE=1 SV=5	IP3KB_HUMAN	102378	1	1	1	0.000102	0.0275	LNSSSGSGSGSSGSSVSSPSWAGRLR	R	G	0.697	9.83	31	25.1	-1.49					0	0	1	0	2933.96	3826.68	732731	82	107
Keratin, type II cytoskeletal 72 OS=Homo sapiens GN=KRT72 PE=1 SV=2	K2C72_HUMAN	55879.1	1	1	1	0.000102	0.0431	FLEQQNQVLETK	R	W	0.997	34.8	37.5	30.6	0	55.7	1.89	0	0.708	0	1	0	0	1476.77	2470.41	89488.4	145	156
Keratin, type II cytoskeletal 72 OS=Homo sapiens GN=KRT72 PE=1 SV=2	K2C72_HUMAN	55879.1	1	1	1	0.000102	0.0431	KDVDAAYMNK	K	V	0.997	20	37.1	32.1	0.08	38.2	0.796	0.0759	0.6	0	1	0	0	1170.55	1349.1	6482.51	234	243
AT-rich interactive domain-containing protein 3A OS=Homo sapiens GN=ARID3A PE=1 SV=2	ARI3A_HUMAN	62889.7	1	1	1	0.000102	0.0489	GGNTGTSGGQAGPAGLSTPSTSTSNNSLP	R	-	0.678	10.9	32.4	24.6	0					0	0	1	0	2976	3714.07	109629	565	593
Ubiquitin carboxyl-terminal hydrolase 37 OS=Homo sapiens GN=USP37 PE=1 SV=2	UBP37_HUMAN	110174	1	1	1	0.000102	0.0204	TSQKETSRQLSYSDNQASAK	R	R	0.564	4.76	27.8	18.1	0					0	0	1	0	2753.85	3835.3	595034	128	147
Zinc finger protein 292 OS=Homo sapiens GN=ZNF292 PE=1 SV=3	ZN292_HUMAN	304814	1	1	1	0.000102	0.00808	DSDTCVSESNDNSRTTATVSQK	K	E	0.587	9.24	28.8	23.7	-0.83					0	0	1	0	2845.86	4108.77	2157540	2450	2471
Protein PRRC2A OS=Homo sapiens GN=PRRC2A PE=1 SV=3	PRC2A_HUMAN	228866	1	1	1	0.000102	0.0121	AGSSGSSSGGGGGGPGGRTGPGRGDK	K	R	0.663	4.53	26.3	18	-0.05					0	0	1	0	2639.78	3606.53	237403	1405	1430
FGFR1 oncogene partner OS=Homo sapiens GN=FGFR1OP PE=1 SV=1	FR1OP_HUMAN	43066.8	1	1	1	0.000102	0.0526	KANDEANQSDTSVSLSEPKSK	K	S	0.66	6.19	28	21.4	-1.45					0	0	1	0	2801.87	3948.82	1604410	194	214
M-phase inducer phosphatase 3 OS=Homo sapiens GN=CDC25C PE=1 SV=2	MPIP3_HUMAN	53366.4	1	1	1	0.000102	0.0444	STELFSSTREEGSSGSGPSFR	M	S	0.641	9.04	27.7	19	3.56					0	0	1	0	2726.81	3660.34	601754	2	22
Electrogenic sodium bicarbonate cotransporter 1 OS=Homo sapiens GN=SLC4A4 PE=1 SV=1	S4A4_HUMAN	121467	1	1	1	0.000102	0.0324	MFTNPDNGSPAMTHRNLTSSSLNDISDKPEKDQLK	R	N	0.6	24.4	43.3	35	0.19					0	0	0	1	4211.67	3994.05	671284	237	271
Protein ARV1 OS=Homo sapiens GN=ARV1 PE=1 SV=1	ARV1_HUMAN	31053.9	1	1	1	0.000102	0.122	MGNGGRSGLQQGKGNVDGVAATPTAASASCQYR	-	C	0.717	26.4	40.2	34.3	1.75					0	0	0	1	3686.3	4122.14	1899620	1	33
DNA polymerase eta OS=Homo sapiens GN=POLH PE=1 SV=1	POLH_HUMAN	78413.4	1	1	1	0.000102	0.0575	VKEASLSSLTAPTQAPMSNSPSKPSLPFQTSQSTGTEPFFK	K	Q	0.628	25.4	42.6	35.3	3.9					0	0	1	0	4852.9	4298.58	71170.2	493	533
Kinesin-like protein KIF13A OS=Homo sapiens GN=KIF13A PE=1 SV=2	KI13A_HUMAN	202308	1	1	1	0.000102	0.0111	NSKSLCRTGSCSELDACPSK	K	I	0.555	9.61	28.3	23.4	-3.39					0	0	1	0	2822.81	3580.81	203561	1689	1708
Transcription factor AP-2-alpha OS=Homo sapiens GN=TFAP2A PE=1 SV=1	AP2A_HUMAN	48062.7	1	1	1	0.000102	0.0458	MYLSNNPNSHTDNNAKSSDK	K	E	0.648	6.23	26.3	19.7	0					0	0	1	0	2654.78	3723.21	685380	412	431
Transcription factor 20 OS=Homo sapiens GN=TCF20 PE=1 SV=3	TCF20_HUMAN	211769	1	1	1	0.000102	0.0112	VRQLSGQSTSSDTTYKGGASEK	R	A	0.703	7.11	29	20.8	-0.18					0	0	1	0	2811.89	3787.26	454633	534	555
Partner and localizer of BRCA2 OS=Homo sapiens GN=PALB2 PE=1 SV=1	PALB2_HUMAN	131298	1	1	1	0.000102	0.0219	SACTPASDHCEPLLPTSSLSIVNRSK	K	E	0.599	18	37.4	28	3.62					0	0	0	1	3307.17	3818.33	194609	518	543
Solute carrier family 26 member 6 OS=Homo sapiens GN=SLC26A6 PE=1 SV=1	S26A6_HUMAN	82967.7	1	1	1	0.000102	0.029	MMQVSSGDKMEDATANGQEDSK	K	A	0.612	4.5	27	17.8	-0.21					0	0	1	0	2712.81	3640.45	412617	630	651
Striatin-interacting protein 2 OS=Homo sapiens GN=STRIP2 PE=1 SV=2	STRP2_HUMAN	95363.3	1	1	1	0.000102	0.0192	EIIVKSISTLLLLLLK	K	H	0.83	12.6	25	19.5	3.63					0	0	1	0	1956.12	3944.82	1651820	568	583
ATP-dependent RNA helicase DDX3Y OS=Homo sapiens GN=DDX3Y PE=1 SV=2	DDX3Y_HUMAN	73155.8	2	2	2	0.000204	0.0485	DYRQSSGSSSSGFGASRGSSSR	R	S	0.83	12.5	26.5	25.4	0.85					0	0	1	0	2690.76	3671.67	528147	599	620
ATP-dependent RNA helicase DDX3Y OS=Homo sapiens GN=DDX3Y PE=1 SV=2	DDX3Y_HUMAN	73155.8	2	2	2	0.000204	0.0485	QSSGSSSSGFGASRGSSSRSGGGGYGNSR	R	G	0.6	14.3	33.3	23.6	4.55					0	0	0	1	3069.97	4123.43	201467	602	630
ELL-associated factor 2 OS=Homo sapiens GN=EAF2 PE=1 SV=1	EAF2_HUMAN	28792.1	1	1	1	0.000102	0.0731	AEASLMDQMSSCDSSSDSK	K	S	0.83	12.1	25	17.2	0					0	0	1	0	2511.6	4028.54	1876720	165	183
Kelch-like protein 12 OS=Homo sapiens GN=KLHL12 PE=1 SV=2	KLH12_HUMAN	63276.8	1	1	1	0.000102	0.0246	TDSWTTVTSMTTPR	R	C	0.556	8.3	25	15.6	6.25					0	0	1	0	2239.46	3892.91	1748240	497	510
Non-canonical poly(A) RNA polymerase PAPD5 OS=Homo sapiens GN=PAPD5 PE=1 SV=2	PAPD5_HUMAN	63267.7	2	3	4	0.000408	0.0629	MQSTQTTNTSNSTNK	K	S	0.768	6.27	25	19.2	0.49					0	0	2	0	2143.45	3567.4	1385010	498	512
Non-canonical poly(A) RNA polymerase PAPD5 OS=Homo sapiens GN=PAPD5 PE=1 SV=2	PAPD5_HUMAN	63267.7	2	3	4	0.000408	0.0629	SSSKGFQGTTQTSHGSLMTNK	R	Q	0.578	7.93	27.8	22.9	-1.68					0	0	2	0	2750.83	3979.16	3028210	523	543
Sperm-associated antigen 1 OS=Homo sapiens GN=SPAG1 PE=1 SV=3	SPAG1_HUMAN	103643	1	1	1	0.000102	0.0205	SLIDLNKVILLDPSIIEAK	K	M	0.83	13.4	25	18.9	8.38					0	0	1	0	2137.25	3588.81	847337	710	728
Testis-specific gene 10 protein OS=Homo sapiens GN=TSGA10 PE=1 SV=1	TSG10_HUMAN	81423.2	1	1	1	0.000102	0.0272	QNYSSNAYHMSSTMKPNTK	R	C	0.563	6.82	26.7	14.9	5.33					0	0	0	1	2692.78	3928.92	416369	651	669
Formin-1 OS=Homo sapiens GN=FMN1 PE=1 SV=3	FMN1_HUMAN	157582	1	1	2	0.000204	0.0176	SSQSPAGETASISSVSASAEGAVNK	R	V	0.83	18.5	28.8	24.6	2.28					0	0	2	0	2802.89	3863.22	1960520	395	419
Afamin OS=Homo sapiens GN=AFM PE=1 SV=1	AFAM_HUMAN	69070.1	1	1	1	0.000102	0.0167	ICAMEGLPQK	K	H	0.997	22.6	37.4	29.8	7.02	39	2.18	0.279	0.6	0	1	0	0	1162.56	1893.75	15121.2	98	107
RNA-binding protein Musashi homolog 2 OS=Homo sapiens GN=MSI2 PE=1 SV=1	MSI2H_HUMAN	35196.8	1	1	1	0.000102	0.0671	MEANGSQGTSGSANDSQHDPGK	-	M	0.666	5.49	25	16.3	0.14					0	0	1	0	2598.73	3637.77	389796	1	22
Serine/arginine repetitive matrix protein 5 OS=Homo sapiens GN=SRRM5 PE=1 SV=3	SRRM5_HUMAN	80356.1	2	2	2	0.000204	0.0755	NSVMSPSSSKSTKSTSTK	R	R	0.61	4.04	25	19.4	-1.8					0	0	1	0	2506.66	3492.06	340223	54	71
Serine/arginine repetitive matrix protein 5 OS=Homo sapiens GN=SRRM5 PE=1 SV=3	SRRM5_HUMAN	80356.1	2	2	2	0.000204	0.0755	SSKPSMSLAPSGSSMPTADPKPPASLKSTKSATPNR	R	S	0.676	27	44	36	4.91					0	0	0	1	4266.64	4005.69	733647	7	42
Hemoglobin subunit alpha OS=Homo sapiens GN=HBA1 PE=1 SV=2	HBA_HUMAN	15257.6	1	1	1	0.000102	0.0775	VLSPADKTNVK	M	A	0.997	25	34.6	23.4	16.1	40.1	0.201	0.202	0.545	0	1	0	0	1171.67	1611.92	12043.9	2	12
Cyclic nucleotide-gated cation channel beta-3 OS=Homo sapiens GN=CNGB3 PE=1 SV=2	CNGB3_HUMAN	92170.2	1	1	2	0.000204	0.026	NEEGSHPSNQSQQTTAQEENK	R	G	0.631	10.6	27.6	22.9	0					0	0	2	0	2710.8	3733.39	1558340	27	47
Protein furry homolog-like OS=Homo sapiens GN=FRYL PE=1 SV=2	FRYL_HUMAN	339603	1	1	1	0.000102	0.00564	LESRYSSSSGGSYEEEK	R	S	0.614	2.52	25	15.9	-0.99					0	0	1	0	2417.63	4308.67	381686	1528	1544
Hepatocyte growth factor OS=Homo sapiens GN=HGF PE=1 SV=2	HGF_HUMAN	83134.5	1	1	1	0.000102	0.0275	NYMGNLSQTRSGLTCSMWDK	K	N	0.553	7.6	27.9	19.8	1.27					0	0	1	0	2783.82	3624.87	354552	398	417
C3 and PZP-like alpha-2-macroglobulin domain-containing protein 8 OS=Homo sapiens GN=CPAMD8 PE=1 SV=2	CPMD8_HUMAN	206699	1	1	1	0.000102	0.00584	SVMVEAEGVPR	R	A	0.997	42	37.4	27.3	30.4	62.8	3.11	0.354	0.818	0	1	0	0	1189.59	2088.7	39247.5	927	937
CXXC-type zinc finger protein 5 OS=Homo sapiens GN=CXXC5 PE=1 SV=1	CXXC5_HUMAN	32978.1	3	4	4	0.000408	0.186	MSSLGGGSQDAGGSSSSSTNGSGGSGSSGPK	-	A	0.785	17.8	31.2	23.1	8.83					0	0	1	1	2974	3827.72	2010050	1	31
CXXC-type zinc finger protein 5 OS=Homo sapiens GN=CXXC5 PE=1 SV=1	CXXC5_HUMAN	32978.1	3	4	4	0.000408	0.186	SRPLSHYSSFGSSGGSGGGSMMGGESADK	R	A	0.65	19.2	33.8	26.3	0.84					0	0	1	0	3113.05	4181.32	336970	76	104
CXXC-type zinc finger protein 5 OS=Homo sapiens GN=CXXC5 PE=1 SV=1	CXXC5_HUMAN	32978.1	3	4	4	0.000408	0.186	SSLGGGSQDAGGSSSSSTNGSGGSGSSGPK	M	A	0.596	12.4	31.4	20.9	1.28					0	0	1	0	2906.93	3910.27	974753	2	31
SLIT-ROBO Rho GTPase-activating protein 3 OS=Homo sapiens GN=SRGAP3 PE=1 SV=3	SRGP3_HUMAN	124507	1	1	1	0.000102	0.0182	RSSSSSTEMMTTFKPALSAR	R	L	0.558	6.97	27.3	20.5	-1.91					0	0	1	0	2750.81	4107.58	1481760	1027	1046
Serine/threonine-protein kinase 38 OS=Homo sapiens GN=STK38 PE=1 SV=1	STK38_HUMAN	54192.2	1	2	2	0.000204	0.0344	AMTGSTPCSSMSNHTK	M	E	0.652	6.96	25	20.4	0					0	0	2	0	2251.5	3883.36	3752700	2	17
Disks large homolog 2 OS=Homo sapiens GN=DLG2 PE=1 SV=3	DLG2_HUMAN	97554.9	1	2	2	0.000204	0.023	EQMMNHSMSSGSGSLRTNQK	R	R	0.675	6.42	25.6	19.4	-0.32					0	0	2	0	2659.76	3570.26	1070670	517	536
Fibrinogen gamma chain OS=Homo sapiens GN=FGG PE=1 SV=3	FIBG_HUMAN	51513.3	3	4	4	0.000408	0.0751	DNCCILDER	R	F	0.993	11	35.8	24.9	0	41.3	1.2	0.196	0.722	0	1	0	0	1194.49	2200.8	57470.5	32	40
Fibrinogen gamma chain OS=Homo sapiens GN=FGG PE=1 SV=3	FIBG_HUMAN	51513.3	3	4	4	0.000408	0.0751	VAQLEAQCQEPCK	K	D	0.997	25.3	39.2	23.9	15.9	44.9	1.28	0.241	0.5	0	1	0	0	1560.71	1840.09	10714	154	166
Fibrinogen gamma chain OS=Homo sapiens GN=FGG PE=1 SV=3	FIBG_HUMAN	51513.3	3	4	4	0.000408	0.0751	YLQEIYNSNNQK	R	I	0.997	44.9	38.8	29.9	30.5	44.2	1.23	0.0792	0.583	0	2	0	0	1514.71	2255.67	67458	135	146
Protein SOGA3 OS=Homo sapiens GN=SOGA3 PE=3 SV=1	SOGA3_HUMAN	103202	1	1	1	0.000102	0.0275	TPGTGSRNSGSGVAGGGSGGGGSYWK	K	E	0.59	9.08	28.6	22.3	0					0	0	1	0	2777.85	3764.81	596951	226	251
Coiled-coil domain-containing protein 73 OS=Homo sapiens GN=CCDC73 PE=2 SV=2	CCD73_HUMAN	124158	1	1	1	0.000102	0.0241	NSDKNVHSMSMLVKPNSSPGGKTMCK	K	N	0.572	12.2	33.8	26.1	-2.07					0	0	1	0	3355.13	4681.82	134525	725	750
E3 ubiquitin-protein ligase RNF220 OS=Homo sapiens GN=RNF220 PE=1 SV=1	RN220_HUMAN	62766.6	1	1	1	0.000102	0.0618	GAVLNGGPPSTRITPEFSKWASDEMPSTSNGESSK	R	Q	0.637	26.2	42.3	32.5	7.72					0	0	0	1	3879.57	3916.74	2196030	433	467
DNA mismatch repair protein Mlh3 OS=Homo sapiens GN=MLH3 PE=1 SV=3	MLH3_HUMAN	163714	1	1	1	0.000102	0.02	KNTNDAFLYIYESGGPGHSKMTEPSLQNK	R	D	0.638	22.6	40.7	34.6	1.69					0	0	0	1	3687.35	4111.34	2047960	433	461
Far upstream element-binding protein 1 OS=Homo sapiens GN=FUBP1 PE=1 SV=3	FUBP1_HUMAN	67560.6	2	2	2	0.000204	0.0606	MADYSTVPPPSSGSAGGGGGGGGGGGVNDAFKDALQR	-	A	0.744	32.5	42	43.1	3.49					0	0	0	1	3891.3	3924.1	1123210	1	37
Far upstream element-binding protein 1 OS=Homo sapiens GN=FUBP1 PE=1 SV=3	FUBP1_HUMAN	67560.6	2	2	2	0.000204	0.0606	MADYSTVPPPSSGSAGGGGGGGGGGGVNDAFKDALQRAR	-	Q	0.83	38.9	42.2	43.6	5.86					0	0	1	0	3957.52	4210.06	508103	1	39
Probable ATP-dependent RNA helicase DDX20 OS=Homo sapiens GN=DDX20 PE=1 SV=2	DDX20_HUMAN	92242.1	1	1	1	0.000102	0.0376	ELGCDRQSEEQMKNSVQTPVENSTNSQHQVK	K	E	0.606	24.1	41.5	33.5	1.49					0	0	0	1	3809.53	3874.01	568035	535	565
Alpha-2-antiplasmin OS=Homo sapiens GN=SERPINF2 PE=1 SV=3	A2AP_HUMAN	54566.6	1	1	1	0.000102	0.0265	LGNQEPGGQTALK	K	S	0.997	45.7	36.5	27.5	33.8	47.1	1.04	0.276	0.538	0	1	0	0	1312.69	1812.78	14657.1	52	64
Phospholipase A-2-activating protein OS=Homo sapiens GN=PLAA PE=1 SV=2	PLAP_HUMAN	87159.3	1	1	1	0.000102	0.0314	YVPGSASMGTTMAGVDPFTGNSAYR	R	S	0.83	18.7	31.2	19.9	13					0	0	1	0	2952.97	3662.41	109881	500	524
Signal recognition particle subunit SRP68 OS=Homo sapiens GN=SRP68 PE=1 SV=2	SRP68_HUMAN	70732	1	1	1	0.000102	0.0702	QVPGGGGGGGSGGGGGSGGGGSGGGRGAGGEENKENERPSAGSK	K	A	0.629	24.5	43.2	35.6	2.51					0	0	0	1	4087.42	3963.87	312363	6	49
Zinc finger protein 518B OS=Homo sapiens GN=ZNF518B PE=1 SV=2	Z518B_HUMAN	119532	1	1	1	0.000102	0.0233	MKDIGQQLYTTHLNGGHNSLTMSPK	-	Q	0.708	18.1	35.2	29.3	2.67					0	0	1	0	3233.13	4331.22	299561	1	25
PDZ domain-containing protein 2 OS=Homo sapiens GN=PDZD2 PE=1 SV=4	PDZD2_HUMAN	301641	1	1	1	0.000102	0.00387	LQSVLSSVGSK	R	S	0.83	22.5	36.7	29.4	7.36					0	0	1	0	1227.6	1635.97	8460.37	2590	2600
CREB-binding protein OS=Homo sapiens GN=CREBBP PE=1 SV=3	CBP_HUMAN	265345	2	2	2	0.000204	0.0184	AASPMNHSVQMNSMGSVPGMAISPSR	R	M	0.56	12.6	32.7	25.2	0.99					0	0	1	0	3062	3885.6	326707	743	768
CREB-binding protein OS=Homo sapiens GN=CREBBP PE=1 SV=3	CBP_HUMAN	265345	2	2	2	0.000204	0.0184	KEESTAASETTEGSQGDSK	K	N	0.703	7.45	25	13.6	2.79					0	0	1	0	2507.66	3803.88	657752	1565	1583
DBIRD complex subunit ZNF326 OS=Homo sapiens GN=ZNF326 PE=1 SV=2	ZN326_HUMAN	65653.5	1	1	1	0.000102	0.0395	DYGPGSYGGMDRDYGHGSYGGQR	R	S	0.641	8.46	28.5	22.1	0					0	0	0	0	2788.85	3405.52	50126.4	25	47
Integrator complex subunit 12 OS=Homo sapiens GN=INTS12 PE=1 SV=1	INT12_HUMAN	48808.2	2	2	2	0.000204	0.175	LSSTTQNNTGKPATSSANQKPVGLTGLATSSK	K	G	0.64	23.2	41.3	33.4	0.74					0	0	0	1	3710.33	3911.93	1088170	310	341
Integrator complex subunit 12 OS=Homo sapiens GN=INTS12 PE=1 SV=1	INT12_HUMAN	48808.2	2	2	2	0.000204	0.175	VGLPSPSSLVPGSSSQLSGNGNSGTSGPSGSTTSKTTSESSSSPSASLK	K	G	0.607	26.3	45.4	38.9	1.29					0	0	0	1	5127.94	4258.12	579309	385	433
Probable ubiquitin carboxyl-terminal hydrolase MINDY-4 OS=Homo sapiens GN=MINDY4 PE=1 SV=2	MINY4_HUMAN	84373.9	1	1	1	0.000102	0.0198	SSPSSSSTQPQEESR	R	K	0.75	5.38	25	18.9	0					0	0	1	0	2154.45	3562.08	1356590	232	246
Probable phospholipid-transporting ATPase IIB OS=Homo sapiens GN=ATP9B PE=2 SV=4	ATP9B_HUMAN	129306	1	1	1	0.000102	0.0183	DSYSQMQSQAGGNNTGSTPLR	R	K	0.684	3.59	25	15.3	1.48					0	0	1	0	2617.75	3749.57	733413	504	524
Golgin subfamily A member 5 OS=Homo sapiens GN=GOLGA5 PE=1 SV=3	GOGA5_HUMAN	83026	1	1	1	0.000102	0.0438	LEQQMNSASGSSSNGSSINMSGIDNGEGTRLR	R	N	0.697	25	41.7	36.1	2.71					0	0	0	1	3783.23	3820.89	817280	622	653
Protein Daple OS=Homo sapiens GN=CCDC88C PE=1 SV=3	DAPLE_HUMAN	228235	1	1	1	0.000102	0.0138	SQAENPDTPALGSNCAEERDAHNGSVGK	R	G	0.636	14.6	35	28.5	0					0	0	1	0	3198.13	4129.35	758288	1453	1480
Cytospin-B OS=Homo sapiens GN=SPECC1 PE=1 SV=1	CYTSB_HUMAN	118588	2	2	2	0.000204	0.0262	CSTAGSSPNSVSELSLASLTEK	K	I	0.575	8.44	28.1	22.3	0					0	0	1	0	2784.82	3600.59	341643	355	376
Cytospin-B OS=Homo sapiens GN=SPECC1 PE=1 SV=1	CYTSB_HUMAN	118588	2	2	2	0.000204	0.0262	SSKCSTAGSSPNSVSELSLASLTEKIQK	K	M	0.55	19.2	38	31.4	1.75					0	0	0	1	3419.26	3819.54	156877	352	379
Histone H1oo OS=Homo sapiens GN=H1FOO PE=2 SV=1	H1FOO_HUMAN	35814.4	1	1	1	0.000102	0.0636	MAPGSVTSDISPSSTSTAGSSR	-	S	0.611	8.19	25.4	20.9	0.79					0	0	1	0	2658.72	3506.48	225779	1	22
RAD51-associated protein 2 OS=Homo sapiens GN=RAD51AP2 PE=1 SV=1	R51A2_HUMAN	133911	1	1	1	0.000102	0.0173	FQMSSCLQSPPSQSPDSDLR	K	A	0.666	4.59	26.3	18.3	-0.84					0	0	1	0	2684.8	3651.51	264732	109	128
Histone acetyltransferase p300 OS=Homo sapiens GN=EP300 PE=1 SV=2	EP300_HUMAN	264156	2	2	2	0.000204	0.0182	QLSELLRSGSSPNLNMGVGGPGQVMASQAQQSSPGLGLINSMVK	K	S	0.56	32.7	45.2	40.4	6.53					0	0	0	0	4823.05	4089.16	1282520	80	123
Histone acetyltransferase p300 OS=Homo sapiens GN=EP300 PE=1 SV=2	EP300_HUMAN	264156	2	2	2	0.000204	0.0182	SGSSPNLNMGVGGPGQVMASQAQQSSPGLGLINSMVK	R	S	0.714	25.8	42	35.6	1.48					0	0	0	1	3863.54	3906.65	638819	87	123
Acrosomal protein KIAA1210 OS=Homo sapiens GN=KIAA1210 PE=2 SV=3	K1210_HUMAN	187022	1	1	1	0.000102	0.0105	HSSQASDRSKFQPQMSSK	K	G	0.627	2.69	25	16	-0.06					0	0	1	0	2576.73	3514.92	267741	1332	1349
Beta/gamma crystallin domain-containing protein 1 OS=Homo sapiens GN=CRYBG1 PE=1 SV=3	CRBG1_HUMAN	188677	1	1	1	0.000102	0.0238	DLPPTAMPKPQHTFSDSQSPAESSPGPSLSLSAPAPGDVPK	K	D	0.83	32.6	44.9	37	9.75					0	0	1	0	4467.91	4276.85	391597	438	478
Myomesin-1 OS=Homo sapiens GN=MYOM1 PE=1 SV=2	MYOM1_HUMAN	187626	1	2	3	0.000306	0.0107	QSTASKQTTASKQSTASK	K	Q	0.818	7.54	25	17.5	0.95					0	0	2	1	2487.68	4229.15	2840660	183	200
FYN-binding protein 2 OS=Homo sapiens GN=FYB2 PE=1 SV=1	FYB2_HUMAN	82072.4	1	1	1	0.000102	0.0412	STVCSATSSQKASLLLEVTQSNVEIITKEK	K	V	0.593	22.7	41.8	32.8	0					0	0	1	0	3775.49	4310.64	339979	100	129
Testis-specific chromodomain protein Y 2 OS=Homo sapiens GN=CDY2A PE=1 SV=1	CDY2_HUMAN	60524.9	1	1	1	0.000102	0.0776	DPLSHPGAEQTGIQNKTQMHPLMSQMSGSVTASMATGSATRK	R	G	0.83	28	41.8	35.4	1.69					0	0	1	0	5122.73	4279.74	117656	186	227
Poly [ADP-ribose] polymerase 2 OS=Homo sapiens GN=PARP2 PE=1 SV=2	PARP2_HUMAN	66207.8	2	2	2	0.000204	0.0412	VPGKYDMLQMDYATNTQDEEETK	K	K	0.648	13.2	33.2	23.2	1.34					0	0	1	0	3043.04	3799.7	382669	197	219
Poly [ADP-ribose] polymerase 2 OS=Homo sapiens GN=PARP2 PE=1 SV=2	PARP2_HUMAN	66207.8	2	2	2	0.000204	0.0412	YDMLQMDYATNTQDEEETKK	K	E	0.752	8.84	28.4	21.4	0.97					0	0	1	0	2806.87	4236.17	1951050	201	220
Ig heavy chain V-I region Mot OS=Homo sapiens PE=1 SV=1	HV169_HUMAN,P01761,P06326	0	1	1	2	0.000204	0	QVQLVQSGAEVK	?	?	0.952	35.5	36.5	26	3.62					0	2	0	0	1287.68	2199.4	91641.1	0	0
Ig heavy chain V-I region Mot OS=Homo sapiens PE=1 SV=1	HV169_HUMAN,P01761,P06326	0	1	1	2	0.000204	0	QVQLVQSGAEVK	?	?	0.952	35.5	36.5	26	3.62					0	2	0	0	1287.68	2199.4	91641.1	0	0
Ig heavy chain V-I region Mot OS=Homo sapiens PE=1 SV=1	HV169_HUMAN,P01761,P06326	0	1	1	2	0.000204	0	QVQLVQSGAEVK	?	?	0.952	35.5	36.5	26	3.62					0	2	0	0	1287.68	2199.4	91641.1	0	0
Low-density lipoprotein receptor-related protein 4 OS=Homo sapiens GN=LRP4 PE=1 SV=4	LRP4_HUMAN	212045	1	1	1	0.000102	0.00945	NCTTSMCTAEQFRCHSGR	R	C	0.715	8.77	25	19.7	0					0	0	1	0	2540.72	3616.88	776507	264	281
Vang-like protein 2 OS=Homo sapiens GN=VANGL2 PE=1 SV=2	VANG2_HUMAN	59715.3	1	1	1	0.000102	0.025	MDTESQYSGYSYK	-	S	0.629	2.71	25	16.1	0					0	0	1	0	2098.42	3518.75	1035820	1	13
Serine/threonine-protein kinase tousled-like 2 OS=Homo sapiens GN=TLK2 PE=1 SV=2	TLK2_HUMAN	87663.4	1	2	2	0.000204	0.0337	KSVSTSSPAGAAIASTSGASNNSSSN	R	-	0.718	10.9	30	23.1	0.38					0	0	2	0	2819.89	3758.62	980553	747	772
Protein crumbs homolog 1 OS=Homo sapiens GN=CRB1 PE=1 SV=2	CRUM1_HUMAN	154182	2	2	2	0.000204	0.027	DNDCSCSDTANNLDKDCDNMK	K	D	0.792	10.5	26.9	22.5	1.04					0	0	1	0	2669.8	3659.76	638223	51	71
Protein crumbs homolog 1 OS=Homo sapiens GN=CRB1 PE=1 SV=2	CRUM1_HUMAN	154182	2	2	2	0.000204	0.027	NNTRCLSNSCQNNSTCK	K	D	0.607	7.47	25	19.2	0					0	0	1	0	2504.63	4215.75	139496	30	46
Adenylate cyclase type 9 OS=Homo sapiens GN=ADCY9 PE=1 SV=4	ADCY9_HUMAN	150703	1	1	1	0.000102	0.0133	YSISSSCSSSGDSGGVPR	K	R	0.632	8.09	25	15.5	0					0	0	1	0	2349.53	3730.86	1145020	48	65
DEP domain-containing mTOR-interacting protein OS=Homo sapiens GN=DEPTOR PE=1 SV=2	DPTOR_HUMAN	46293.7	2	2	2	0.000204	0.0611	EEGGSTGSAGSDSSTSGSGGAQQR	M	E	0.718	9.43	25	18.9	0					0	0	1	0	2599.72	3515.1	494321	2	25
DEP domain-containing mTOR-interacting protein OS=Homo sapiens GN=DEPTOR PE=1 SV=2	DPTOR_HUMAN	46293.7	2	2	2	0.000204	0.0611	MEEGGSTGSAGSDSSTSGSGGAQQR	-	E	0.608	7.68	27.5	21.1	-1.11					0	0	1	0	2623.79	4320.86	440698	1	25
Apolipoprotein D OS=Homo sapiens GN=APOD PE=1 SV=1	APOD_HUMAN	21276.1	1	1	1	0.000102	0.0582	MTVTDQVNCPK	K	L	0.997	47.2	38	23.8	39.3	53.2	3.92	0.415	0.727	0	1	0	0	1308.59	1669.52	9701.47	177	187
AF4/FMR2 family member 4 OS=Homo sapiens GN=AFF4 PE=1 SV=1	AFF4_HUMAN	127462	1	1	1	0.000102	0.0181	SSSNSNKETSGSSKNSSSTSK	K	Q	0.635	8.58	25.1	16.2	2.21					0	0	1	0	2615.71	3670.56	412800	843	863
Ankyrin repeat domain-containing protein 50 OS=Homo sapiens GN=ANKRD50 PE=1 SV=4	ANR50_HUMAN	155859	1	1	1	0.000102	0.0245	YGASSLNGCSPSPVHTMEQKPLQSLSSKVQSLTIK	K	S	0.731	34.6	44	37.4	0					0	0	0	1	4248.7	4164.13	1077450	1100	1134
SAFB-like transcription modulator OS=Homo sapiens GN=SLTM PE=1 SV=2	SLTM_HUMAN	117151	1	1	1	0.000102	0.0174	DDKGSTSSTSGSSGSSTK	K	N	0.762	5.91	25	17.2	1.62					0	0	1	0	2278.5	3967.74	976803	367	384
Transmembrane and coiled-coil domains protein 2 OS=Homo sapiens GN=TMCC2 PE=1 SV=3	TMCC2_HUMAN	77450.1	1	1	1	0.000102	0.0268	GASLHSSSGGGSSGSSSRR	R	T	0.83	12.4	25	18.4	0.17					0	0	1	0	2360.53	3968.68	1268700	164	182
Filaggrin-2 OS=Homo sapiens GN=FLG2 PE=1 SV=1	FILA2_HUMAN	248052	6	6	8	0.000816	0.0418	FSNSSSSNEFSK	R	C	0.997	47.2	37.5	35.3	27.8	46.1	3.04	0.341	0.542	0	1	0	0	1320.57	1732.69	10248.7	404	415
Filaggrin-2 OS=Homo sapiens GN=FLG2 PE=1 SV=1	FILA2_HUMAN	248052	6	6	8	0.000816	0.0418	HGSYGPAEYDYGHTGYGPSGGSR	K	K	0.642	9.28	27.9	17.9	4.96					0	0	1	0	2771.83	3614.41	191696	2346	2368
Filaggrin-2 OS=Homo sapiens GN=FLG2 PE=1 SV=1	FILA2_HUMAN	248052	6	6	8	0.000816	0.0418	HSYSGHEQTTQTGSR	R	T	0.83	13.9	25	17.5	2.05					0	0	1	0	2236.49	3551.85	515382	1553	1567
Filaggrin-2 OS=Homo sapiens GN=FLG2 PE=1 SV=1	FILA2_HUMAN	248052	6	6	8	0.000816	0.0418	QSSYGQHGSGSSQSSGYGQYGSR	R	E	0.775	11	27.2	22.2	0.08					0	0	3	0	2675.79	3614.13	2064140	540	562
Filaggrin-2 OS=Homo sapiens GN=FLG2 PE=1 SV=1	FILA2_HUMAN	248052	6	6	8	0.000816	0.0418	SGQSSYGQHSSGSSQSSGYGQHGSR	R	Q	0.753	10	29.5	20.3	0					0	0	1	0	2820.9	3831.95	712687	613	637
Filaggrin-2 OS=Homo sapiens GN=FLG2 PE=1 SV=1	FILA2_HUMAN	248052	6	6	8	0.000816	0.0418	SRQSSYGQHGSGSSQSSGYGQYGSR	R	E	0.792	14.3	30.8	23	0.46					0	0	1	0	2916.95	3917.56	964754	538	562
AT-rich interactive domain-containing protein 4A OS=Homo sapiens GN=ARID4A PE=1 SV=3	ARI4A_HUMAN	142756	1	1	1	0.000102	0.0159	STLSSNMPYGLSKTANSEGK	K	S	0.562	5.57	25.8	18.2	0					0	0	1	0	2674.77	3598.88	450308	673	692
60S acidic ribosomal protein P2 OS=Homo sapiens GN=RPLP2 PE=1 SV=1	RLA2_HUMAN	11665.5	1	1	1	0.000102	0.4	NIEDVIAQGIGKLASVPAGGAVAVSAAPGSAAPAAGSAPAAAEEKK	K	D	0.586	26.6	39.5	39.1	1.51					0	0	0	0	4265.13	1813.61	7300.48	50	95
Transcription initiation protein SPT3 homolog OS=Homo sapiens GN=SUPT3H PE=1 SV=2	SUPT3_HUMAN	44362.8	3	3	3	0.000306	0.115	AEMNNTAASPMSTATSSSGR	K	S	0.6	6.24	25	16.3	0.25					0	0	1	0	2468.62	3884.52	1661440	81	100
Transcription initiation protein SPT3 homolog OS=Homo sapiens GN=SUPT3H PE=1 SV=2	SUPT3_HUMAN	44362.8	3	3	3	0.000306	0.115	STGKSISFATELQSMMYSLGDAR	R	R	0.767	10.7	31.1	24.7	-0.3					0	0	1	0	2975.97	3971.81	468760	101	123
Transcription initiation protein SPT3 homolog OS=Homo sapiens GN=SUPT3H PE=1 SV=2	SUPT3_HUMAN	44362.8	3	3	3	0.000306	0.115	VLKAEMNNTAASPMSTATSSSGR	R	S	0.69	10.4	28.9	22.9	1.1					0	0	1	0	2807.88	4232.79	1347330	78	100
E3 ubiquitin-protein ligase MARCH7 OS=Homo sapiens GN=MARCH7 PE=1 SV=1	MARH7_HUMAN	78052.5	1	1	1	0.000102	0.027	ESESSRSNTQPGFSYSSSR	R	D	0.623	7.75	25.2	19.1	0.09					0	0	1	0	2573.7	3961.86	1660810	230	248
1-phosphatidylinositol 4,5-bisphosphate phosphodiesterase epsilon-1 OS=Homo sapiens GN=PLCE1 PE=1 SV=3	PLCE1_HUMAN	258718	1	1	1	0.000102	0.00912	MEENSSGNTMSASSMFNTEER	R	K	0.594	11.1	26.5	19.4	2.82					0	0	1	0	2692.75	3750.42	1214020	1988	2008
Scm-like with four MBT domains protein 2 OS=Homo sapiens GN=SFMBT2 PE=1 SV=1	SMBT2_HUMAN	100564	1	1	1	0.000102	0.0224	MESTLSASNMQDPSSSPLEK	-	C	0.825	10	26.4	20.4	0.17					0	0	1	0	2640.79	4305.82	362215	1	20
Protein phosphatase 2C-like domain-containing protein 1 OS=Homo sapiens GN=PP2D1 PE=2 SV=2	PP2D1_HUMAN	71644.1	1	1	1	0.000102	0.027	VSTTNSKENLSDSNYSK	R	Y	0.56	4.03	25	17.4	-2.11					0	0	1	0	2435.61	3416.84	175122	525	541
Receptor-type tyrosine-protein phosphatase T OS=Homo sapiens GN=PTPRT PE=1 SV=6	PTPRT_HUMAN	162134	1	1	1	0.000102	0.0139	NDEGFSSSSQDVNGFTDGSR	R	G	0.746	5.22	25	13.6	4.9					0	0	1	0	2507.66	3605.25	338689	816	835
Twist-related protein 1 OS=Homo sapiens GN=TWIST1 PE=1 SV=1	TWST1_HUMAN	20954.3	1	1	1	0.000102	0.178	GKKSAGCGGGGGAGGGGGSSSGGGSPQSYEELQTQR	R	V	0.738	18.5	38.5	32.4	0					0	0	1	0	3468.32	4124.49	1947790	75	110
RING finger protein 10 OS=Homo sapiens GN=RNF10 PE=1 SV=2	RNF10_HUMAN	89927.6	2	2	5	0.00051	0.0419	NSGSNSSSASSGSSKGQQPPR	K	S	0.83	13.4	25	16.1	3.41					0	0	4	0	2488.68	3591.61	1962400	18	38
RING finger protein 10 OS=Homo sapiens GN=RNF10 PE=1 SV=2	RNF10_HUMAN	89927.6	2	2	5	0.00051	0.0419	NSGSNSSSASSGSSKGQQPPRSASAGPAGESKPK	K	S	0.582	18.8	38.3	31.4	0					0	0	1	0	3662.31	4322.47	286723	18	51
Versican core protein OS=Homo sapiens GN=VCAN PE=1 SV=3	CSPG2_HUMAN	372813	1	1	1	0.000102	0.00324	ITCMNPSAYQR	K	T	0.997	39.7	37.8	31	24	48.4	2.57	0.229	0.636	0	1	0	0	1356.6	1735.13	9830.38	3350	3360
PDZ domain-containing RING finger protein 4 OS=Homo sapiens GN=PDZRN4 PE=2 SV=3	PZRN4_HUMAN	117105	1	1	2	0.000204	0.0174	NLRSTMAATQSSSGQSSK	K	E	0.83	11.4	25	21.4	3.67					0	0	2	0	2462.6	3929.1	3293870	771	788
Vacuolar protein sorting-associated protein 54 OS=Homo sapiens GN=VPS54 PE=1 SV=2	VPS54_HUMAN	110592	1	1	1	0.000102	0.0205	ASSHSSSPVPQGSSSDVFFK	M	I	0.63	8.4	25.2	20.1	0.96					0	0	1	0	2641.71	3886.81	952967	2	21
Cullin-4B OS=Homo sapiens GN=CUL4B PE=1 SV=4	CUL4B_HUMAN	103987	2	6	7	0.000714	0.0219	MMSQSSGSGDGNDDEATTSK	-	D	0.83	12.7	25	18.3	8.19					0	0	3	0	2401.6	3612.54	2436400	1	20
Cullin-4B OS=Homo sapiens GN=CUL4B PE=1 SV=4	CUL4B_HUMAN	103987	2	6	7	0.000714	0.0219	MSQSSGSGDGNDDEATTSK	M	D	0.798	10.4	25	13.8	0.36					0	0	4	0	2374.58	3667.36	5327580	2	20
RNA-binding protein 14 OS=Homo sapiens GN=RBM14 PE=1 SV=2	RBM14_HUMAN	69492.3	1	1	1	0.000102	0.0299	YSGSYNDYLRAAQMHSGYQR	R	R	0.692	9.24	27.6	21.5	0					0	0	1	0	2784.85	3511.25	199416	648	667
Serine/threonine-protein kinase DCLK2 OS=Homo sapiens GN=DCLK2 PE=1 SV=4	DCLK2_HUMAN	83607.4	1	1	1	0.000102	0.0248	STKSSSSSPTSPGSFRGLK	K	Q	0.555	3.92	25	16.6	0.04					0	0	1	0	2537.69	4004.48	933868	334	352
Proto-oncogene tyrosine-protein kinase receptor Ret OS=Homo sapiens GN=RET PE=1 SV=3	RET_HUMAN	124320	1	1	1	0.000102	0.0206	AKATSGAAGLRLLLLLLLPLLGK	M	V	0.83	19.5	25	26.6	3.67	43.7	1.08	0.126	0.391	0	0	1	0	2468.47	3780.29	1204100	2	24
AT-rich interactive domain-containing protein 1A OS=Homo sapiens GN=ARID1A PE=1 SV=3	ARI1A_HUMAN	242044	4	4	7	0.000714	0.0394	DPYGSMRKAPGSDPFMSSGQGPNGGMGDPYSR	K	A	0.652	16.2	38.2	29.9	0					0	0	1	0	3524.33	4188.57	1112700	1231	1262
AT-rich interactive domain-containing protein 1A OS=Homo sapiens GN=ARID1A PE=1 SV=3	ARI1A_HUMAN	242044	4	4	7	0.000714	0.0394	MSHASMGNRPYGPNMANMPPQVGSGMCPPPGGMNRK	R	T	0.74	28.2	42	37.3	1.53					0	0	0	1	3977.56	4145.98	699651	858	893
AT-rich interactive domain-containing protein 1A OS=Homo sapiens GN=ARID1A PE=1 SV=3	ARI1A_HUMAN	242044	4	4	7	0.000714	0.0394	NSMTPNPGYQPSMNTSDMMGR	R	M	0.83	12.5	26.7	21.2	0.53					0	0	4	0	2686.75	3688.87	3242160	1203	1223
AT-rich interactive domain-containing protein 1A OS=Homo sapiens GN=ARID1A PE=1 SV=3	ARI1A_HUMAN	242044	4	4	7	0.000714	0.0394	RNSMTPNPGYQPSMNTSDMMGR	K	M	0.687	10.9	29.5	20.8	0					0	0	1	0	2809.88	3733.85	332472	1202	1223
Cytoplasmic tyrosine-protein kinase BMX OS=Homo sapiens GN=BMX PE=1 SV=1	BMX_HUMAN	78011.8	2	2	2	0.000204	0.0341	KNYGSQPPSSSTSLAQYDSNSKK	K	I	0.551	11.3	31.4	24.1	0.72					0	0	0	1	2956.93	3788.9	2181710	200	222
Cytoplasmic tyrosine-protein kinase BMX OS=Homo sapiens GN=BMX PE=1 SV=1	BMX_HUMAN	78011.8	2	2	2	0.000204	0.0341	NYGSQPPSSSTSLAQYDSNSK	K	K	0.558	9.5	29.1	20.1	2.98					0	0	0	1	2821.74	3843.22	304905	201	221
Cyclin-dependent kinase 12 OS=Homo sapiens GN=CDK12 PE=1 SV=2	CDK12_HUMAN	164159	1	1	1	0.000102	0.0154	KDGSGGASGTLQPSSGGGSSNSR	K	E	0.766	6.12	25	19.6	0					0	0	1	0	2574.73	4107.71	931350	11	33
Zinc finger RNA-binding protein OS=Homo sapiens GN=ZFR PE=1 SV=2	ZFR_HUMAN	117012	1	1	1	0.000102	0.0177	KEAALKASQNTSSSNSSTR	K	G	0.83	11.6	25	20.8	0.5					0	0	1	0	2528.71	3604.17	869388	358	376
Desmoglein-1 OS=Homo sapiens GN=DSG1 PE=1 SV=2	DSG1_HUMAN	113749	1	2	2	0.000204	0.0124	TYVVTGNMGSNDK	K	V	0.997	45.2	38.2	30.9	30	65.1	5.28	0.123	0.731	0	2	0	0	1402.62	1657.4	22197.1	391	403
Immunoglobulin J chain OS=Homo sapiens GN=JCHAIN PE=1 SV=4	IGJ_HUMAN	18098.5	1	2	2	0.000204	0.0755	SSEDPNEDIVER	R	N	0.997	48.6	38.1	37.1	27.1	76.2	5.51	0.35	0.875	0	2	0	0	1389.61	1930.62	36951.8	47	58
RNA-binding protein 44 OS=Homo sapiens GN=RBM44 PE=2 SV=2	RBM44_HUMAN	117988	1	1	1	0.000102	0.0219	KTLSQMSLSSDNSHATQNISPKK	K	D	0.545	10.2	32.2	22.6	0.32					0	0	1	0	3044.01	3889.15	384222	731	753
Ubiquitin carboxyl-terminal hydrolase 42 OS=Homo sapiens GN=USP42 PE=1 SV=3	UBP42_HUMAN	145392	1	1	1	0.000102	0.0136	DTPSSSMSSPNGNSSVNR	K	A	0.656	3.1	25	16.4	0					0	0	1	0	2322.53	3889.3	1922730	475	492
E3 ubiquitin-protein ligase SH3RF1 OS=Homo sapiens GN=SH3RF1 PE=1 SV=2	SH3R1_HUMAN	93128.6	1	1	1	0.000102	0.0225	RHSFTSLTMANKSSQASQNR	K	H	0.66	11.2	28.7	23.1	0.27					0	0	1	0	2792.85	4184.98	926870	302	321
Protein phosphatase 1 regulatory subunit 3A OS=Homo sapiens GN=PPP1R3A PE=1 SV=3	PPR3A_HUMAN	125768	1	1	2	0.000204	0.0303	EVLDDNANPAHGNGTVQIPCPSSDQLMAGNLNKK	K	H	0.733	31.5	42.3	44.2	1.34					0	0	0	2	3935.54	3986.14	1349440	436	469
SprT-like domain-containing protein Spartan OS=Homo sapiens GN=SPRTN PE=1 SV=2	SPRTN_HUMAN	55133.7	1	1	2	0.000204	0.0491	SSGNDPKYSTTTAQNSSSSSSQSK	K	M	0.822	11.2	28.1	20.9	0.24					0	0	2	0	2837.88	3824.38	1562130	429	452
Protein kinase C-binding protein 1 OS=Homo sapiens GN=ZMYND8 PE=1 SV=2	PKCB1_HUMAN	131694	1	1	1	0.000102	0.0185	SPMSTNSSVHTGSDVEQDAEKK	R	A	0.645	8.19	28.3	21.3	-0.13					0	0	1	0	2751.85	3745.89	521412	432	453
GRAM domain-containing protein 1B OS=Homo sapiens GN=GRAMD1B PE=1 SV=1	GRM1B_HUMAN	85402.2	1	1	1	0.000102	0.0461	SPTPQNQDGDTMVEKGSDHSSDKSPSTPEQGVQR	R	S	0.597	23.1	42.2	35.9	0.12					0	0	0	1	3890.53	3982.64	1521960	30	63
Myosin-4 OS=Homo sapiens GN=MYH4 PE=2 SV=2	MYH4_HUMAN	223077	1	2	2	0.000204	0.00722	VVESMQSTLDAEIR	R	S	0.997	57	39.1	25.9	47.6	68.5	5.33	0.0467	0.714	0	2	0	0	1594.76	2340.13	80567	1597	1610
Melanoma-associated antigen B4 OS=Homo sapiens GN=MAGEB4 PE=1 SV=1	MAGB4_HUMAN	38924.3	1	1	1	0.000102	0.0607	GTTAMTSAYSRATSSSSSQPM	R	-	0.651	5.01	25	14.2	4.08					0	0	1	0	2588.72	3561.29	744608	326	346
DNA-binding protein SATB2 OS=Homo sapiens GN=SATB2 PE=1 SV=2	SATB2_HUMAN	82555.2	1	1	1	0.000102	0.03	ERSMNPNVSMVSSASSSPSSSR	R	T	0.83	20.6	29.7	32.7	2.11					0	0	1	0	2861.76	3752.14	680848	438	459
Probable ATP-dependent RNA helicase DDX6 OS=Homo sapiens GN=DDX6 PE=1 SV=2	DDX6_HUMAN	54418.6	1	1	1	0.000102	0.0952	MSTARTENPVIMGLSSQNGQLRGPVKPTGGPGGGGTQTQQQMNQLK	-	N	0.686	28	44.6	31.7	0.63					0	0	0	1	4965.28	4711.27	22020.3	1	46
DNA topoisomerase 2-binding protein 1 OS=Homo sapiens GN=TOPBP1 PE=1 SV=3	TOPB1_HUMAN	170680	1	1	1	0.000102	0.0118	TMPNSSTPTSQINTIDSR	K	T	0.548	4.55	25	17.9	-1.24					0	0	1	0	2528.63	3602.91	822737	292	309
Retrotransposon Gag-like protein 9 OS=Homo sapiens GN=RTL9 PE=1 SV=1	RTL9_HUMAN	144281	3	3	3	0.000306	0.0692	ASVSGSMPMPLPRATASGCGMGMSMPQMTATDSR	R	G	0.786	22.8	40.1	28.2	0.01					0	0	1	0	3666.43	4655.34	273756	1034	1067
Retrotransposon Gag-like protein 9 OS=Homo sapiens GN=RTL9 PE=1 SV=1	RTL9_HUMAN	144281	3	3	3	0.000306	0.0692	ATASGVMSAPPVRALDSGAMSTPLMGAPASGNMSTLQK	R	T	0.812	20.9	39.1	33.6	1.08					0	0	1	0	4231.57	4699.43	46721.4	392	429
Retrotransposon Gag-like protein 9 OS=Homo sapiens GN=RTL9 PE=1 SV=1	RTL9_HUMAN	144281	3	3	3	0.000306	0.0692	NNEEAMGNELSSQQQTEEHQHVSK	R	R	0.717	18.8	33.2	24.7	5.28					0	0	0	1	3059.99	3848.77	2456830	1332	1355
Dickkopf-related protein 3 OS=Homo sapiens GN=DKK3 PE=1 SV=2	DKK3_HUMAN	38389.4	1	2	2	0.000204	0.04	SAVEEMEAEEAAAK	R	A	0.997	56.5	38.3	31.3	41.6	49	2.47	0.271	0.536	0	2	0	0	1480.65	2171.69	44424.2	67	80
Serine/threonine-protein kinase WNK3 OS=Homo sapiens GN=WNK3 PE=1 SV=3	WNK3_HUMAN	198414	2	2	2	0.000204	0.0128	EFEETSATGSSMQSGSELLLK	K	E	0.644	7.55	27.7	21.2	0					0	0	1	0	2711.82	3697.94	471373	1438	1458
Serine/threonine-protein kinase WNK3 OS=Homo sapiens GN=WNK3 PE=1 SV=3	WNK3_HUMAN	198414	2	2	2	0.000204	0.0128	EFEETSATGSSMQSGSELLLKER	K	E	0.655	23.6	32.8	24.1	9.43					0	0	0	1	2975.01	3952.18	2025630	1438	1460
Perilipin-4 OS=Homo sapiens GN=PLIN4 PE=1 SV=2	PLIN4_HUMAN	134425	1	1	1	0.000102	0.0243	DTMSTGLTGAANVAKGAMQTGLNTTQNIATGTK	K	D	0.65	24	41.8	36.9	0.72					0	0	0	1	3781.35	3924.92	1687120	387	419
Ceruloplasmin OS=Homo sapiens GN=CP PE=1 SV=1	CERU_HUMAN	122208	2	3	4	0.000408	0.0282	EVGPTNADPVCLAK	K	M	0.997	42.9	38.3	24.6	33.9	38.3	0.398	0.178	0.357	0	1	0	0	1470.73	2463.82	60884.7	524	537
Ceruloplasmin OS=Homo sapiens GN=CP PE=1 SV=1	CERU_HUMAN	122208	2	3	4	0.000408	0.0282	NNEGTYYSPNYNPQSR	K	S	0.997	64.2	40.5	32.6	48.4	65.7	3.36	0.409	0.562	0	3	0	0	1903.82	2194.79	40885.4	485	500
Zinc finger protein 827 OS=Homo sapiens GN=ZNF827 PE=1 SV=1	ZN827_HUMAN	119166	3	3	3	0.000306	0.0315	KTPSESNSPSSSSLSALSDSANSK	R	D	0.607	6.7	29.3	20.2	-0.73					0	0	1	0	2891.9	4116.23	1477760	958	981
Zinc finger protein 827 OS=Homo sapiens GN=ZNF827 PE=1 SV=1	ZN827_HUMAN	119166	3	3	3	0.000306	0.0315	TPSESNSPSSSSLSALSDSANSK	K	D	0.654	4.78	26.7	14.9	3.14					0	0	1	0	2720.8	4067.3	1008140	959	981
Zinc finger protein 827 OS=Homo sapiens GN=ZNF827 PE=1 SV=1	ZN827_HUMAN	119166	3	3	3	0.000306	0.0315	TPSESNSPSSSSLSALSDSANSKDDSDGSQKNK	K	G	0.707	23.6	40.2	34.1	3.35					0	0	0	1	3641.37	3987.63	753071	959	991
BTB/POZ domain-containing adapter for CUL3-mediated RhoA degradation protein 3 OS=Homo sapiens GN=KCTD10 PE=1 SV=1	BACD3_HUMAN	35433.1	1	1	1	0.000102	0.0543	SNNKYSYTSNSDDNMLK	R	N	0.751	5.41	25	18.2	0.59					0	0	1	0	2443.63	3623.91	725313	168	184
Transcription factor 7 OS=Homo sapiens GN=TCF7 PE=1 SV=3	TCF7_HUMAN	41642.4	1	1	2	0.000204	0.0443	DGNGQESLSMSSSSSPA	K	-	0.728	8.83	25	22.5	0					0	0	2	0	2137.45	3692.99	1568530	368	384
Putative uncharacterized protein ENSP00000382790 OS=Homo sapiens PE=5 SV=3	YD021_HUMAN	73455	1	1	1	0.000102	0.03	QSCNSGQMANYFSKSLVSK	R	I	0.737	6.14	26.2	19.6	0					0	0	1	0	2640.78	4113.83	879143	550	568
Heterogeneous nuclear ribonucleoprotein H3 OS=Homo sapiens GN=HNRNPH3 PE=1 SV=2	HNRH3_HUMAN	36927.6	2	2	2	0.000204	0.162	DGMDNQGGYGSVGRMGMGNNYSGGYGTPDGLGGYGR	R	G	0.669	24.2	41.3	35.2	0.95					0	0	0	1	3751.39	3933.27	890209	288	323
Heterogeneous nuclear ribonucleoprotein H3 OS=Homo sapiens GN=HNRNPH3 PE=1 SV=2	HNRH3_HUMAN	36927.6	2	2	2	0.000204	0.162	MGMGNNYSGGYGTPDGLGGYGRGGGGSGGYYGQGGMSGGGWR	R	G	0.545	23.8	43.8	36.3	-0.37					0	0	0	1	4223.52	4063.54	1201240	302	343
Catalase OS=Homo sapiens GN=CAT PE=1 SV=3	CATA_HUMAN	59756.5	1	1	1	0.000102	0.0247	FNTANDDNVTQVR	R	A	0.997	56.4	39	27.5	0.22	45.8	2.7	0.00218	0.5	0	1	0	0	1494.68	2065.37	15807.6	432	444
Retinitis pigmentosa 1-like 1 protein OS=Homo sapiens GN=RP1L1 PE=1 SV=4	RP1L1_HUMAN	261196	1	1	1	0.000102	0.0109	SSSCGSTGSSHQSTARGPGGSPQEGTR	R	Q	0.636	16	32	22.7	7.28					0	0	1	0	3020.96	3953.68	886800	867	893
Putative bifunctional UDP-N-acetylglucosamine transferase and deubiquitinase ALG13 OS=Homo sapiens GN=ALG13 PE=1 SV=2	ALG13_HUMAN	126056	1	1	1	0.000102	0.0158	SCSMSPQDTVTSYNYPQK	K	M	0.602	3.88	25	15	0.16					0	0	1	0	2511.67	3601.56	293050	826	843
Serine/arginine-rich splicing factor 8 OS=Homo sapiens GN=SRSF8 PE=1 SV=1	SRSF8_HUMAN	32288.5	1	1	1	0.000102	0.0638	ESRYGGSHYSSSGYSNSR	R	Y	0.601	6.29	25	19	0.73					0	0	1	0	2461.62	3935.43	1713760	182	199
Ras/Rap GTPase-activating protein SynGAP OS=Homo sapiens GN=SYNGAP1 PE=1 SV=4	SYGP1_HUMAN	148288	1	1	1	0.000102	0.0357	QQSLSKEGSIGGSGGSGGGGGGGLKPSITKQHSQTPSTLNPTMPASER	R	T	0.62	25.7	43.5	35.1	4.45					0	0	1	0	5174.08	4668.81	191031	1106	1153
Coiled-coil domain-containing protein 27 OS=Homo sapiens GN=CCDC27 PE=2 SV=2	CCD27_HUMAN	75356.2	1	1	1	0.000102	0.0259	EASPSQRHSSMSSSMAR	K	A	0.598	6.05	25	16.2	3.2					0	0	1	0	2396.56	3535.52	863776	49	65
Trans-Golgi network integral membrane protein 2 OS=Homo sapiens GN=TGOLN2 PE=1 SV=2	TGON2_HUMAN	51113.1	2	2	2	0.000204	0.0917	DSTGKSGAEAQTPEDSPNRSGAEAK	K	T	0.657	9.25	31.1	23.2	-0.31					0	0	1	0	2890.95	4176.15	1857210	135	159
Trans-Golgi network integral membrane protein 2 OS=Homo sapiens GN=TGOLN2 PE=1 SV=2	TGON2_HUMAN	51113.1	2	2	2	0.000204	0.0917	GSTSKSGSEAQTTKDSTSK	K	S	0.715	8.79	25	19.7	2.6					0	0	1	0	2446.66	3684.79	660896	107	125
F-box only protein 43 OS=Homo sapiens GN=FBXO43 PE=1 SV=3	FBX43_HUMAN	78404.8	1	1	1	0.000102	0.0282	IAVLQCILAGLIGKKMGIEK	K	L	0.83	10.8	25	17.5	7.01					0	0	1	0	2198.28	4024	574637	475	494
Eukaryotic translation initiation factor 3 subunit H OS=Homo sapiens GN=EIF3H PE=1 SV=1	EIF3H_HUMAN	39930.6	2	2	2	0.000204	0.071	ASRKEGTGSTATSSSSTAGAAGK	M	G	0.572	5.59	26.3	19	-0.48					0	0	1	0	2672.78	3505.01	457232	2	24
Eukaryotic translation initiation factor 3 subunit H OS=Homo sapiens GN=EIF3H PE=1 SV=1	EIF3H_HUMAN	39930.6	2	2	2	0.000204	0.071	KEGTGSTATSSSSTAGAAGKGK	R	G	0.797	9.95	25	18.2	2.46					0	0	1	0	2543.72	3701.95	706079	5	26
Roundabout homolog 1 OS=Homo sapiens GN=ROBO1 PE=1 SV=1	ROBO1_HUMAN	180928	1	1	1	0.000102	0.0242	ANDTVPPTIPYNQSYDQNTGGSYNSSDRGSSTSGSQGHKK	R	G	0.662	24	43.6	35.3	2.42					0	0	1	0	4888.58	4707.51	8271.54	1128	1167
Heterogeneous nuclear ribonucleoprotein A3 OS=Homo sapiens GN=HNRNPA3 PE=1 SV=2	ROA3_HUMAN	39595.1	2	2	2	0.000204	0.0635	SSGSPYGGGYGSGGGSGGYGSR	R	R	0.726	4.56	25	17.9	-0.36					0	0	1	0	2390.59	3630.63	477573	355	376
Heterogeneous nuclear ribonucleoprotein A3 OS=Homo sapiens GN=HNRNPA3 PE=1 SV=2	ROA3_HUMAN	39595.1	2	2	2	0.000204	0.0635	SSGSPYGGGYGSGGGSGGYGSRRF	R	-	0.638	10.8	26.8	21.6	0.31					0	0	1	0	2693.76	4219.86	1543730	355	378
T-cell receptor gamma-2 chain C region OS=Homo sapiens GN=TRGC2 PE=1 SV=1	TRGC1_HUMAN,TRGC2_HUMAN	21554.8	1	1	1	0.000102	0.111	SNTILGSQEGNTMKTNDTYMK	K	F	0.607	10.1	29	21.5	1.82					0	0	1	0	2767.85	3721.65	615401	51	71
T-cell receptor gamma-2 chain C region OS=Homo sapiens GN=TRGC2 PE=1 SV=1	TRGC1_HUMAN,TRGC2_HUMAN	21554.8	1	1	1	0.000102	0.111	SNTILGSQEGNTMKTNDTYMK	K	F	0.607	10.1	29	21.5	1.82					0	0	1	0	2767.85	3721.65	615401	51	71
B-cell CLL/lymphoma 9 protein OS=Homo sapiens GN=BCL9 PE=1 SV=4	BCL9_HUMAN	149290	5	5	5	0.00051	0.0645	FSNQGKQGGSASQSQPSPCDSK	K	S	0.779	9.05	27	19.9	0.29					0	0	1	0	2683.81	3946.92	1186080	46	67
B-cell CLL/lymphoma 9 protein OS=Homo sapiens GN=BCL9 PE=1 SV=4	BCL9_HUMAN	149290	5	5	5	0.00051	0.0645	HSSNPKVRSSPSGNTQSSPK	M	S	0.598	4.49	25.7	17.8	-0.57					0	0	1	0	2686.76	3961.07	2127610	2	21
B-cell CLL/lymphoma 9 protein OS=Homo sapiens GN=BCL9 PE=1 SV=4	BCL9_HUMAN	149290	5	5	5	0.00051	0.0645	MHSSNPKVRSSPSGNTQSSPK	-	S	0.802	9.27	28.1	23	0					0	0	1	0	2794.87	4114.1	1332260	1	21
B-cell CLL/lymphoma 9 protein OS=Homo sapiens GN=BCL9 PE=1 SV=4	BCL9_HUMAN	149290	5	5	5	0.00051	0.0645	QGGSASQSQPSPCDSKSGGHTPK	K	A	0.751	7.62	27.2	17.7	3.39					0	0	1	0	2687.81	3563.44	264322	52	74
B-cell CLL/lymphoma 9 protein OS=Homo sapiens GN=BCL9 PE=1 SV=4	BCL9_HUMAN	149290	5	5	5	0.00051	0.0645	SPTMHQVQSPMLGSPSGNLKSPQTPSQLAGMLAGPAAAASIK	K	S	0.651	26.3	44.4	40.3	-0.15					0	0	1	0	4488.96	4196.34	1099790	865	906
Ras-related protein Rab-9B OS=Homo sapiens GN=RAB9B PE=1 SV=1	RAB9B_HUMAN	22719.4	1	1	1	0.000102	0.0995	MSGKSLLLKVILLGDGGVGK	-	S	0.83	15.1	25	16.8	12.2					0	0	1	0	1985.18	3553.61	727606	1	20
Uncharacterized protein KIAA1211-like OS=Homo sapiens GN=KIAA1211L PE=1 SV=3	K121L_HUMAN	102158	1	1	1	0.000102	0.0187	KESPSSTGSSTWKQSQTR	R	N	0.63	8.18	25.2	19.9	1.83					0	0	1	0	2585.71	4237.95	1911380	43	60
Gamma-tubulin complex component 5 OS=Homo sapiens GN=TUBGCP5 PE=1 SV=1	GCP5_HUMAN	118323	1	1	2	0.000204	0.0176	MSDNASASSGSDQGPSSR	K	Q	0.571	7.15	25	20.8	0					0	0	2	0	2238.47	3737.14	2788350	527	544
PEST proteolytic signal-containing nuclear protein OS=Homo sapiens GN=PCNP PE=1 SV=2	PCNP_HUMAN	18925.4	1	1	1	0.000102	0.107	TKTVSSSNGGESSSRSAEK	K	R	0.6	4.93	25	17.4	0.87					0	0	1	0	2459.65	3839.85	1334970	33	51
Amyloid-like protein 2 OS=Homo sapiens GN=APLP2 PE=1 SV=2	APLP2_HUMAN	86955	1	2	2	0.000204	0.0223	GSGVGEQDGGLIGAEEK	K	V	0.997	37.8	39.6	29.7	23.3	53.8	2.51	0.353	0.471	0	2	0	0	1602.76	2269.23	55330	625	641
Zinc finger protein ZFPM1 OS=Homo sapiens GN=ZFPM1 PE=1 SV=2	FOG1_HUMAN	104888	1	1	1	0.000102	0.0268	RPAAPPGPPGPAAPPAPSPAAPVRTRR	R	R	0.554	10.7	25.6	19.3	5.09					0	0	1	0	2609.45	4020.59	1301780	716	742
Immunoglobulin lambda variable 3-21 OS=Homo sapiens GN=IGLV3-21 PE=1 SV=2	LV321_HUMAN	12445.3	1	2	2	0.000204	0.137	FSGSNSGNTATLTISR	R	V	0.997	78.4	38.9	32	64.3	65.1	4.46	0.462	0.562	0	2	0	0	1612.79	2296.18	44660.9	80	95
Angiopoietin-4 OS=Homo sapiens GN=ANGPT4 PE=1 SV=1	ANGP4_HUMAN	56848.9	1	1	1	0.000102	0.0417	LPTQQVKQLEQALQNNTQWLK	K	K	0.83	37.7	41.9	36.8	15.6					0	0	1	0	2513.28	1892.25	12796.2	82	102
Annexin A8 OS=Homo sapiens GN=ANXA8 PE=1 SV=3	ANXA8_HUMAN,AXA81_HUMAN	36880.8	2	2	2	0.000204	0.0612	KMYGKTLSSMIMEDTSGDYK	K	N	0.766	8.17	28.6	22.1	-1.26					0	0	1	0	2802.88	3880.14	997333	297	316
Annexin A8 OS=Homo sapiens GN=ANXA8 PE=1 SV=3	ANXA8_HUMAN,AXA81_HUMAN	36880.8	2	2	2	0.000204	0.0612	MYGKTLSSMIMEDTSGDYK	K	N	0.767	6.83	25.6	20.4	-2.61					0	0	1	0	2690.78	3766.47	1163250	298	316
Annexin A8 OS=Homo sapiens GN=ANXA8 PE=1 SV=3	ANXA8_HUMAN,AXA81_HUMAN	36880.8	2	2	2	0.000204	0.0612	KMYGKTLSSMIMEDTSGDYK	K	N	0.766	8.17	28.6	22.1	-1.26					0	0	1	0	2802.88	3880.14	997333	297	316
Annexin A8 OS=Homo sapiens GN=ANXA8 PE=1 SV=3	ANXA8_HUMAN,AXA81_HUMAN	36880.8	2	2	2	0.000204	0.0612	MYGKTLSSMIMEDTSGDYK	K	N	0.767	6.83	25.6	20.4	-2.61					0	0	1	0	2690.78	3766.47	1163250	298	316
Period circadian protein homolog 2 OS=Homo sapiens GN=PER2 PE=1 SV=2	PER2_HUMAN	136580	1	1	1	0.000102	0.0183	AESVASLTSQCSYSSTIVHVGDK	K	K	0.76	11.3	30.5	22.4	2.54					0	0	1	0	2948.95	3875.91	374927	660	682
Calmodulin-like protein 5 OS=Homo sapiens GN=CALML5 PE=1 SV=2	CALL5_HUMAN	15892.9	1	1	1	0.000102	0.0959	AGELTPEEEAQYKK	M	A	0.997	30.9	39.4	35.4	10.3	57.6	2.09	0.358	0.607	0	1	0	0	1634.79	2290.59	18283.1	2	15
Sarcoma antigen 1 OS=Homo sapiens GN=SAGE1 PE=1 SV=2	SAGE1_HUMAN	99224.5	1	1	1	0.000102	0.0365	NYSVSAGDPPVTVMSLVETVPNTPQISPAMAKK	K	I	0.695	24.3	41.4	36.1	1.98					0	0	0	1	3863.52	3998.83	928835	790	822
TP53-binding protein 1 OS=Homo sapiens GN=TP53BP1 PE=1 SV=2	TP53B_HUMAN	213572	1	1	1	0.000102	0.0162	DPVSPASQKMVIQGPSSPQGEAMVTDVLEDQK	K	E	0.621	20.3	41.6	29.9	4.05					0	0	0	0	3749.47	4240.44	2795220	1098	1129
DDB1- and CUL4-associated factor 11 OS=Homo sapiens GN=DCAF11 PE=1 SV=1	DCA11_HUMAN	61670.5	1	1	1	0.000102	0.0403	MGSRNSSSAGSGSGDPSEGLPR	-	R	0.63	4.47	25	19.1	-1.2					0	0	1	0	2588.72	3657.48	1159780	1	22
CCR4-NOT transcription complex subunit 2 OS=Homo sapiens GN=CNOT2 PE=1 SV=1	CNOT2_HUMAN	59739.3	1	1	1	0.000102	0.063	SEKDMLASPSTSGQLSQFGASLYGQQSALGLPMR	R	G	0.669	25.4	42.4	34.9	2.5					0	0	0	1	4019.52	4154.91	1402080	54	87
WD repeat-containing protein 78 OS=Homo sapiens GN=WDR78 PE=2 SV=1	WDR78_HUMAN	94574.2	1	1	1	0.000102	0.0271	SISFFATMKATSVKGYTGANQSR	K	M	0.651	12.2	32.1	22.9	0					0	0	1	0	2993	3623.02	101888	66	88
Apolipoprotein C-III OS=Homo sapiens GN=APOC3 PE=1 SV=1	APOC3_HUMAN	10852.3	1	2	2	0.000204	0.162	DALSSVQESQVAQQAR	K	G	0.997	64.8	39.4	40.1	1.17	86.6	3.66	0.0485	0.75	0	2	0	0	1716.85	2395.2	47613.2	45	60
Pinin OS=Homo sapiens GN=PNN PE=1 SV=4	PININ_HUMAN	81613.2	1	1	2	0.000204	0.0391	SSSSSSSSSSSTSSSSGSSSSSGSSSSR	R	S	0.83	17.4	28.6	25.7	5.71					0	0	2	0	2798.84	3626.13	751751	577	604
Signal-induced proliferation-associated 1-like protein 2 OS=Homo sapiens GN=SIPA1L2 PE=1 SV=2	SI1L2_HUMAN	190440	1	1	1	0.000102	0.018	RKNITTGASAASQTQMPTGQTGNCESPLGSK	K	E	0.676	22	39.7	28.5	6.3					0	0	0	1	3544.35	3842.66	249878	354	384
cTAGE family member 6 OS=Homo sapiens GN=CTAGE6 PE=2 SV=2	CTGE6_HUMAN,CTGEF_HUMAN	87870.6	1	1	1	0.000102	0.0283	SFKMTSLDKMDGSMPSEMESSR	R	N	0.605	13.9	30.3	23.4	4.28					0	0	0	1	2891.93	4145.02	2272420	644	665
cTAGE family member 6 OS=Homo sapiens GN=CTAGE6 PE=2 SV=2	CTGE6_HUMAN,CTGEF_HUMAN	87870.6	1	1	1	0.000102	0.0283	SFKMTSLDKMDGSMPSEMESSR	R	N	0.605	13.9	30.3	23.4	4.28					0	0	0	1	2891.93	4145.02	2272420	644	665
Period circadian protein homolog 3 OS=Homo sapiens GN=PER3 PE=1 SV=4	PER3_HUMAN	131888	1	1	1	0.000102	0.015	RKCISCTNTTSSSSEEDK	K	Q	0.586	2.2	25	16.8	-3.05					0	0	1	0	2570.69	4172.87	919575	557	574
WAS/WASL-interacting protein family member 1 OS=Homo sapiens GN=WIPF1 PE=1 SV=3	WIPF1_HUMAN	51260.2	1	1	1	0.000102	0.123	TVTNDRSAPILDKPKGAGAGGGGGGFGGGGGFGGGGGGGGGGSFGGGGPPGLGGLFQAGMPK	K	L	0.594	23.5	45.4	31.3	5.93					0	0	0	0	5434.45	4110.47	311574	49	110
Nuclear pore complex protein Nup50 OS=Homo sapiens GN=NUP50 PE=1 SV=2	NUP50_HUMAN	50145	1	1	1	0.000102	0.0363	TNGDSQQPSSSGLASSK	K	A	0.618	6.66	25	15.8	4.25					0	0	1	0	2096.55	4590.81	147807	133	149
Coiled-coil domain-containing protein 42 OS=Homo sapiens GN=CCDC42 PE=1 SV=2	CCD42_HUMAN	38020	1	1	1	0.000102	0.0665	KTLLLGTIKMATLNLFQIVSK	K	H	0.83	13.4	25	17.3	9.9					0	0	1	0	2375.41	4219.99	1095420	252	272
Proteinase-activated receptor 2 OS=Homo sapiens GN=F2RL1 PE=1 SV=1	PAR2_HUMAN	44127.7	1	1	1	0.000102	0.0403	KSSSYSSSSTTVKTSY	R	-	0.711	8.21	25	19.8	0.05					0	0	1	0	2339.53	3798.11	3167390	382	397
Complement C1q-like protein 4 OS=Homo sapiens GN=C1QL4 PE=2 SV=1	C1QL4_HUMAN	24909.5	1	1	1	0.000102	0.0714	MVLLLLVAIPLLVHSSR	-	G	0.65	10.1	25	22.5	1.21					0	1	0	0	1874.17	4238.87	1161590	1	17
Neogenin OS=Homo sapiens GN=NEO1 PE=1 SV=2	NEO1_HUMAN	160017	1	1	1	0.000102	0.0144	ADSSDKMPNDQASGSGGKGSR	K	L	0.657	5.2	25	18.6	0					0	0	1	0	2511.72	4318.86	558463	1054	1074
Ig kappa chain V-I region Roy OS=Homo sapiens PE=1 SV=1	KV117_HUMAN,KV133_HUMAN,KVD33_HUMAN,P01600,P01607,P01608,P01609,P01610,P80362	0	1	1	1	0.000102	0	DIQMTQSPSSLSASVGDR	?	?	0.997	82.6	40.7	48.4	0					0	1	0	0	1894.88	2378.06	11401.6	0	0
Ig kappa chain V-I region Roy OS=Homo sapiens PE=1 SV=1	KV117_HUMAN,KV133_HUMAN,KVD33_HUMAN,P01600,P01607,P01608,P01609,P01610,P80362	0	1	1	1	0.000102	0	DIQMTQSPSSLSASVGDR	?	?	0.997	82.6	40.7	48.4	0					0	1	0	0	1894.88	2378.06	11401.6	0	0
Ig kappa chain V-I region Roy OS=Homo sapiens PE=1 SV=1	KV117_HUMAN,KV133_HUMAN,KVD33_HUMAN,P01600,P01607,P01608,P01609,P01610,P80362	0	1	1	1	0.000102	0	DIQMTQSPSSLSASVGDR	?	?	0.997	82.6	40.7	48.4	0					0	1	0	0	1894.88	2378.06	11401.6	0	0
Ig kappa chain V-I region Roy OS=Homo sapiens PE=1 SV=1	KV117_HUMAN,KV133_HUMAN,KVD33_HUMAN,P01600,P01607,P01608,P01609,P01610,P80362	0	1	1	1	0.000102	0	DIQMTQSPSSLSASVGDR	?	?	0.997	82.6	40.7	48.4	0					0	1	0	0	1894.88	2378.06	11401.6	0	0
Ig kappa chain V-I region Roy OS=Homo sapiens PE=1 SV=1	KV117_HUMAN,KV133_HUMAN,KVD33_HUMAN,P01600,P01607,P01608,P01609,P01610,P80362	0	1	1	1	0.000102	0	DIQMTQSPSSLSASVGDR	?	?	0.997	82.6	40.7	48.4	0					0	1	0	0	1894.88	2378.06	11401.6	0	0
Ig kappa chain V-I region Roy OS=Homo sapiens PE=1 SV=1	KV117_HUMAN,KV133_HUMAN,KVD33_HUMAN,P01600,P01607,P01608,P01609,P01610,P80362	0	1	1	1	0.000102	0	DIQMTQSPSSLSASVGDR	?	?	0.997	82.6	40.7	48.4	0					0	1	0	0	1894.88	2378.06	11401.6	0	0
Ig kappa chain V-I region Roy OS=Homo sapiens PE=1 SV=1	KV117_HUMAN,KV133_HUMAN,KVD33_HUMAN,P01600,P01607,P01608,P01609,P01610,P80362	0	1	1	1	0.000102	0	DIQMTQSPSSLSASVGDR	?	?	0.997	82.6	40.7	48.4	0					0	1	0	0	1894.88	2378.06	11401.6	0	0
Ig kappa chain V-I region Roy OS=Homo sapiens PE=1 SV=1	KV117_HUMAN,KV133_HUMAN,KVD33_HUMAN,P01600,P01607,P01608,P01609,P01610,P80362	0	1	1	1	0.000102	0	DIQMTQSPSSLSASVGDR	?	?	0.997	82.6	40.7	48.4	0					0	1	0	0	1894.88	2378.06	11401.6	0	0
Ig kappa chain V-I region Roy OS=Homo sapiens PE=1 SV=1	KV117_HUMAN,KV133_HUMAN,KVD33_HUMAN,P01600,P01607,P01608,P01609,P01610,P80362	0	1	1	1	0.000102	0	DIQMTQSPSSLSASVGDR	?	?	0.997	82.6	40.7	48.4	0					0	1	0	0	1894.88	2378.06	11401.6	0	0
Ig kappa chain V-I region OU OS=Homo sapiens PE=1 SV=1	P01606	0	1	1	1	0.000102	0	DIQMTESPSSLSASVGBR	?	?	0.997	45.7	40.5	25.9	0					0	1	0	0	1894.88	2379.1	13240.1	0	0
Bromodomain-containing protein 3 OS=Homo sapiens GN=BRD3 PE=1 SV=1	BRD3_HUMAN	79542.5	1	1	1	0.000102	0.0344	GGKQASASYDSEEEEEGLPMSYDEK	K	R	0.562	12.2	34	22.1	0					0	0	1	0	3062.06	3784.18	622012	553	577
Dual specificity mitogen-activated protein kinase kinase 4 OS=Homo sapiens GN=MAP2K4 PE=1 SV=1	MP2K4_HUMAN	44289	1	1	1	0.000102	0.1	MAAPSPSGGGGSGGGSGSGTPGPVGSPAPGHPAVSSMQGK	-	R	0.708	25.7	41	32.3	1.02					0	0	0	1	3796.41	4042.96	1016970	1	40
Acetylcholine receptor subunit epsilon OS=Homo sapiens GN=CHRNE PE=1 SV=2	ACHE_HUMAN	54697.8	1	1	1	0.000102	0.0406	ARAPLGVLLLLGLLGRGVGK	M	N	0.57	7.07	25	16.1	4.45					0	0	1	0	2016.28	3544.84	665831	2	21
WD and tetratricopeptide repeats protein 1 OS=Homo sapiens GN=WDTC1 PE=1 SV=2	WDTC1_HUMAN	75920.1	1	1	1	0.000102	0.0487	CHSSGEVQNGKMSTNGVSNGVSNGLHLHSNGFR	K	L	0.71	27.2	41.9	33.5	0.8					0	0	0	1	3806.42	4230.06	1421720	312	344
Gamma-aminobutyric acid receptor subunit epsilon OS=Homo sapiens GN=GABRE PE=2 SV=2	GBRE_HUMAN	57972.5	1	1	1	0.000102	0.0356	LSKVLPVLLGILLILQSR	M	V	0.554	10	25	21.4	2.23					0	0	1	0	2220.25	3757.08	927756	2	19
Solute carrier family 23 member 2 OS=Homo sapiens GN=SLC23A2 PE=1 SV=1	S23A2_HUMAN	70340.4	2	3	4	0.000408	0.0323	MGIGKNTTSKSMEAGSSTEGK	M	Y	0.83	12.3	26.3	22.8	1.12					0	0	3	0	2709.79	3782.59	1022860	2	22
Solute carrier family 23 member 2 OS=Homo sapiens GN=SLC23A2 PE=1 SV=1	S23A2_HUMAN	70340.4	2	3	4	0.000408	0.0323	NTTSKSMEAGSSTEGK	K	Y	0.592	2.26	25	16.6	-0.92					0	0	1	0	2021.59	4477.83	140206	7	22
Calcium/calmodulin-dependent protein kinase type II subunit delta OS=Homo sapiens GN=CAMK2D PE=1 SV=3	KCC2D_HUMAN	56370.7	1	1	1	0.000102	0.0401	LTQYMDGSGMPKTMQSEETR	R	V	0.577	9.98	29.6	22.6	0.92					0	0	1	0	2764.84	3683.28	394922	434	453
Leucine zipper protein 2 OS=Homo sapiens GN=LUZP2 PE=2 SV=2	LUZP2_HUMAN	38959.1	1	1	1	0.000102	0.0578	SKPQQSASGNNESSQVESTK	K	E	0.61	3.06	25.6	16.4	0					0	0	1	0	2659.77	3565.24	205820	254	273
3-keto-steroid reductase OS=Homo sapiens GN=HSD17B7 PE=1 SV=1	DHB7_HUMAN	38208	1	1	1	0.000102	0.0557	RKVVLITGASSGIGLALCK	M	R	0.83	25	32	28.3	0.94					0	0	1	0	2066.12	3485.1	1134030	2	20
ATP-binding cassette sub-family G member 5 OS=Homo sapiens GN=ABCG5 PE=1 SV=1	ABCG5_HUMAN	72505.6	1	1	1	0.000102	0.0261	LLQNLIMGLFLLFFVLR	R	V	0.549	8.35	25	15.3	6.6					0	0	1	0	2068.19	3459.86	619711	390	406
Polypeptide N-acetylgalactosaminyltransferase 12 OS=Homo sapiens GN=GALNT12 PE=1 SV=3	GLT12_HUMAN	66939.1	1	1	1	0.000102	0.0344	EALLVLLALLALAGLGSVLR	R	A	0.83	12	25	13.8	12					0	0	1	0	2085.24	3937.75	955012	19	38
LIM domain-binding protein 1 OS=Homo sapiens GN=LDB1 PE=1 SV=2	LDB1_HUMAN	46533.7	6	14	24	0.00245	0.0584	KMSGGSTMSSGGGNTNNSNSK	R	K	0.83	12.3	25	18.5	3.54					0	0	9	0	2580.58	3843.07	7811990	300	320
LIM domain-binding protein 1 OS=Homo sapiens GN=LDB1 PE=1 SV=2	LDB1_HUMAN	46533.7	6	14	24	0.00245	0.0584	KMSGGSTMSSGGGNTNNSNSKK	R	K	0.83	18.7	26.7	29	3.9					0	0	3	0	2691.79	3677.08	2017430	300	321
LIM domain-binding protein 1 OS=Homo sapiens GN=LDB1 PE=1 SV=2	LDB1_HUMAN	46533.7	6	14	24	0.00245	0.0584	MSGGSTMSSGGGNTNNSNSK	K	K	0.83	16.1	25	16.9	4.72					0	0	6	0	2432.51	3709.44	5661890	301	320
LIM domain-binding protein 1 OS=Homo sapiens GN=LDB1 PE=1 SV=2	LDB1_HUMAN	46533.7	6	14	24	0.00245	0.0584	MSGGSTMSSGGGNTNNSNSKK	K	K	0.83	15.7	25	15.8	5.14					0	0	3	0	2585.64	3699.18	2482040	301	321
LIM domain-binding protein 1 OS=Homo sapiens GN=LDB1 PE=1 SV=2	LDB1_HUMAN	46533.7	6	14	24	0.00245	0.0584	MSGGSTMSSGGGNTNNSNSKKK	K	S	0.83	15.7	25.2	20.8	0.06					0	0	1	0	2634.76	3583.49	199288	301	322
LIM domain-binding protein 1 OS=Homo sapiens GN=LDB1 PE=1 SV=2	LDB1_HUMAN	46533.7	6	14	24	0.00245	0.0584	RKMSGGSTMSSGGGNTNNSNSK	K	K	0.83	17.3	26.9	29.7	0					0	0	1	0	2779.69	4181.92	1440510	299	320
Immunoglobulin kappa constant OS=Homo sapiens GN=IGKC PE=1 SV=2	IGKC_HUMAN	11764.8	1	2	2	0.000204	0.187	VDNALQSGNSQESVTEQDSK	K	D	0.997	94.4	41.5	34.7	78.6	83.2	7.7	0.594	0.575	0	2	0	0	2135.97	1911.21	18060.2	43	62
Retrotransposon-like protein 1 OS=Homo sapiens GN=RTL1 PE=3 SV=3	RTL1_HUMAN	155050	1	1	1	0.000102	0.0258	QMESSEGSSNTTEATSGSGVRGEAGPASGPAQEKK	K	E	0.577	22	40.2	30.9	4.97					0	0	0	1	3667.4	3899.92	1033250	22	56
Potassium voltage-gated channel subfamily G member 1 OS=Homo sapiens GN=KCNG1 PE=1 SV=1	KCNG1_HUMAN	57914.7	1	1	1	0.000102	0.039	KPGAGNSYLDKVGLVLRVLR	R	A	0.83	14.9	25	18.3	10.5					0	0	1	0	2156.26	3427.56	537225	327	346
Hornerin OS=Homo sapiens GN=HRNR PE=1 SV=2	HORN_HUMAN	282373	2	2	2	0.000204	0.0144	QGSSAGSSSSYGQHGSGSR	R	Q	0.742	3.9	25	13.2	3.9					0	0	1	0	2265.53	3594.71	778250	507	525
Hornerin OS=Homo sapiens GN=HRNR PE=1 SV=2	HORN_HUMAN	282373	2	2	2	0.000204	0.0144	SEQHGSSSGSSSSYGQHGSGSR	R	Q	0.624	7	25	16.3	4.13					0	0	1	0	2554.69	3868.15	799905	970	991
Muscarinic acetylcholine receptor M4 OS=Homo sapiens GN=CHRM4 PE=1 SV=2	ACM4_HUMAN	53049.8	1	1	1	0.000102	0.0334	DTSNESSSGSATQNTK	K	E	0.83	11.2	25	15.5	6.6					0	0	1	0	2174.44	3412.78	692499	291	306
Nuclear receptor coactivator 3 OS=Homo sapiens GN=NCOA3 PE=1 SV=1	NCOA3_HUMAN	155293	1	1	1	0.000102	0.0253	VSSPPNAMMSSRMGPSQNPMMQHPQAASIYQSSEMK	R	G	0.596	21.1	40.1	29.6	0.57					0	0	1	0	4245.57	4303	282805	1328	1363
Serpin B10 OS=Homo sapiens GN=SERPINB10 PE=1 SV=1	SPB10_HUMAN	45404.9	1	1	1	0.000102	0.0403	STLSSMGMSDAFSQSK	K	A	0.649	3	25	16.2	0					0	0	1	0	2176.5	4327.84	808899	304	319
NACHT, LRR and PYD domains-containing protein 4 OS=Homo sapiens GN=NLRP4 PE=1 SV=3	NALP4_HUMAN	113419	1	1	1	0.000102	0.0191	KKMLPEASLLIAIKPVCPK	R	E	0.83	12.6	25	17.4	0					0	0	1	0	2179.27	3928.5	1362070	267	285
Tumor necrosis factor receptor superfamily member 11A OS=Homo sapiens GN=TNFRSF11A PE=1 SV=1	TNR11_HUMAN	66033.1	1	1	1	0.000102	0.0601	AGAGSGSSPGGQSPASGNVTGNSNSTFISSGQVMNFK	R	G	0.615	17.6	37.3	29.3	0					0	0	1	0	3908.32	4399.53	124913	507	543
Protein shisa-2 homolog OS=Homo sapiens GN=SHISA2 PE=1 SV=1	SHSA2_HUMAN	31374.7	1	1	1	0.000102	0.0576	QSSTAASSSSSANSGAR	R	A	0.594	6.02	25	16	0.13					0	0	1	0	2195.42	3499.95	966724	180	196
Protein canopy homolog 2 OS=Homo sapiens GN=CNPY2 PE=1 SV=1	CNPY2_HUMAN	20652.6	1	1	1	0.000102	0.11	KGWGWLALLLGALLGTAWAR	M	R	0.83	10.7	25	19.1	5.29					0	0	1	0	2196.24	3821.43	1784280	2	21
RING finger protein 219 OS=Homo sapiens GN=RNF219 PE=1 SV=1	RN219_HUMAN	81118.1	1	1	1	0.000102	0.0317	ISELDSMMSESDNSKSPCNNGFK	K	S	0.601	12.6	31.3	21.7	0					0	0	1	0	2957.92	4129.08	1087970	538	560
Cold-inducible RNA-binding protein OS=Homo sapiens GN=CIRBP PE=1 SV=1	CIRBP_HUMAN	18648.3	1	1	1	0.000102	0.093	SQSGGYSDRSSGGSYR	R	D	0.748	4.06	25	15.4	1.94					0	0	1	0	2210.47	3943.41	881576	146	161
HMG box-containing protein 1 OS=Homo sapiens GN=HBP1 PE=1 SV=2	HBP1_HUMAN	57645.2	1	1	1	0.000102	0.035	NCGSPGSSQLSSNSLYAK	K	A	0.583	5.53	25	18.3	0.62					0	0	1	0	2459.61	3963.49	1619960	399	416
HEAT repeat-containing protein 3 OS=Homo sapiens GN=HEATR3 PE=1 SV=2	HEAT3_HUMAN	74584.9	1	1	1	0.000102	0.0324	RLGPLLLDPSLAVRETAAGALR	R	N	0.83	11.1	25	21.1	0.48					0	0	1	0	2289.34	4140.99	2156040	83	104
Zinc finger protein AEBP2 OS=Homo sapiens GN=AEBP2 PE=1 SV=2	AEBP2_HUMAN	54466.8	1	1	1	0.000102	0.0329	STPAMMNGQGSTTSSSK	R	N	0.64	9.39	25	14.7	0.71					0	0	1	0	2290.5	4147.44	1872120	241	257
Putative uncharacterized protein C19orf35 OS=Homo sapiens GN=C19orf35 PE=2 SV=1	CS035_HUMAN	50510.7	1	1	1	0.000102	0.055	ALLSLAAPSTTPLAAGLELLAAQLTR	R	L	0.624	6.23	25	17.3	2.35					0	0	0	1	2562.49	3520.01	232429	358	383
Hepatocyte growth factor receptor OS=Homo sapiens GN=MET PE=1 SV=4	MET_HUMAN	155543	1	1	1	0.000102	0.0151	MKAPAVLAPGILVLLFTLVQR	-	S	0.83	12.9	25	13.8	12.9					0	0	1	0	2308.38	3780.68	940455	1	21
Oligodendrocyte transcription factor 2 OS=Homo sapiens GN=OLIG2 PE=2 SV=2	OLIG2_HUMAN	32385.1	1	1	1	0.000102	0.0588	SSSSSTSSSTSSAAASSTK	K	K	0.776	6.75	25	18.1	2.03					0	0	1	0	2310.52	3438.97	748691	77	95
Secretory carrier-associated membrane protein 1 OS=Homo sapiens GN=SCAMP1 PE=1 SV=2	SCAM1_HUMAN	37920.7	1	1	1	0.000102	0.118	AQQEFATGVMSNKTVQTAAANAASTAASSAAQNAFKGNQI	K	-	0.727	31	44.3	41.8	1.13					0	0	0	1	4420.66	4019.42	447130	299	338
Keratin-associated protein 26-1 OS=Homo sapiens GN=KRTAP26-1 PE=1 SV=1	KR261_HUMAN	22553.8	2	3	5	0.00051	0.081	MSCPNYCSGNSNSGSLR	-	T	0.777	8.53	25	16.5	4.6					0	0	4	0	2309.53	3851.9	4491530	1	17
Keratin-associated protein 26-1 OS=Homo sapiens GN=KRTAP26-1 PE=1 SV=1	KR261_HUMAN	22553.8	2	3	5	0.00051	0.081	SCPNYCSGNSNSGSLR	M	T	0.568	3.3	25	17.2	-0.64					0	0	1	0	2282.5	3612.23	694767	2	17
Inactive L-threonine 3-dehydrogenase, mitochondrial OS=Homo sapiens GN=TDH PE=2 SV=1	TDH_HUMAN	25408.1	1	1	1	0.000102	0.0913	VLITGALGQLGVGLANLLRKR	R	F	0.83	15.2	25	21	8.09					0	0	1	0	2285.32	3512.36	427460	54	74
CDKN2A-interacting protein OS=Homo sapiens GN=CDKN2AIP PE=1 SV=3	CARF_HUMAN	61125.1	1	1	1	0.000102	0.0362	SVSSQSSSSVSSQVTTAGSGK	R	A	0.578	3.45	25	13.8	2.91					0	0	1	0	2519.66	3792.99	798134	209	229
6-phosphofructo-2-kinase/fructose-2,6-bisphosphatase 2 OS=Homo sapiens GN=PFKFB2 PE=1 SV=2	F262_HUMAN	58478	1	1	1	0.000102	0.0337	MSGASSSEQNNNSYETK	-	T	0.791	8.41	25	20.4	1.53					0	0	1	0	2296.52	3750.56	988709	1	17
T-cell differentiation antigen CD6 OS=Homo sapiens GN=CD6 PE=1 SV=3	CD6_HUMAN	71799.7	1	1	1	0.000102	0.0269	SNSESSTSSGEDYCNSPK	R	S	0.614	4.12	25	17.2	0					0	0	1	0	2335.58	3691.94	697076	560	577
Syntaphilin OS=Homo sapiens GN=SNPH PE=1 SV=2	SNPH_HUMAN	53536.7	1	1	1	0.000102	0.0364	DAYGTSSLSSSSNSGSYK	R	G	0.83	11.2	25	24.1	0.8					0	0	1	0	2400.55	4075.22	4199910	27	44
Sphingosine 1-phosphate receptor 1 OS=Homo sapiens GN=S1PR1 PE=1 SV=2	S1PR1_HUMAN	42813.5	1	1	1	0.000102	0.0785	SKSDNSSHPQKDEGDNPETIMSSGNVNSSS	R	-	0.632	19.5	37	29.4	4					0	0	1	0	3599.09	4245.16	385054	353	382
Transcriptional coactivator YAP1 OS=Homo sapiens GN=YAP1 PE=1 SV=2	YAP1_HUMAN	54461.5	1	1	1	0.000102	0.0377	TMTTNSSDPFLNSGTYHSR	R	D	0.584	5.59	25	17.2	0.13					0	0	1	0	2613.7	3713.51	511145	376	394
LIM domain-binding protein 2 OS=Homo sapiens GN=LDB2 PE=1 SV=1	LDB2_HUMAN	42794.1	6	9	10	0.00102	0.067	KNSTSSTSNSSAGNNANSTGSK	R	K	0.69	6.54	25	19.2	0.03					0	0	1	1	2548.7	3805.92	542354	261	282
LIM domain-binding protein 2 OS=Homo sapiens GN=LDB2 PE=1 SV=1	LDB2_HUMAN	42794.1	6	9	10	0.00102	0.067	KNSTSSTSNSSAGNNANSTGSKK	R	K	0.675	12.6	28.1	21.5	4.91					0	0	1	0	2794.84	3825.32	711298	261	283
LIM domain-binding protein 2 OS=Homo sapiens GN=LDB2 PE=1 SV=1	LDB2_HUMAN	42794.1	6	9	10	0.00102	0.067	NSTSSTSNSSAGNNANSTGSK	K	K	0.799	5.93	25	19.6	-0.02					0	0	3	0	2418.63	3743.46	2731320	262	282
LIM domain-binding protein 2 OS=Homo sapiens GN=LDB2 PE=1 SV=1	LDB2_HUMAN	42794.1	6	9	10	0.00102	0.067	NSTSSTSNSSAGNNANSTGSKK	K	K	0.83	14.1	25.3	22.3	0					0	0	2	0	2623.74	3858.62	3183580	262	283
LIM domain-binding protein 2 OS=Homo sapiens GN=LDB2 PE=1 SV=1	LDB2_HUMAN	42794.1	6	9	10	0.00102	0.067	NSTSSTSNSSAGNNANSTGSKKK	K	T	0.654	4.58	26.5	16.5	1.4					0	0	1	0	2709.82	4472.88	410803	262	284
LIM domain-binding protein 2 OS=Homo sapiens GN=LDB2 PE=1 SV=1	LDB2_HUMAN	42794.1	6	9	10	0.00102	0.067	RKNSTSSTSNSSAGNNANSTGSK	K	K	0.83	15.6	29.6	24	5.59					0	0	1	0	2862.76	4156.5	1036200	260	282
Homeobox even-skipped homolog protein 1 OS=Homo sapiens GN=EVX1 PE=2 SV=1	EVX1_HUMAN	42439.7	1	3	5	0.00051	0.0565	SNGGSGGGGSQGTLACSASDQMR	K	R	0.83	18	25	20.3	10.9					0	0	5	0	2544.68	3912.44	3410890	162	184
Protein FAM171B OS=Homo sapiens GN=FAM171B PE=2 SV=3	F171B_HUMAN	92182.8	2	2	2	0.000204	0.0266	TQSNDTSLDSGVDMNELHSSR	R	K	0.636	9.39	26.5	23	0					0	0	1	0	2695.78	4235.45	1232220	698	718
Protein FAM171B OS=Homo sapiens GN=FAM171B PE=2 SV=3	F171B_HUMAN	92182.8	2	2	2	0.000204	0.0266	TQSNDTSLDSGVDMNELHSSRK	R	L	0.667	7.58	29.3	21.4	-0.77					0	0	1	0	2822.89	3824.92	697258	698	719
Growth arrest-specific protein 6 OS=Homo sapiens GN=GAS6 PE=1 SV=2	GAS6_HUMAN	79675.9	1	1	1	0.000102	0.0374	MQCFSVTERGSFYPGSGFAFYSLDYMR	R	T	0.601	15.1	36.2	25.8	3.08					0	0	1	0	3555.26	4392.16	142844	511	537
Protein phosphatase 1 regulatory subunit 14D OS=Homo sapiens GN=PPP1R14D PE=1 SV=1	PP14D_HUMAN	16507.9	1	1	1	0.000102	0.117	RTSSTDSESKSHPDSSK	R	I	0.69	2.91	25	16.2	-2.49					0	0	1	0	2395.6	3482.09	846761	31	47
Zinc finger protein 703 OS=Homo sapiens GN=ZNF703 PE=1 SV=1	ZN703_HUMAN	58223.1	1	1	1	0.000102	0.0356	DSGSSSVSSTSSSSSSSPGDK	K	A	0.83	14.1	25	23.5	0.5					0	0	1	0	2399.59	4042.05	3218150	169	189
Peroxisome proliferator-activated receptor gamma coactivator-related protein 1 OS=Homo sapiens GN=PPRC1 PE=1 SV=1	PPRC1_HUMAN	177544	1	1	1	0.000102	0.0132	SSSRGQSTVGTEVTSQVDNLQK	R	Q	0.695	15.2	31.2	26.8	2.28					0	0	0	1	2913.86	3887.21	2675420	481	502
Transferrin receptor protein 2 OS=Homo sapiens GN=TFR2 PE=1 SV=1	TFR2_HUMAN	88756.4	1	1	4	0.000408	0.0262	SNSSGTPGATSSTGFQESRFR	R	R	0.824	8.84	25.4	19.9	2.45					0	0	4	0	2642.76	3692.64	2218820	753	773
Fos-related antigen 2 OS=Homo sapiens GN=FOSL2 PE=1 SV=1	FOSL2_HUMAN	35193.6	1	1	1	0.000102	0.0644	GSSGSPAHAESYSSGGGGQQK	R	F	0.582	5.49	25	15.9	2.91					0	0	1	0	2417.61	4064.75	1183560	15	35
Putative uncharacterized protein PSMG3-AS1 OS=Homo sapiens GN=PSMG3-AS1 PE=5 SV=2	K1908_HUMAN	28244.2	1	1	1	0.000102	0.0833	GCGDSGSSGMAQRAQAGSNQSR	R	G	0.6	6.12	25	15	0.14					0	0	1	0	2587.69	3537.87	731475	70	91
Protein AF-17 OS=Homo sapiens GN=MLLT6 PE=1 SV=2	AF17_HUMAN	112077	1	1	1	0.000102	0.0302	MKTSRHSSGGGGGGAGGGGGSMGGGGSGFISGR	K	R	0.711	18.2	34.5	24.6	2.95					0	0	0	1	3182.08	4168.79	323496	184	216
[truncated: 14,911 more rows]

## Sheet: sample 2
Protein name	Protein accession numbers	Protein molecular weight (Da)	Exclusive unique peptide count	Exclusive unique spectrum count	Exclusive spectrum count	Percentage of total spectra	Percentage sequence coverage	Peptide sequence	Previous amino acid	Next amino acid	Best Peptide identification probability	Best Mascot Ion Score	Best Mascot Identity Score	Best Mascot Homology Score	Best Mascot Delta Ion Score	Best X! Tandem Hyper Score	Best X! Tandem -Log Expect Value	Best X! Tandem DeltaCN	Best X! Tandem Ladder Score	Number of identified +1H spectra	Number of identified +2H spectra	Number of identified +3H spectra	Number of identified +4H spectra	Calculated +1H Peptide Mass (AMU)	Median Retention Time	Total TIC	Peptide start index	Peptide stop index
[truncated: 14,181 more rows]

[truncated: 8 more sheets: sample 3, sample 4, sample 5, sample 6, sample 7, sample 8, sample 9, sample 10]
