# Supplementary material for: A proteomic approach to understanding the pathogenesis of idiopathic macular hole formation
Source: Clin Proteomics. 2017 Nov 15;14:37. doi: 10.1186/s12014-017-9172-y (PMC5688700; doi:10.1186/s12014-017-9172-y)
Supplement: Supplementary file 3 — Additional file 3: Table 2. Differentially expressed proteins in the vitreous between idiopathic macular hole and controls. [file 12014_2017_9172_MOESM3_ESM.xlsx]

## Sheet: Sheet1
Protein description	Gene name	Normalized log2(Fold_change)	p-value
Stromelysin-1	MMP3	-4.80499	5.91e-07
Transforming growth factor-beta-induced protein ig-h3	TFGBI	-4.38996	0
T-complex protein 1 subunit zeta	CCT6A	-4.35753	3.51e-05
RNA-binding protein 43	RBM43	-4.06803	0.000266116
Vimentin	VIM	-4.06803	2.69e-10
Pro-neuregulin-1, membrane-bound isoform	NRG1	-3.8981	0.000729121
Alpha-crystallin B chain	CRYAB	-3.56107	5.64e-07
Alpha-crystallin A chain	CRYAA	-3.48307	0
Mixed lineage kinase domain-like protein	MLKL	-3.35753	0.000214257
Retinal dehydrogenase 1	ALDH1A1	-3.22003	0.000547505
Heat shock protein beta-1	HSPB1	-3.22003	0.000547505
Lipocalin-1	LCN1	-3.22003	4.63e-08
Phosphoglycerate kinase 1	PGK1	-3.1205	5.72e-05
CLOCK-interacting pacemaker	CIPC	-2.8981	3.57e-05
Glucoside xylosyltransferase 2	GXYLT2	-2.8981	3.57e-05
Carbonic anhydrase 1	CA1	-2.8367	9.73e-07
Leucine-rich repeat and IQ domain-containing protein 3	LRRIQ3	-2.77257	0.000829059
Transgelin-2	TAGLN2	-2.70546	0.000200598
Beta-crystallin A3	CRYBA1	-2.67571	1.32e-06
Decorin	DCN	-2.48307	0.000256392
Tetraspanin-16	TSPAN16	-2.48307	0.000256392
Taste receptor type 2 member 9	TAS2R9	-2.41268	3.37e-05
SLIT and NTRK-like protein 3	SLITRK3	-2.35753	1.82e-05
Beta-crystallin B2	CRYBB2	-2.29042	1.08e-12
DNA-directed RNA polymerase III subunit RPC2	POLR3B	-1.97611	0.00039691
55 kDa erythrocyte membrane protein	MPP1	-1.8981	0.000802484
Alpha-enolase	ENO1	-1.8981	2.91e-05
Cluster of Heat shock 70 kDa protein 1A	HSPA1A	-1.8981	0.000410482
Apolipoprotein D	APOD	-1.84324	0
Filamin-A	FLNA	-1.83491	2.73e-10
Myocilin	MYOC	-1.66862	1.9e-11
UDP-glucose:glycoprotein glucosyltransferase 2	UGGT2	-1.56107	2.35e-07
Uncharacterized protein C1orf167	C10rf167	-1.46639	1.87e-05
Vinculin	VCL	-1.42862	6.48e-05
Dynein heavy chain 1, axonemal	DNAH1	-1.21005	0.000770437
Beta-actin-like protein 2	ACTBL2	-1.14964	3.23e-06
Tectonic-1	TCTN1	-1.14603	0.000948748
Hemoglobin subunit beta	HBB	-1.01058	1.57e-05
Potassium voltage-gated channel subfamily G member 1	KCNG1	-0.923194	0.00066049
Serum albumin	ALB	0.133878	2.05e-06
Complement C4-A	C4A	0.406655	4.99e-06
Pigment epithelium-derived factor	SERPINF1	0.466795	0.000231203
Gelsolin	GSN	0.468279	0.000636098
Ceruloplasmin	CP	0.548783	1.11e-07
Complement C3	C3	0.586348	0
Serotransferrin	TF	0.603239	0
Apolipoprotein A-I	APOA1	0.605471	0.000939372
Calsyntenin-1	CLSTN1	0.61647	0.000865286
Fibrinogen alpha chain	FGA	0.644594	7.03e-06
Alpha-2-macroglobulin	A2M	0.695384	7.87e-11
Haptoglobin	HP	0.706488	0.000163292
Inter-alpha-trypsin inhibitor heavy chain H1	ITIH	0.723385	0.000260053
Apolipoprotein A-IV	APOA4	0.743443	0.000958689
Complement factor B	CFB	0.749595	4.47e-05
Target of Nesh-SH3	ABI3BP	0.838863	5.37e-05
Collagen alpha-1(II) chain	COL2A1	0.854459	0.000211538
Inter-alpha-trypsin inhibitor heavy chain H4	ITIH4	0.881875	7.97e-07
Inter-alpha-trypsin inhibitor heavy chain H2	ITIH2	0.892669	9.4e-09
Amyloid-like protein 2	APLP2	0.915128	7.74e-07
Versican core protein	VCAN	0.962494	0.000114143
Collagen alpha-2(IX) chain	COL9A2	1.02473	0.000977426
Complement factor H	CFH	1.06768	6.51e-05
Fibrinogen gamma chain	FGG	1.08613	1.03e-06
Retinol-binding protein 3	RBP3	1.09561	0
Metallothionein-1A	MT1A	1.19876	0.000595131
Apolipoprotein B-100	APOB	1.20623	0.000265857
Spondin-1	SPON1	1.27182	4.6e-05
Ubiquitin-associated protein 2	UBAP2	1.65649	0.000662744
Cluster of Neurexin-2	NRXN2	1.72081	0.000828808
Brevican core protein	PGCB	2.90925	0.00023004
Melanotransferrin	MELTF	3.68686	0.000153713
