# Supplementary material for: A proteomic approach to understanding the pathogenesis of idiopathic macular hole formation
Source: Clin Proteomics. 2017 Nov 15;14:37. doi: 10.1186/s12014-017-9172-y (PMC5688700; doi:10.1186/s12014-017-9172-y)
Supplement: Supplementary file 4 — Additional file 4: Table 3. The 1.5-fold change in protein expression between IMH and controls. [file 12014_2017_9172_MOESM4_ESM.xlsx]

## Sheet: output_score
GeneNames	value1	value2	log2(Fold_change)	log2(Fold_change) normalized	p-value	q-value(Benjamini et al. 1995)	q-value(Storey et al. 2003)	Signature(p-value < 0.001)		UniProt Accession Number
Alpha-crystallin A chain OS=Homo sapiens GN=CRYAA PE=1 SV=2	10	60	-2.58496	-3.48307	0	0	0	TRUE		CRYAA_HUMAN
Apolipoprotein D OS=Homo sapiens GN=APOD PE=1 SV=1	67	129	-0.945138	-1.84324	0	0	0	TRUE		APOD_HUMAN
Retinol-binding protein 3 OS=Homo sapiens GN=RBP3 PE=1 SV=2	916	230	1.99371	1.09561	0	0	0	TRUE		RET3_HUMAN
Transforming growth factor-beta-induced protein ig-h3 OS=Homo sapiens GN=TGFBI PE=1 SV=1	4	45	-3.49185	-4.38996	0	0	0	TRUE		BGH3_HUMAN
Serotransferrin OS=Homo sapiens GN=TF PE=1 SV=3	2698	953	1.50134	0.603239	0	0	0	TRUE		TRFE_HUMAN
Complement C3 OS=Homo sapiens GN=C3 PE=1 SV=2	1774	634	1.48445	0.586348	0	0	0	TRUE		CO3_HUMAN
Beta-crystallin B2 OS=Homo sapiens GN=CRYBB2 PE=1 SV=2	24	63	-1.39232	-2.29042	1.07869e-12	9.19508e-10	7.05473e-10	TRUE		CRBB2_HUMAN
Myocilin OS=Homo sapiens GN=MYOC PE=1 SV=2	51	87	-0.770518	-1.66862	1.90046e-11	1.4175e-08	1.01321e-08	TRUE		MYOC_HUMAN
Cluster of Ig heavy chain V-III region BRO OS=Homo sapiens PE=1 SV=1 (HV305_HUMAN)	521	156	1.73974	0.841634	1.99186e-11	1.3206e-08	1.01321e-08	TRUE		HV305_HUMAN [11]
Ig kappa chain C region OS=Homo sapiens GN=IGKC PE=1 SV=1	723	242	1.57899	0.680886	4.43706e-11	2.64759e-08	2.03131e-08	TRUE		IGKC_HUMAN
Alpha-2-macroglobulin OS=Homo sapiens GN=A2M PE=1 SV=3	679	225	1.59349	0.695384	7.86542e-11	4.26663e-08	3.27348e-08	TRUE		A2MG_HUMAN
Vimentin OS=Homo sapiens GN=VIM PE=1 SV=4	3	27	-3.16993	-4.06803	2.69366e-10	1.33942e-07	9.6193e-08	TRUE		VIME_HUMAN
Filamin-A OS=Homo sapiens GN=FLNA PE=1 SV=4	35	67	-0.936806	-1.83491	2.73153e-10	1.25377e-07	9.6193e-08	TRUE		FLNA_HUMAN
Inter-alpha-trypsin inhibitor heavy chain H2 OS=Homo sapiens GN=ITIH2 PE=1 SV=2	346	100	1.79077	0.892669	9.39623e-09	4.00481e-06	3.0726e-06	TRUE		ITIH2_HUMAN
Ig heavy chain V-I region V35 OS=Homo sapiens PE=1 SV=1	4	25	-2.64386	-3.54196	1.0364e-08	4.12282e-06	3.16314e-06	TRUE		HV103_HUMAN
Ig lambda chain V-I region NEWM OS=Homo sapiens PE=1 SV=1	53	2	4.72792	3.82982	1.1561e-08	4.31154e-06	3.30793e-06	TRUE		LV105_HUMAN
Cluster of Lipocalin-1 OS=Homo sapiens GN=LCN1 PE=1 SV=1 (LCN1_HUMAN)	5	25	-2.32193	-3.22003	4.62908e-08	1.62481e-05	1.2466e-05	TRUE		LCN1_HUMAN [2]
Ceruloplasmin OS=Homo sapiens GN=CP PE=1 SV=1	687	252	1.44689	0.548783	1.11025e-07	3.68049e-05	2.82378e-05	TRUE		CERU_HUMAN
UDP-glucose:glycoprotein glucosyltransferase 2 OS=Homo sapiens GN=UGGT2 PE=1 SV=4	36	57	-0.662965	-1.56107	2.34671e-07	7.36991e-05	5.6544e-05	TRUE		UGGG2_HUMAN
Alpha-crystallin B chain OS=Homo sapiens GN=CRYAB PE=1 SV=2	3	19	-2.66297	-3.56107	5.64131e-07	0.000168309	0.00012891	TRUE		CRYAB_HUMAN
Cluster of Stromelysin-1 OS=Homo sapiens GN=MMP3 PE=1 SV=2 (MMP3_HUMAN)	1	15	-3.90689	-4.80499	5.91323e-07	0.00016802	0.00012891	TRUE		MMP3_HUMAN
Amyloid-like protein 2 OS=Homo sapiens GN=APLP2 PE=1 SV=2	246	70	1.81323	0.915128	7.73764e-07	0.000209866	0.000158568	TRUE		APLP2_HUMAN
Inter-alpha-trypsin inhibitor heavy chain H4 OS=Homo sapiens GN=ITIH4 PE=1 SV=4	261	76	1.77998	0.881875	7.96639e-07	0.000206676	0.000158568	TRUE		ITIH4_HUMAN
Cluster of Ig kappa chain V-II region RPMI 6410 OS=Homo sapiens PE=4 SV=1 (KV206_HUMAN)	79	11	2.84435	1.94625	8.78236e-07	0.000218351	0.000167525	TRUE		KV206_HUMAN [4]
Carbonic anhydrase 1 OS=Homo sapiens GN=CA1 PE=1 SV=2	6	23	-1.9386	-2.8367	9.72721e-07	0.000232169	0.000178127	TRUE		CAH1_HUMAN
Fibrinogen gamma chain OS=Homo sapiens GN=FGG PE=1 SV=3	182	46	1.98423	1.08613	1.03283e-06	0.000237034	0.000181859	TRUE		FIBG_HUMAN
Beta-crystallin A3 OS=Homo sapiens GN=CRYBA1 PE=1 SV=4	7	24	-1.77761	-2.67571	1.31845e-06	0.000291377	0.000223553	TRUE		CRBA1_HUMAN
Serum albumin OS=Homo sapiens GN=ALB PE=1 SV=2	7891	3859	1.03198	0.133878	2.04884e-06	0.000436622	0.000334989	TRUE		ALBU_HUMAN
Cluster of Ig gamma-1 chain C region OS=Homo sapiens GN=IGHG1 PE=1 SV=1 (IGHG1_HUMAN)	1106	459	1.26879	0.370682	2.5343e-06	0.000521455	0.000400075	TRUE		IGHG1_HUMAN [4]
Cluster of Beta-actin-like protein 2 OS=Homo sapiens GN=ACTBL2 PE=1 SV=2 (ACTBL_HUMAN)	63	75	-0.251539	-1.14964	3.23097e-06	0.000642639	0.000493051	TRUE		ACTBL_HUMAN [6]
Cluster of Complement C4-A OS=Homo sapiens GN=C4A PE=1 SV=2 (CO4A_HUMAN)	877	355	1.30476	0.406655	4.98783e-06	0.000960077	0.000736598	TRUE		CO4A_HUMAN [2]
Keratin; type I cytoskeletal 17 OS=Homo sapiens GN=KRT17 PE=1 SV=2	340	265	0.359542	-0.538561	6.53886e-06	0.00121929	0.000935477	TRUE		K1C17_HUMAN
Fibrinogen alpha chain OS=Homo sapiens GN=FGA PE=1 SV=2	370	127	1.5427	0.644594	7.02585e-06	0.0012704	0.000974688	TRUE		FIBA_HUMAN
Homeobox protein PKNOX2 OS=Homo sapiens GN=PKNOX2 PE=2 SV=2	23	0	NA	NA	8.77976e-06	0.00154085	0.00118218	TRUE		PKNX2_HUMAN
Keratin; type II cytoskeletal 5 OS=Homo sapiens GN=KRT5 PE=1 SV=3	373	284	0.393285	-0.504818	1.09453e-05	0.00186602	0.00143166	TRUE		K2C5_HUMAN
Cluster of Hemoglobin subunit beta OS=Homo sapiens GN=HBB PE=1 SV=2 (HBB_HUMAN)	74	80	-0.112475	-1.01058	1.56726e-05	0.00259774	0.00199306	TRUE		HBB_HUMAN [2]
SLIT and NTRK-like protein 3 OS=Homo sapiens GN=SLITRK3 PE=2 SV=2	8	22	-1.45943	-2.35753	1.81911e-05	0.00293369	0.00224902	TRUE		SLIK3_HUMAN
Uncharacterized protein C1orf167 OS=Homo sapiens GN=C1orf167 PE=2 SV=2	29	43	-0.568284	-1.46639	1.86679e-05	0.00293135	0.00224902	TRUE		CA167_HUMAN
Cluster of Ig kappa chain V-III region NG9 (Fragment) OS=Homo sapiens PE=2 SV=1 (KV303_HUMAN)	124	30	2.04731	1.1492	2.48248e-05	0.00379819	0.00291408	TRUE		KV303_HUMAN [5]
Alpha-enolase OS=Homo sapiens GN=ENO1 PE=1 SV=2	14	28	-1	-1.8981	2.90742e-05	0.00433714	0.00332758	TRUE		ENOA_HUMAN
Taste receptor type 2 member 9 OS=Homo sapiens GN=TAS2R9 PE=1 SV=1	7	20	-1.51457	-2.41268	3.37473e-05	0.00491147	0.0037148	TRUE		TA2R9_HUMAN
T-complex protein 1 subunit zeta OS=Homo sapiens GN=CCT6A PE=1 SV=3	1	11	-3.45943	-4.35753	3.50737e-05	0.00498297	0.0037148	TRUE		TCPZ_HUMAN
CLOCK-interacting pacemaker OS=Homo sapiens GN=CIPC PE=1 SV=2	4	16	-2	-2.8981	3.57032e-05	0.0048975	0.0037148	TRUE		CIPC_HUMAN
Glucoside xylosyltransferase 2 OS=Homo sapiens GN=GXYLT2 PE=2 SV=2	4	16	-2	-2.8981	3.57032e-05	0.0048975	0.0037148	TRUE		GXLT2_HUMAN
Mediator of RNA polymerase II transcription subunit 25 OS=Homo sapiens GN=MED25 PE=1 SV=2	0	8	NA	NA	4.08098e-05	0.00541138	0.00415176	TRUE		MED25_HUMAN
Complement factor B OS=Homo sapiens GN=CFB PE=1 SV=2	235	75	1.6477	0.749595	4.46509e-05	0.005792	0.00444379	TRUE		CFAB_HUMAN
Spondin-1 OS=Homo sapiens GN=SPON1 PE=1 SV=2	99	22	2.16993	1.27182	4.60479e-05	0.00584613	0.00448532	TRUE		SPON1_HUMAN
Target of Nesh-SH3 OS=Homo sapiens GN=ABI3BP PE=1 SV=1	190	57	1.73697	0.838863	5.37173e-05	0.00667774	0.00512335	TRUE		TARSH_HUMAN
Phosphoglycerate kinase 1 OS=Homo sapiens GN=PGK1 PE=1 SV=3	3	14	-2.22239	-3.1205	5.72416e-05	0.00697063	0.00534807	TRUE		PGK1_HUMAN
Cluster of Ig kappa chain V-IV region Len OS=Homo sapiens PE=1 SV=2 (KV402_HUMAN)	92	20	2.20163	1.30353	6.27324e-05	0.00748649	0.0057275	TRUE		KV402_HUMAN [4]
Vinculin OS=Homo sapiens GN=VCL PE=1 SV=4	27	39	-0.530515	-1.42862	6.47714e-05	0.00757825	0.0057275	TRUE		VINC_HUMAN
Complement factor H OS=Homo sapiens GN=CFH PE=1 SV=4	125	32	1.96578	1.06768	6.5056e-05	0.00746518	0.0057275	TRUE		CFAH_HUMAN
Versican core protein OS=Homo sapiens GN=VCAN PE=1 SV=3	138	38	1.8606	0.962494	0.000114143	0.0128507	0.00985945	TRUE		CSPG2_HUMAN
Synaptic vesicle membrane protein VAT-1 homolog OS=Homo sapiens GN=VAT1 PE=1 SV=2	0	7	NA	NA	0.00012411	0.0137142	0.0105219	TRUE		VAT1_HUMAN
Melanotransferrin OS=Homo sapiens GN=MFI2 PE=1 SV=2	24	1	4.58496	3.68686	0.000153713	0.0166765	0.0127947	TRUE		TRFM_HUMAN
Cluster of Haptoglobin OS=Homo sapiens GN=HP PE=1 SV=1 (HPT_HUMAN)	222	73	1.60459	0.706488	0.000163292	0.0173993	0.0133492	TRUE		HPT_HUMAN [2]
Transgelin-2 OS=Homo sapiens GN=TAGLN2 PE=1 SV=3	4	14	-1.80735	-2.70546	0.000200598	0.0209994	0.0161114	TRUE		TAGL2_HUMAN
Heat-stable enterotoxin receptor OS=Homo sapiens GN=GUCY2C PE=1 SV=2	16	0	NA	NA	0.00020925	0.0215275	0.016348	TRUE		GUC2C_HUMAN
Collagen alpha-1(II) chain OS=Homo sapiens GN=COL2A1 PE=1 SV=3	155	46	1.75256	0.854459	0.000211538	0.021394	0.016348	TRUE		CO2A1_HUMAN
Mixed lineage kinase domain-like protein OS=Homo sapiens GN=MLKL PE=1 SV=1	2	11	-2.45943	-3.35753	0.000214257	0.0213079	0.016348	TRUE		MLKL_HUMAN
Brevican core protein OS=Homo sapiens GN=BCAN PE=1 SV=2	28	2	3.80735	2.90925	0.00023004	0.0225024	0.0170719	TRUE		PGCB_HUMAN
Pigment epithelium-derived factor OS=Homo sapiens GN=SERPINF1 PE=1 SV=4	443	172	1.3649	0.466795	0.000231203	0.0222514	0.0170719	TRUE		PEDF_HUMAN
Decorin OS=Homo sapiens GN=DCN PE=1 SV=1	5	15	-1.58496	-2.48307	0.000256392	0.0240928	0.0179161	TRUE		PGS2_HUMAN
Tetraspanin-16 OS=Homo sapiens GN=TSPAN16 PE=2 SV=1	5	15	-1.58496	-2.48307	0.000256392	0.0240928	0.0179161	TRUE		TSN16_HUMAN
Inter-alpha-trypsin inhibitor heavy chain H1 OS=Homo sapiens GN=ITIH1 PE=1 SV=3	200	65	1.62149	0.723385	0.000260053	0.0238729	0.0179161	TRUE		ITIH1_HUMAN
Apolipoprotein B-100 OS=Homo sapiens GN=APOB PE=1 SV=2	86	20	2.10434	1.20623	0.000265857	0.0240359	0.0179161	TRUE		APOB_HUMAN
Keratocan OS=Homo sapiens GN=KERA PE=1 SV=1	1	9	-3.16993	-4.06803	0.000266116	0.0235246	0.0179161	TRUE		KERA_HUMAN
RNA-binding protein 43 OS=Homo sapiens GN=RBM43 PE=2 SV=1	1	9	-3.16993	-4.06803	0.000266116	0.0235246	0.0179161	TRUE		RBM43_HUMAN
ATP synthase mitochondrial F1 complex assembly factor 2 OS=Homo sapiens GN=ATPAF2 PE=1 SV=1	0	6	NA	NA	0.000380619	0.0319881	0.0238698	TRUE		ATPF2_HUMAN
High mobility group protein B3 OS=Homo sapiens GN=HMGB3 PE=1 SV=4	0	6	NA	NA	0.000380619	0.0319881	0.0238698	TRUE		HMGB3_HUMAN
T-complex protein 11-like protein 2 OS=Homo sapiens GN=TCP11L2 PE=2 SV=1	0	6	NA	NA	0.000380619	0.0319881	0.0238698	TRUE		T11L2_HUMAN
Twist-related protein 2 OS=Homo sapiens GN=TWIST2 PE=1 SV=1	0	6	NA	NA	0.000380619	0.0319881	0.0238698	TRUE		TWST2_HUMAN
UDP-GlcNAc:betaGal beta-1;3-N-acetylglucosaminyltransferase 9 OS=Homo sapiens GN=B3GNT9 PE=2 SV=1	0	6	NA	NA	0.000380619	0.0319881	0.0238698	TRUE		B3GN9_HUMAN
DNA-directed RNA polymerase III subunit RPC2 OS=Homo sapiens GN=POLR3B PE=1 SV=2	9	19	-1.078	-1.97611	0.00039691	0.0320049	0.0245551	TRUE		RPC2_HUMAN
Cluster of Heat shock 70 kDa protein 1A OS=Homo sapiens GN=HSPA1A PE=1 SV=1 (P0DMV8)	10	20	-1	-1.8981	0.000410482	0.032658	0.024875	TRUE		P0DMV8 [4]
Keratin; type II cuticular Hb4 OS=Homo sapiens GN=KRT84 PE=2 SV=2	13	23	-0.823122	-1.72123	0.000412948	0.0324219	0.024875	TRUE		KRT84_HUMAN
Heat shock protein beta-1 OS=Homo sapiens GN=HSPB1 PE=1 SV=2	2	10	-2.32193	-3.22003	0.000547505	0.0421544	0.0321347	TRUE		HSPB1_HUMAN
Retinal dehydrogenase 1 OS=Homo sapiens GN=ALDH1A1 PE=1 SV=2	2	10	-2.32193	-3.22003	0.000547505	0.0421544	0.0321347	TRUE		AL1A1_HUMAN
Metallothionein-1A OS=Homo sapiens GN=MT1A PE=1 SV=2	77	18	2.09686	1.19876	0.000595131	0.0449512	0.0344879	TRUE		MT1A_HUMAN
Gelsolin OS=Homo sapiens GN=GSN PE=1 SV=1	379	147	1.36638	0.468279	0.000636098	0.0474449	0.0364011	TRUE		GELS_HUMAN
Potassium voltage-gated channel subfamily G member 1 OS=Homo sapiens GN=KCNG1 PE=2 SV=1	57	58	-0.025091	-0.923194	0.00066049	0.0486561	0.037001	TRUE		KCNG1_HUMAN
Ubiquitin-associated protein 2 OS=Homo sapiens GN=UBAP2 PE=1 SV=1	47	8	2.55459	1.65649	0.000662744	0.0482268	0.037001	TRUE		UBAP2_HUMAN
Pro-neuregulin-1; membrane-bound isoform OS=Homo sapiens GN=NRG1 PE=1 SV=3	1	8	-3	-3.8981	0.000729121	0.0524176	0.0402163	TRUE		NRG1_HUMAN
Dynein heavy chain 1; axonemal OS=Homo sapiens GN=DNAH1 PE=2 SV=4	29	36	-0.311944	-1.21005	0.000770437	0.0547285	0.04095	TRUE		DYH1_HUMAN
55 kDa erythrocyte membrane protein OS=Homo sapiens GN=MPP1 PE=1 SV=2	9	18	-1	-1.8981	0.000802484	0.0563344	0.04095	TRUE		EM55_HUMAN
Cluster of Neurexin-2 OS=Homo sapiens GN=NRXN2 PE=2 SV=1 (NRX2A_HUMAN)	43	7	2.61891	1.72081	0.000828808	0.0575058	0.04095	TRUE		NRX2A_HUMAN
Leucine-rich repeat and IQ domain-containing protein 3 OS=Homo sapiens GN=LRRIQ3 PE=1 SV=1	3	11	-1.87447	-2.77257	0.000829059	0.056862	0.04095	TRUE		LRIQ3_HUMAN
Desmoglein-4 OS=Homo sapiens GN=DSG4 PE=1 SV=1	13	0	NA	NA	0.000831872	0.0548484	0.04095	TRUE		DSG4_HUMAN
Ig kappa chain V-III region POM OS=Homo sapiens PE=1 SV=1	13	0	NA	NA	0.000831872	0.0548484	0.04095	TRUE		KV306_HUMAN
Myosin-13 OS=Homo sapiens GN=MYH13 PE=2 SV=2	13	0	NA	NA	0.000831872	0.0548484	0.04095	TRUE		MYH13_HUMAN
Nitric oxide synthase; endothelial OS=Homo sapiens GN=NOS3 PE=1 SV=3	13	0	NA	NA	0.000831872	0.0548484	0.04095	TRUE		NOS3_HUMAN
Ig kappa chain V-III region VH (Fragment) OS=Homo sapiens PE=4 SV=1	13	0	NA	NA	0.000831872	0.0548484	0.04095	TRUE		KV310_HUMAN
Synaptotagmin-2 OS=Homo sapiens GN=SYT2 PE=1 SV=2	13	0	NA	NA	0.000831872	0.0548484	0.04095	TRUE		SYT2_HUMAN
Calsyntenin-1 OS=Homo sapiens GN=CLSTN1 PE=1 SV=1	220	77	1.51457	0.61647	0.000865286	0.0549273	0.0421418	TRUE		CSTN1_HUMAN
Apolipoprotein A-I OS=Homo sapiens GN=APOA1 PE=1 SV=1	224	79	1.50357	0.605471	0.000939372	0.0590025	0.0452439	TRUE		APOA1_HUMAN
Tectonic-1 OS=Homo sapiens GN=TCTN1 PE=2 SV=2	32	38	-0.247928	-1.14603	0.000948748	0.0589706	0.0452439	TRUE		TECT1_HUMAN
Apolipoprotein A-IV OS=Homo sapiens GN=APOA4 PE=1 SV=3	156	50	1.64155	0.743443	0.000958689	0.0589742	0.0452467	TRUE		APOA4_HUMAN
Collagen alpha-2(IX) chain OS=Homo sapiens GN=COL9A2 PE=1 SV=2	91	24	1.92283	1.02473	0.000977426	0.0595133	0.0456603	TRUE		CO9A2_HUMAN
Seizure protein 6 homolog OS=Homo sapiens GN=SEZ6 PE=1 SV=2	39	6	2.70044	1.80234	0.00102021	0.0614908	0.0471775	FALSE
Cluster of Immunoglobulin lambda-like polypeptide 5 OS=Homo sapiens GN=IGLL5 PE=2 SV=2 (IGLL5_HUMAN)	422	169	1.32022	0.422117	0.00104692	0.0624697	0.0479285	FALSE
Cluster of Putative elongation factor 1-alpha-like 3 OS=Homo sapiens GN=EEF1A1P5 PE=5 SV=1 (EF1A3_HUMAN)	4	12	-1.58496	-2.48307	0.00107609	0.0635747	0.0487763	FALSE
Fibronectin OS=Homo sapiens GN=FN1 PE=1 SV=4	277	103	1.42724	0.529139	0.00110718	0.0647702	0.0496935	FALSE
EGF-containing fibulin-like extracellular matrix protein 1 OS=Homo sapiens GN=EFEMP1 PE=1 SV=2	80	73	0.132104	-0.765999	0.0011604	0.0672242	0.0500149	FALSE
28S ribosomal protein S31; mitochondrial OS=Homo sapiens GN=MRPS31 PE=1 SV=3	0	5	NA	NA	0.00118036	0.0664451	0.0500149	FALSE
Beta-defensin 129 OS=Homo sapiens GN=DEFB129 PE=2 SV=1	0	5	NA	NA	0.00118036	0.0664451	0.0500149	FALSE
Phosphatase and actin regulator 4 OS=Homo sapiens GN=PHACTR4 PE=1 SV=1	0	5	NA	NA	0.00118036	0.0664451	0.0500149	FALSE
Proline-rich protein 15 OS=Homo sapiens GN=PRR15 PE=2 SV=1	0	5	NA	NA	0.00118036	0.0664451	0.0500149	FALSE
Transcription initiation factor TFIID subunit 5 OS=Homo sapiens GN=TAF5 PE=1 SV=3	0	5	NA	NA	0.00118036	0.0664451	0.0500149	FALSE
Antigen KI-67 OS=Homo sapiens GN=MKI67 PE=1 SV=2	39	43	-0.140863	-1.03897	0.00119082	0.065189	0.0500149	FALSE
Integrator complex subunit 2 OS=Homo sapiens GN=INTS2 PE=1 SV=2	5	13	-1.37851	-2.27661	0.00127419	0.0691191	0.0530302	FALSE
Class E basic helix-loop-helix protein 40 OS=Homo sapiens GN=BHLHE40 PE=1 SV=1	12	0	NA	NA	0.0013234	0.0701929	0.0531454	FALSE
Myeloid cell nuclear differentiation antigen OS=Homo sapiens GN=MNDA PE=1 SV=1	12	0	NA	NA	0.0013234	0.0701929	0.0531454	FALSE
Nuclear valosin-containing protein-like OS=Homo sapiens GN=NVL PE=1 SV=1	12	0	NA	NA	0.0013234	0.0701929	0.0531454	FALSE
Protein Tob1 OS=Homo sapiens GN=TOB1 PE=1 SV=1	12	0	NA	NA	0.0013234	0.0701929	0.0531454	FALSE
Cluster of Tenascin-X OS=Homo sapiens GN=TNXB PE=1 SV=3 (TENX_HUMAN)	68	16	2.08746	1.18936	0.0013401	0.0695337	0.0533482	FALSE
UPF0258 protein KIAA1024-like OS=Homo sapiens GN=KIAA1024L PE=3 SV=2	2	9	-2.16993	-3.06803	0.00138571	0.0712802	0.0546882	FALSE
Keratin; type I cuticular Ha4 OS=Homo sapiens GN=KRT34 PE=2 SV=2	6	14	-1.22239	-2.1205	0.0014208	0.072461	0.0555942	FALSE
Leucine-rich repeat-containing protein 9 OS=Homo sapiens GN=LRRC9 PE=2 SV=2	7	15	-1.09954	-1.99764	0.00151947	0.0768365	0.0589511	FALSE
Protein SFI1 homolog OS=Homo sapiens GN=SFI1 PE=1 SV=2	11	19	-0.788496	-1.6866	0.00156522	0.0784846	0.0602156	FALSE
Cluster of Peroxisome proliferator-activated receptor gamma coactivator-related protein 1 OS=Homo sapiens GN=PPRC1 PE=1 SV=1 (PPRC1_HUMAN)	10	18	-0.847997	-1.7461	0.00159284	0.0792038	0.0604835	FALSE
Collagen alpha-1(XXIV) chain OS=Homo sapiens GN=COL24A1 PE=1 SV=2	9	17	-0.917538	-1.81564	0.00159861	0.0788338	0.0604835	FALSE
Enhancer of filamentation 1 OS=Homo sapiens GN=NEDD9 PE=1 SV=1	44	46	-0.0641303	-0.962233	0.00167849	0.0820946	0.0629853	FALSE
Cluster of Plasminogen OS=Homo sapiens GN=PLG PE=1 SV=2 (PLMN_HUMAN)	83	22	1.91561	1.0175	0.00174365	0.0845882	0.0648985	FALSE
Semenogelin-2 OS=Homo sapiens GN=SEMG2 PE=1 SV=1	55	54	0.0264722	-0.871631	0.00176366	0.0848692	0.065114	FALSE
FERM domain-containing protein 6 OS=Homo sapiens GN=FRMD6 PE=1 SV=1	18	1	4.16993	3.27182	0.00180961	0.0863838	0.0662761	FALSE
Ig kappa chain V-III region VG (Fragment) OS=Homo sapiens PE=1 SV=1	37	6	2.62449	1.72639	0.00188448	0.0892434	0.0674377	FALSE
Cluster of Pregnancy-specific beta-1-glycoprotein 3 OS=Homo sapiens GN=PSG3 PE=2 SV=2 (PSG3_HUMAN)	18	25	-0.473931	-1.37203	0.00194303	0.0912917	0.0674377	FALSE
Transketolase OS=Homo sapiens GN=TKT PE=1 SV=3	3	10	-1.73697	-2.63507	0.00197376	0.091653	0.0674377	FALSE
Carbonic anhydrase 2 OS=Homo sapiens GN=CA2 PE=1 SV=2	3	10	-1.73697	-2.63507	0.00197376	0.091653	0.0674377	FALSE
Cystathionine beta-synthase OS=Homo sapiens GN=CBS PE=1 SV=2	1	7	-2.80735	-3.70546	0.00198864	0.0895563	0.0674377	FALSE
DNA replication licensing factor MCM5 OS=Homo sapiens GN=MCM5 PE=1 SV=5	1	7	-2.80735	-3.70546	0.00198864	0.0895563	0.0674377	FALSE
Prohibitin-2 OS=Homo sapiens GN=PHB2 PE=1 SV=2	1	7	-2.80735	-3.70546	0.00198864	0.0895563	0.0674377	FALSE
RNA polymerase II-associated factor 1 homolog OS=Homo sapiens GN=PAF1 PE=1 SV=2	1	7	-2.80735	-3.70546	0.00198864	0.0895563	0.0674377	FALSE
Rho GTPase-activating protein 25 OS=Homo sapiens GN=ARHGAP25 PE=1 SV=2	1	7	-2.80735	-3.70546	0.00198864	0.0895563	0.0674377	FALSE
Serine/threonine-protein phosphatase 6 regulatory subunit 3 OS=Homo sapiens GN=PPP6R3 PE=1 SV=2	1	7	-2.80735	-3.70546	0.00198864	0.0895563	0.0674377	FALSE
Cluster of Ig kappa chain V-I region AU OS=Homo sapiens PE=1 SV=1 (KV102_HUMAN)	125	39	1.68038	0.782279	0.00201661	0.0884787	0.0678834	FALSE
RNA-binding motif; single-stranded-interacting protein 1 OS=Homo sapiens GN=RBMS1 PE=1 SV=3	11	0	NA	NA	0.00211095	0.0919418	0.0705404	FALSE
Disks large-associated protein 4 OS=Homo sapiens GN=DLGAP4 PE=1 SV=3	23	29	-0.334419	-1.23252	0.00218468	0.0944635	0.0724751	FALSE
Cluster of Neurexin-1 OS=Homo sapiens GN=NRXN1 PE=2 SV=1 (NRX1A_HUMAN)	26	3	3.11548	2.21737	0.0022183	0.0952275	0.0730612	FALSE
Hemoglobin subunit alpha OS=Homo sapiens GN=HBA1 PE=1 SV=2	37	40	-0.112475	-1.01058	0.00225808	0.0962426	0.07384	FALSE
Triosephosphate isomerase OS=Homo sapiens GN=TPI1 PE=1 SV=3	22	28	-0.347923	-1.24603	0.00238773	0.101047	0.0775259	FALSE
Protein PRRC2C OS=Homo sapiens GN=PRRC2C PE=1 SV=4	58	55	0.0766213	-0.821482	0.00271842	0.114231	0.0876413	FALSE
U6 snRNA-associated Sm-like protein LSm6 OS=Homo sapiens GN=LSM6 PE=1 SV=1	12	19	-0.662965	-1.56107	0.00283917	0.118471	0.0908941	FALSE
Cluster of Guanine nucleotide-binding protein G(i) subunit alpha-1 OS=Homo sapiens GN=GNAI1 PE=1 SV=2 (GNAI1_HUMAN)	11	18	-0.710493	-1.6086	0.00296411	0.122825	0.094235	FALSE
Fibroblast growth factor receptor 2 OS=Homo sapiens GN=FGFR2 PE=1 SV=1	6	13	-1.11548	-2.01358	0.00299565	0.123276	0.0945811	FALSE
Cluster of ATP-dependent RNA helicase DDX19A OS=Homo sapiens GN=DDX19A PE=1 SV=1 (DD19A_HUMAN)	10	0	NA	NA	0.00337766	0.136179	0.0972627	FALSE
Dual specificity mitogen-activated protein kinase kinase 1 OS=Homo sapiens GN=MAP2K1 PE=1 SV=2	10	0	NA	NA	0.00337766	0.136179	0.0972627	FALSE
Parvalbumin alpha OS=Homo sapiens GN=PVALB PE=1 SV=2	10	0	NA	NA	0.00337766	0.136179	0.0972627	FALSE
SH3 domain-containing protein 19 OS=Homo sapiens GN=SH3D19 PE=1 SV=2	10	0	NA	NA	0.00337766	0.136179	0.0972627	FALSE
Tensin-3 OS=Homo sapiens GN=TNS3 PE=1 SV=2	10	0	NA	NA	0.00337766	0.136179	0.0972627	FALSE
Contactin-1 OS=Homo sapiens GN=CNTN1 PE=1 SV=1	95	28	1.7625	0.864398	0.00340409	0.134518	0.0972627	FALSE
Carcinoembryonic antigen-related cell adhesion molecule 1 OS=Homo sapiens GN=CEACAM1 PE=1 SV=2	2	8	-2	-2.8981	0.00346745	0.134352	0.0972627	FALSE
DnaJ homolog subfamily C member 10 OS=Homo sapiens GN=DNAJC10 PE=1 SV=2	2	8	-2	-2.8981	0.00346745	0.134352	0.0972627	FALSE
Serine/threonine-protein phosphatase 1 regulatory subunit 10 OS=Homo sapiens GN=PPP1R10 PE=1 SV=1	2	8	-2	-2.8981	0.00346745	0.134352	0.0972627	FALSE
Thioredoxin domain-containing protein 16 OS=Homo sapiens GN=TXNDC16 PE=2 SV=4	2	8	-2	-2.8981	0.00346745	0.134352	0.0972627	FALSE
Vascular endothelial growth factor receptor 3 OS=Homo sapiens GN=FLT4 PE=1 SV=3	2	8	-2	-2.8981	0.00346745	0.134352	0.0972627	FALSE
Protein KRI1 homolog OS=Homo sapiens GN=KRI1 PE=1 SV=3	41	8	2.35755	1.45945	0.00366367	0.139243	0.0972627	FALSE
Transgelin OS=Homo sapiens GN=TAGLN PE=1 SV=4	0	4	NA	NA	0.00371795	0.133243	0.0972627	FALSE
Protein deglycase DJ-1 OS=Homo sapiens GN=PARK7 PE=1 SV=2	0	4	NA	NA	0.00371795	0.133243	0.0972627	FALSE
Rab GDP dissociation inhibitor alpha OS=Homo sapiens GN=GDI1 PE=1 SV=2	0	4	NA	NA	0.00371795	0.133243	0.0972627	FALSE
Adenylyl cyclase-associated protein 2 OS=Homo sapiens GN=CAP2 PE=1 SV=1	0	4	NA	NA	0.00371795	0.133243	0.0972627	FALSE
DNA polymerase alpha subunit B OS=Homo sapiens GN=POLA2 PE=1 SV=2	0	4	NA	NA	0.00371795	0.133243	0.0972627	FALSE
Dolichyl pyrophosphate Man9GlcNAc2 alpha-1;3-glucosyltransferase OS=Homo sapiens GN=ALG6 PE=1 SV=1	0	4	NA	NA	0.00371795	0.133243	0.0972627	FALSE
Exostosin-like 2 OS=Homo sapiens GN=EXTL2 PE=1 SV=1	0	4	NA	NA	0.00371795	0.133243	0.0972627	FALSE
Leucine-rich repeat and guanylate kinase domain-containing protein OS=Homo sapiens GN=LRGUK PE=2 SV=1	0	4	NA	NA	0.00371795	0.133243	0.0972627	FALSE
MYCBP-associated protein OS=Homo sapiens GN=MYCBPAP PE=1 SV=2	0	4	NA	NA	0.00371795	0.133243	0.0972627	FALSE
Mitogen-activated protein kinase kinase kinase kinase 2 OS=Homo sapiens GN=MAP4K2 PE=1 SV=2	0	4	NA	NA	0.00371795	0.133243	0.0972627	FALSE
Multifunctional protein ADE2 OS=Homo sapiens GN=PAICS PE=1 SV=3	0	4	NA	NA	0.00371795	0.133243	0.0972627	FALSE
Prominin-2 OS=Homo sapiens GN=PROM2 PE=1 SV=1	0	4	NA	NA	0.00371795	0.133243	0.0972627	FALSE
Protein SDA1 homolog OS=Homo sapiens GN=SDAD1 PE=1 SV=3	0	4	NA	NA	0.00371795	0.133243	0.0972627	FALSE
Putative uncharacterized protein UNQ6190/PRO20217 OS=Homo sapiens GN=UNQ6190/PRO20217 PE=5 SV=1	0	4	NA	NA	0.00371795	0.133243	0.0972627	FALSE
Ras-related protein Ral-B OS=Homo sapiens GN=RALB PE=1 SV=1	0	4	NA	NA	0.00371795	0.133243	0.0972627	FALSE
Cluster of Solute carrier family 12 member 5 OS=Homo sapiens GN=SLC12A5 PE=2 SV=3 (S12A5_HUMAN)	0	4	NA	NA	0.00371795	0.133243	0.0972627	FALSE
Transmembrane protein 232 OS=Homo sapiens GN=TMEM232 PE=2 SV=2	0	4	NA	NA	0.00371795	0.133243	0.0972627	FALSE
Wee1-like protein kinase 2 OS=Homo sapiens GN=WEE2 PE=2 SV=2	0	4	NA	NA	0.00371795	0.133243	0.0972627	FALSE
Dystonin OS=Homo sapiens GN=DST PE=1 SV=4	87	74	0.23349	-0.664613	0.0039415	0.13363	0.102525	FALSE
Protein BHLHb9 OS=Homo sapiens GN=BHLHB9 PE=2 SV=1	16	1	4	3.1019	0.00408893	0.137846	0.105759	FALSE
Seizure 6-like protein OS=Homo sapiens GN=SEZ6L PE=1 SV=1	31	5	2.63227	1.73417	0.00432465	0.144973	0.111227	FALSE
Protein C-ets-1 OS=Homo sapiens GN=ETS1 PE=1 SV=1	3	9	-1.58496	-2.48307	0.00462923	0.153886	0.1164	FALSE
Ras and Rab interactor 2 OS=Homo sapiens GN=RIN2 PE=1 SV=1	3	9	-1.58496	-2.48307	0.00462923	0.153886	0.1164	FALSE
Regulating synaptic membrane exocytosis protein 1 OS=Homo sapiens GN=RIMS1 PE=1 SV=1	34	6	2.5025	1.6044	0.00462934	0.152615	0.1164	FALSE
Basement membrane-specific heparan sulfate proteoglycan core protein OS=Homo sapiens GN=HSPG2 PE=1 SV=4	293	116	1.33678	0.438673	0.00466523	0.152953	0.1164	FALSE
Amyloid-like protein 1 OS=Homo sapiens GN=APLP1 PE=1 SV=3	103	32	1.6865	0.788398	0.00477892	0.155824	0.1164	FALSE
Copper-transporting ATPase 2 OS=Homo sapiens GN=ATP7B PE=1 SV=4	13	19	-0.547488	-1.44559	0.00489396	0.158708	0.1164	FALSE
Keratin; type I cytoskeletal 14 OS=Homo sapiens GN=KRT14 PE=1 SV=4	612	394	0.635336	-0.262767	0.00511688	0.16504	0.1164	FALSE
Ras GTPase-activating-like protein IQGAP1 OS=Homo sapiens GN=IQGAP1 PE=1 SV=1	12	18	-0.584963	-1.48307	0.00521323	0.167244	0.1164	FALSE
Glial fibrillary acidic protein OS=Homo sapiens GN=GFAP PE=1 SV=1	19	24	-0.337035	-1.23514	0.00523722	0.167115	0.1164	FALSE
E3 UFM1-protein ligase 1 OS=Homo sapiens GN=UFL1 PE=1 SV=2	1	6	-2.58496	-3.48307	0.00539355	0.166753	0.1164	FALSE
Engulfment and cell motility protein 3 OS=Homo sapiens GN=ELMO3 PE=2 SV=3	1	6	-2.58496	-3.48307	0.00539355	0.166753	0.1164	FALSE
F-box/WD repeat-containing protein 7 OS=Homo sapiens GN=FBXW7 PE=1 SV=1	1	6	-2.58496	-3.48307	0.00539355	0.166753	0.1164	FALSE
Fanconi anemia group A protein OS=Homo sapiens GN=FANCA PE=1 SV=2	1	6	-2.58496	-3.48307	0.00539355	0.166753	0.1164	FALSE
Ninein OS=Homo sapiens GN=NIN PE=1 SV=4	1	6	-2.58496	-3.48307	0.00539355	0.166753	0.1164	FALSE
Proprotein convertase subtilisin/kexin type 9 OS=Homo sapiens GN=PCSK9 PE=1 SV=3	1	6	-2.58496	-3.48307	0.00539355	0.166753	0.1164	FALSE
RNA polymerase-associated protein RTF1 homolog OS=Homo sapiens GN=RTF1 PE=1 SV=4	1	6	-2.58496	-3.48307	0.00539355	0.166753	0.1164	FALSE
Regulator of G-protein signaling 10 OS=Homo sapiens GN=RGS10 PE=1 SV=2	1	6	-2.58496	-3.48307	0.00539355	0.166753	0.1164	FALSE
SID1 transmembrane family member 1 OS=Homo sapiens GN=SIDT1 PE=2 SV=2	1	6	-2.58496	-3.48307	0.00539355	0.166753	0.1164	FALSE
Sequestosome-1 OS=Homo sapiens GN=SQSTM1 PE=1 SV=1	1	6	-2.58496	-3.48307	0.00539355	0.166753	0.1164	FALSE
Tyrosine-protein phosphatase non-receptor type 21 OS=Homo sapiens GN=PTPN21 PE=1 SV=2	1	6	-2.58496	-3.48307	0.00539355	0.166753	0.1164	FALSE
45 kDa calcium-binding protein OS=Homo sapiens GN=SDF4 PE=1 SV=1	9	0	NA	NA	0.00542445	0.157891	0.1164	FALSE
ATP-binding cassette sub-family B member 9 OS=Homo sapiens GN=ABCB9 PE=1 SV=1	9	0	NA	NA	0.00542445	0.157891	0.1164	FALSE
Ankyrin repeat domain-containing protein 30B OS=Homo sapiens GN=ANKRD30B PE=2 SV=3	9	0	NA	NA	0.00542445	0.157891	0.1164	FALSE
Cadherin-13 OS=Homo sapiens GN=CDH13 PE=1 SV=1	9	0	NA	NA	0.00542445	0.157891	0.1164	FALSE
Carboxypeptidase N catalytic chain OS=Homo sapiens GN=CPN1 PE=1 SV=1	9	0	NA	NA	0.00542445	0.157891	0.1164	FALSE
Coiled-coil domain-containing protein 108 OS=Homo sapiens GN=CCDC108 PE=1 SV=2	9	0	NA	NA	0.00542445	0.157891	0.1164	FALSE
Eomesodermin homolog OS=Homo sapiens GN=EOMES PE=1 SV=3	9	0	NA	NA	0.00542445	0.157891	0.1164	FALSE
Cluster of Na(+)/H(+) exchange regulatory cofactor NHE-RF3 OS=Homo sapiens GN=PDZK1 PE=1 SV=2 (NHRF3_HUMAN)	9	0	NA	NA	0.00542445	0.157891	0.1164	FALSE
Negative elongation factor E OS=Homo sapiens GN=NELFE PE=1 SV=3	9	0	NA	NA	0.00542445	0.157891	0.1164	FALSE
Nucleoporin NUP53 OS=Homo sapiens GN=NUP35 PE=1 SV=1	9	0	NA	NA	0.00542445	0.157891	0.1164	FALSE
Cluster of Putative golgin subfamily A member 8I OS=Homo sapiens GN=GOLGA8IP PE=5 SV=2 (GOG8I_HUMAN)	9	0	NA	NA	0.00542445	0.157891	0.1164	FALSE
SH3 domain-binding protein 4 OS=Homo sapiens GN=SH3BP4 PE=1 SV=1	9	0	NA	NA	0.00542445	0.157891	0.1164	FALSE
tRNA (uracil-5-)-methyltransferase homolog A OS=Homo sapiens GN=TRMT2A PE=1 SV=2	9	0	NA	NA	0.00542445	0.157891	0.1164	FALSE
Complement C5 OS=Homo sapiens GN=C5 PE=1 SV=4	80	23	1.79837	0.900263	0.00543286	0.152915	0.1164	FALSE
Astrotactin-2 OS=Homo sapiens GN=ASTN2 PE=2 SV=2	4	10	-1.32193	-2.22003	0.00544109	0.15207	0.1164	FALSE
Propionyl-CoA carboxylase alpha chain; mitochondrial OS=Homo sapiens GN=PCCA PE=1 SV=4	4	10	-1.32193	-2.22003	0.00544109	0.15207	0.1164	FALSE
Cathepsin D OS=Homo sapiens GN=CTSD PE=1 SV=1	208	78	1.41504	0.516934	0.00564557	0.156684	0.120138	FALSE
Keratin; type I cytoskeletal 16 OS=Homo sapiens GN=KRT16 PE=1 SV=4	576	372	0.630766	-0.267337	0.00568112	0.156941	0.120138	FALSE
Leucine-rich repeat and calponin homology domain-containing protein 2 OS=Homo sapiens GN=LRCH2 PE=2 SV=2	18	23	-0.353637	-1.25174	0.0057294	0.157545	0.120138	FALSE
Vascular cell adhesion protein 1 OS=Homo sapiens GN=VCAM1 PE=1 SV=1	10	16	-0.678072	-1.57617	0.00579953	0.157657	0.120138	FALSE
CTP synthase 2 OS=Homo sapiens GN=CTPS2 PE=1 SV=1	10	16	-0.678072	-1.57617	0.00579953	0.157657	0.120138	FALSE
Mis18-binding protein 1 OS=Homo sapiens GN=MIS18BP1 PE=1 SV=1	10	16	-0.678072	-1.57617	0.00579953	0.157657	0.120138	FALSE
T-cell surface glycoprotein CD4 OS=Homo sapiens GN=CD4 PE=1 SV=1	10	16	-0.678072	-1.57617	0.00579953	0.157657	0.120138	FALSE
Pregnancy zone protein OS=Homo sapiens GN=PZP PE=1 SV=4	109	35	1.6389	0.740798	0.0059234	0.159211	0.120436	FALSE
Plectin OS=Homo sapiens GN=PLEC PE=1 SV=3	47	45	0.0627358	-0.835367	0.00593055	0.158689	0.120436	FALSE
RNA-binding protein Nova-2 OS=Homo sapiens GN=NOVA2 PE=1 SV=1	5	11	-1.1375	-2.03561	0.00594545	0.157673	0.120436	FALSE
Transcription factor 7-like 2 OS=Homo sapiens GN=TCF7L2 PE=1 SV=2	5	11	-1.1375	-2.03561	0.00594545	0.157673	0.120436	FALSE
Ubiquitin carboxyl-terminal hydrolase 17-like protein 10 OS=Homo sapiens GN=USP17L10 PE=3 SV=1	5	11	-1.1375	-2.03561	0.00594545	0.157673	0.120436	FALSE
Breakpoint cluster region protein OS=Homo sapiens GN=BCR PE=1 SV=2	9	15	-0.736966	-1.63507	0.00603541	0.158649	0.12172	FALSE
EMILIN-1 OS=Homo sapiens GN=EMILIN1 PE=1 SV=2	15	1	3.90689	3.00879	0.00613628	0.160241	0.122673	FALSE
Zinc finger protein ZIC 3 OS=Homo sapiens GN=ZIC3 PE=1 SV=1	15	1	3.90689	3.00879	0.00613628	0.160241	0.122673	FALSE
ATP-binding cassette sub-family B member 5 OS=Homo sapiens GN=ABCB5 PE=1 SV=4	6	12	-1	-1.8981	0.00620316	0.160582	0.122937	FALSE
FACT complex subunit SSRP1 OS=Homo sapiens GN=SSRP1 PE=1 SV=1	6	12	-1	-1.8981	0.00620316	0.160582	0.122937	FALSE
Mitochondrial ribonuclease P protein 3 OS=Homo sapiens GN=KIAA0391 PE=1 SV=2	7	13	-0.893085	-1.79119	0.00627263	0.160984	0.123246	FALSE
Sodium leak channel non-selective protein OS=Homo sapiens GN=NALCN PE=1 SV=1	7	13	-0.893085	-1.79119	0.00627263	0.160984	0.123246	FALSE
Keratin; type II cytoskeletal 7 OS=Homo sapiens GN=KRT7 PE=1 SV=5	22	26	-0.241008	-1.13911	0.00651904	0.165528	0.12646	FALSE
Condensin-2 complex subunit D3 OS=Homo sapiens GN=NCAPD3 PE=1 SV=2	22	26	-0.241008	-1.13911	0.00651904	0.165528	0.12646	FALSE
DNA repair protein XRCC1 OS=Homo sapiens GN=XRCC1 PE=1 SV=2	22	26	-0.241008	-1.13911	0.00651904	0.165528	0.12646	FALSE
AT-rich interactive domain-containing protein 1B OS=Homo sapiens GN=ARID1B PE=1 SV=2	79	23	1.78022	0.882116	0.00660086	0.166191	0.127507	FALSE
Dynein heavy chain 11; axonemal OS=Homo sapiens GN=DNAH11 PE=1 SV=4	26	29	-0.157541	-1.05564	0.00698858	0.175214	0.134429	FALSE
Cluster of Keratin; type II cytoskeletal 2 oral OS=Homo sapiens GN=KRT76 PE=1 SV=2 (K22O_HUMAN)	877	544	0.68897	-0.209133	0.00828802	0.206923	0.151097	FALSE
Ankyrin repeat domain-containing protein 36C OS=Homo sapiens GN=ANKRD36C PE=2 SV=3	32	6	2.41504	1.51693	0.00829359	0.205771	0.151097	FALSE
Contactin-4 OS=Homo sapiens GN=CNTN4 PE=1 SV=1	32	6	2.41504	1.51693	0.00829359	0.205771	0.151097	FALSE
Deoxyribonuclease-1 OS=Homo sapiens GN=DNASE1 PE=1 SV=1	40	39	0.0365259	-0.861577	0.0085078	0.209777	0.151097	FALSE
Negative elongation factor A OS=Homo sapiens GN=NELFA PE=1 SV=3	2	7	-1.80735	-2.70546	0.00855838	0.207593	0.151097	FALSE
Protein FAM63B OS=Homo sapiens GN=FAM63B PE=1 SV=2	2	7	-1.80735	-2.70546	0.00855838	0.207593	0.151097	FALSE
Proton myo-inositol cotransporter OS=Homo sapiens GN=SLC2A13 PE=1 SV=3	2	7	-1.80735	-2.70546	0.00855838	0.207593	0.151097	FALSE
Syntaxin-binding protein 1 OS=Homo sapiens GN=STXBP1 PE=1 SV=1	2	7	-1.80735	-2.70546	0.00855838	0.207593	0.151097	FALSE
Tyrosine-protein kinase receptor TYRO3 OS=Homo sapiens GN=TYRO3 PE=1 SV=1	2	7	-1.80735	-2.70546	0.00855838	0.207593	0.151097	FALSE
Up-regulator of cell proliferation OS=Homo sapiens GN=URGCP PE=1 SV=2	2	7	-1.80735	-2.70546	0.00855838	0.207593	0.151097	FALSE
YY1-associated protein 1 OS=Homo sapiens GN=YY1AP1 PE=1 SV=2	2	7	-1.80735	-2.70546	0.00855838	0.207593	0.151097	FALSE
Histone-lysine N-methyltransferase; H3 lysine-36 and H4 lysine-20 specific OS=Homo sapiens GN=NSD1 PE=1 SV=1	24	27	-0.169925	-1.06803	0.00858431	0.204481	0.151097	FALSE
Nucleolar pre-ribosomal-associated protein 1 OS=Homo sapiens GN=URB1 PE=1 SV=4	24	27	-0.169925	-1.06803	0.00858431	0.204481	0.151097	FALSE
Sterile alpha motif domain-containing protein 9-like OS=Homo sapiens GN=SAMD9L PE=1 SV=2	13	18	-0.469485	-1.36759	0.0087232	0.206553	0.151097	FALSE
Prostaglandin E2 receptor EP2 subtype OS=Homo sapiens GN=PTGER2 PE=2 SV=2	19	23	-0.275634	-1.17374	0.00873319	0.205972	0.151097	FALSE
GRB2-associated-binding protein 4 OS=Homo sapiens GN=GAB4 PE=2 SV=1	8	0	NA	NA	0.00875042	0.201209	0.151097	FALSE
Inositol 1;4;5-trisphosphate receptor-interacting protein OS=Homo sapiens GN=ITPRIP PE=1 SV=1	8	0	NA	NA	0.00875042	0.201209	0.151097	FALSE
Leucine-rich repeat; immunoglobulin-like domain and transmembrane domain-containing protein 3 OS=Homo sapiens GN=LRIT3 PE=1 SV=3	8	0	NA	NA	0.00875042	0.201209	0.151097	FALSE
Multiple inositol polyphosphate phosphatase 1 OS=Homo sapiens GN=MINPP1 PE=1 SV=1	8	0	NA	NA	0.00875042	0.201209	0.151097	FALSE
Phosphoglucomutase-1 OS=Homo sapiens GN=PGM1 PE=1 SV=3	8	0	NA	NA	0.00875042	0.201209	0.151097	FALSE
Porimin OS=Homo sapiens GN=TMEM123 PE=1 SV=1	8	0	NA	NA	0.00875042	0.201209	0.151097	FALSE
Probable G-protein coupled receptor 33 OS=Homo sapiens GN=GPR33 PE=2 SV=1	8	0	NA	NA	0.00875042	0.201209	0.151097	FALSE
Probable methyltransferase TARBP1 OS=Homo sapiens GN=TARBP1 PE=1 SV=1	8	0	NA	NA	0.00875042	0.201209	0.151097	FALSE
Protein NLRC3 OS=Homo sapiens GN=NLRC3 PE=2 SV=2	8	0	NA	NA	0.00875042	0.201209	0.151097	FALSE
Tripartite motif-containing protein 67 OS=Homo sapiens GN=TRIM67 PE=2 SV=3	8	0	NA	NA	0.00875042	0.201209	0.151097	FALSE
Tyrosine-protein phosphatase non-receptor type 23 OS=Homo sapiens GN=PTPN23 PE=1 SV=1	8	0	NA	NA	0.00875042	0.201209	0.151097	FALSE
Zinc finger protein 200 OS=Homo sapiens GN=ZNF200 PE=2 SV=2	8	0	NA	NA	0.00875042	0.201209	0.151097	FALSE
Enhancer of polycomb homolog 2 OS=Homo sapiens GN=EPC2 PE=1 SV=2	22	3	2.87447	1.97637	0.00877921	0.196938	0.151097	FALSE
Disks large homolog 5 OS=Homo sapiens GN=DLG5 PE=1 SV=4	32	33	-0.0443941	-0.942497	0.00893335	0.199645	0.153174	FALSE
Putative Polycomb group protein ASXL3 OS=Homo sapiens GN=ASXL3 PE=2 SV=3	63	55	0.19592	-0.702183	0.00904071	0.201291	0.154436	FALSE
Eukaryotic translation initiation factor 2D OS=Homo sapiens GN=EIF2D PE=1 SV=3	12	17	-0.5025	-1.4006	0.0094046	0.208227	0.15863	FALSE
YY1-associated factor 2 OS=Homo sapiens GN=YAF2 PE=1 SV=3	12	17	-0.5025	-1.4006	0.0094046	0.208227	0.15863	FALSE
Serine/arginine repetitive matrix protein 1 OS=Homo sapiens GN=SRRM1 PE=1 SV=2	18	22	-0.289507	-1.18761	0.0096142	0.21169	0.15863	FALSE
Collagen alpha-1(XXV) chain OS=Homo sapiens GN=COL25A1 PE=1 SV=2	18	2	3.16993	2.27182	0.00980808	0.213985	0.15863	FALSE
DNA cross-link repair 1A protein OS=Homo sapiens GN=DCLRE1A PE=1 SV=3	18	2	3.16993	2.27182	0.00980808	0.213985	0.15863	FALSE
Interferon-stimulated 20 kDa exonuclease-like 2 OS=Homo sapiens GN=ISG20L2 PE=1 SV=1	18	2	3.16993	2.27182	0.00980808	0.213985	0.15863	FALSE
Melanoma-associated antigen D1 OS=Homo sapiens GN=MAGED1 PE=1 SV=3	18	2	3.16993	2.27182	0.00980808	0.213985	0.15863	FALSE
Ras-responsive element-binding protein 1 OS=Homo sapiens GN=RREB1 PE=1 SV=3	40	9	2.152	1.2539	0.0104011	0.224867	0.15863	FALSE
von Willebrand factor A domain-containing protein 8 OS=Homo sapiens GN=VWA8 PE=1 SV=2	22	25	-0.184425	-1.08253	0.0105419	0.227089	0.15863	FALSE
Bromodomain and PHD finger-containing protein 3 OS=Homo sapiens GN=BRPF3 PE=1 SV=2	3	8	-1.41504	-2.31314	0.010668	0.227343	0.15863	FALSE
Neudesin OS=Homo sapiens GN=NENF PE=1 SV=1	3	8	-1.41504	-2.31314	0.010668	0.227343	0.15863	FALSE
Protein FAM110B OS=Homo sapiens GN=FAM110B PE=1 SV=1	3	8	-1.41504	-2.31314	0.010668	0.227343	0.15863	FALSE
Tubulin monoglycylase TTLL3 OS=Homo sapiens GN=TTLL3 PE=1 SV=2	3	8	-1.41504	-2.31314	0.010668	0.227343	0.15863	FALSE
Zinc finger protein 12 OS=Homo sapiens GN=ZNF12 PE=2 SV=3	3	8	-1.41504	-2.31314	0.010668	0.227343	0.15863	FALSE
Serine/threonine-protein phosphatase 2B catalytic subunit alpha isoform OS=Homo sapiens GN=PPP3CA PE=1 SV=1	28	5	2.48543	1.58732	0.0107576	0.226823	0.15863	FALSE
Contactin-2 OS=Homo sapiens GN=CNTN2 PE=1 SV=1	37	8	2.20945	1.31135	0.0107834	0.226566	0.15863	FALSE
Deleted in lung and esophageal cancer protein 1 OS=Homo sapiens GN=DLEC1 PE=2 SV=2	100	79	0.340075	-0.558028	0.0109995	0.230295	0.15863	FALSE
Ubiquitin carboxyl-terminal hydrolase 6 OS=Homo sapiens GN=USP6 PE=1 SV=2	56	15	1.90046	1.00236	0.0110679	0.230918	0.15863	FALSE
SPARC-like protein 1 OS=Homo sapiens GN=SPARCL1 PE=1 SV=2	61	17	1.84327	0.945171	0.0114939	0.238968	0.15863	FALSE
F-box only protein 43 OS=Homo sapiens GN=FBXO43 PE=1 SV=3	16	20	-0.321928	-1.22003	0.0116178	0.240289	0.15863	FALSE
Small G protein signaling modulator 1 OS=Homo sapiens GN=SGSM1 PE=1 SV=2	16	20	-0.321928	-1.22003	0.0116178	0.240289	0.15863	FALSE
Chromobox protein homolog 6 OS=Homo sapiens GN=CBX6 PE=1 SV=1	4	9	-1.16993	-2.06803	0.0118996	0.243167	0.15863	FALSE
Integrin alpha-D OS=Homo sapiens GN=ITGAD PE=1 SV=2	4	9	-1.16993	-2.06803	0.0118996	0.243167	0.15863	FALSE
Isocitrate dehydrogenase [NADP] cytoplasmic OS=Homo sapiens GN=IDH1 PE=1 SV=2	4	9	-1.16993	-2.06803	0.0118996	0.243167	0.15863	FALSE
Neuroepithelial cell-transforming gene 1 protein OS=Homo sapiens GN=NET1 PE=1 SV=1	4	9	-1.16993	-2.06803	0.0118996	0.243167	0.15863	FALSE
Rho GTPase-activating protein 18 OS=Homo sapiens GN=ARHGAP18 PE=1 SV=3	4	9	-1.16993	-2.06803	0.0118996	0.243167	0.15863	FALSE
5'-3' exoribonuclease 1 OS=Homo sapiens GN=XRN1 PE=1 SV=1	8	13	-0.70044	-1.59854	0.0119581	0.239443	0.15863	FALSE
BPI fold-containing family B member 6 OS=Homo sapiens GN=BPIFB6 PE=1 SV=1	8	13	-0.70044	-1.59854	0.0119581	0.239443	0.15863	FALSE
Procollagen C-endopeptidase enhancer 1 OS=Homo sapiens GN=PCOLCE PE=1 SV=2	8	13	-0.70044	-1.59854	0.0119581	0.239443	0.15863	FALSE
R3H and coiled-coil domain-containing protein 1 OS=Homo sapiens GN=R3HCC1 PE=1 SV=2	8	13	-0.70044	-1.59854	0.0119581	0.239443	0.15863	FALSE
Sorting nexin-19 OS=Homo sapiens GN=SNX19 PE=1 SV=2	8	13	-0.70044	-1.59854	0.0119581	0.239443	0.15863	FALSE
Ubiquitin-conjugating enzyme E2 E3 OS=Homo sapiens GN=UBE2E3 PE=1 SV=1	8	13	-0.70044	-1.59854	0.0119581	0.239443	0.15863	FALSE
rRNA/tRNA 2'-O-methyltransferase fibrillarin-like protein 1 OS=Homo sapiens GN=FBLL1 PE=3 SV=2	8	13	-0.70044	-1.59854	0.0119581	0.239443	0.15863	FALSE
17-beta-hydroxysteroid dehydrogenase 13 OS=Homo sapiens GN=HSD17B13 PE=1 SV=1	0	3	NA	NA	0.0119889	0.220796	0.15863	FALSE
Ankyrin repeat domain-containing protein SOWAHC OS=Homo sapiens GN=SOWAHC PE=1 SV=1	0	3	NA	NA	0.0119889	0.220796	0.15863	FALSE
Aryl hydrocarbon receptor repressor OS=Homo sapiens GN=AHRR PE=2 SV=3	0	3	NA	NA	0.0119889	0.220796	0.15863	FALSE
Beta-taxilin OS=Homo sapiens GN=TXLNB PE=1 SV=3	0	3	NA	NA	0.0119889	0.220796	0.15863	FALSE
Cell division control protein 6 homolog OS=Homo sapiens GN=CDC6 PE=1 SV=1	0	3	NA	NA	0.0119889	0.220796	0.15863	FALSE
E3 ubiquitin-protein ligase MARCH3 OS=Homo sapiens GN=MARCH3 PE=2 SV=1	0	3	NA	NA	0.0119889	0.220796	0.15863	FALSE
E3 ubiquitin-protein ligase NRDP1 OS=Homo sapiens GN=RNF41 PE=1 SV=2	0	3	NA	NA	0.0119889	0.220796	0.15863	FALSE
Gilles de la Tourette syndrome chromosomal region candidate gene 1 protein OS=Homo sapiens GN=GTSCR1 PE=5 SV=2	0	3	NA	NA	0.0119889	0.220796	0.15863	FALSE
Glutamine synthetase OS=Homo sapiens GN=GLUL PE=1 SV=4	0	3	NA	NA	0.0119889	0.220796	0.15863	FALSE
Histone H4 OS=Homo sapiens GN=HIST1H4A PE=1 SV=2	0	3	NA	NA	0.0119889	0.220796	0.15863	FALSE
Huntingtin-interacting protein 1-related protein OS=Homo sapiens GN=HIP1R PE=1 SV=2	0	3	NA	NA	0.0119889	0.220796	0.15863	FALSE
Inhibitor of growth protein 4 OS=Homo sapiens GN=ING4 PE=1 SV=1	0	3	NA	NA	0.0119889	0.220796	0.15863	FALSE
Interferon-induced protein with tetratricopeptide repeats 5 OS=Homo sapiens GN=IFIT5 PE=1 SV=1	0	3	NA	NA	0.0119889	0.220796	0.15863	FALSE
Ketimine reductase mu-crystallin OS=Homo sapiens GN=CRYM PE=1 SV=1	0	3	NA	NA	0.0119889	0.220796	0.15863	FALSE
Lymphocyte-specific protein 1 OS=Homo sapiens GN=LSP1 PE=1 SV=1	0	3	NA	NA	0.0119889	0.220796	0.15863	FALSE
Metabotropic glutamate receptor 2 OS=Homo sapiens GN=GRM2 PE=1 SV=2	0	3	NA	NA	0.0119889	0.220796	0.15863	FALSE
Mucosa-associated lymphoid tissue lymphoma translocation protein 1 OS=Homo sapiens GN=MALT1 PE=1 SV=1	0	3	NA	NA	0.0119889	0.220796	0.15863	FALSE
Olfactory receptor 52N2 OS=Homo sapiens GN=OR52N2 PE=3 SV=1	0	3	NA	NA	0.0119889	0.220796	0.15863	FALSE
Plastin-3 OS=Homo sapiens GN=PLS3 PE=1 SV=4	0	3	NA	NA	0.0119889	0.220796	0.15863	FALSE
Proline synthase co-transcribed bacterial homolog protein OS=Homo sapiens GN=PROSC PE=1 SV=1	0	3	NA	NA	0.0119889	0.220796	0.15863	FALSE
Protein C12orf4 OS=Homo sapiens GN=C12orf4 PE=2 SV=1	0	3	NA	NA	0.0119889	0.220796	0.15863	FALSE
Protein FAM153A OS=Homo sapiens GN=FAM153A PE=2 SV=2	0	3	NA	NA	0.0119889	0.220796	0.15863	FALSE
Protein disulfide-isomerase-like protein of the testis OS=Homo sapiens GN=PDILT PE=1 SV=2	0	3	NA	NA	0.0119889	0.220796	0.15863	FALSE
Protein phosphatase 1 regulatory subunit 29 OS=Homo sapiens GN=ELFN2 PE=1 SV=1	0	3	NA	NA	0.0119889	0.220796	0.15863	FALSE
Putative homeobox protein Meis3-like 2 OS=Homo sapiens GN=MEIS3P2 PE=2 SV=1	0	3	NA	NA	0.0119889	0.220796	0.15863	FALSE
Rab proteins geranylgeranyltransferase component A 1 OS=Homo sapiens GN=CHM PE=1 SV=3	0	3	NA	NA	0.0119889	0.220796	0.15863	FALSE
Receptor-type tyrosine-protein phosphatase N2 OS=Homo sapiens GN=PTPRN2 PE=1 SV=2	0	3	NA	NA	0.0119889	0.220796	0.15863	FALSE
Ribosomal protein S6 kinase alpha-1 OS=Homo sapiens GN=RPS6KA1 PE=1 SV=2	0	3	NA	NA	0.0119889	0.220796	0.15863	FALSE
Septin-12 OS=Homo sapiens GN=SEPT12 PE=1 SV=1	0	3	NA	NA	0.0119889	0.220796	0.15863	FALSE
Serine/threonine-protein kinase Nek8 OS=Homo sapiens GN=NEK8 PE=1 SV=1	0	3	NA	NA	0.0119889	0.220796	0.15863	FALSE
Small G protein signaling modulator 3 OS=Homo sapiens GN=SGSM3 PE=1 SV=1	0	3	NA	NA	0.0119889	0.220796	0.15863	FALSE
Steroidogenic acute regulatory protein; mitochondrial OS=Homo sapiens GN=STAR PE=1 SV=2	0	3	NA	NA	0.0119889	0.220796	0.15863	FALSE
TNFAIP3-interacting protein 3 OS=Homo sapiens GN=TNIP3 PE=1 SV=2	0	3	NA	NA	0.0119889	0.220796	0.15863	FALSE
Testicular acid phosphatase OS=Homo sapiens GN=ACPT PE=1 SV=1	0	3	NA	NA	0.0119889	0.220796	0.15863	FALSE
Toll-like receptor 1 OS=Homo sapiens GN=TLR1 PE=1 SV=3	0	3	NA	NA	0.0119889	0.220796	0.15863	FALSE
Transmembrane and TPR repeat-containing protein 1 OS=Homo sapiens GN=TMTC1 PE=1 SV=3	0	3	NA	NA	0.0119889	0.220796	0.15863	FALSE
Tyrosine-protein kinase STYK1 OS=Homo sapiens GN=STYK1 PE=1 SV=4	0	3	NA	NA	0.0119889	0.220796	0.15863	FALSE
UMP-CMP kinase 2; mitochondrial OS=Homo sapiens GN=CMPK2 PE=1 SV=3	0	3	NA	NA	0.0119889	0.220796	0.15863	FALSE
Ubiquitin-conjugating enzyme E2 Q2 OS=Homo sapiens GN=UBE2Q2 PE=1 SV=1	0	3	NA	NA	0.0119889	0.220796	0.15863	FALSE
Uncharacterized protein C15orf62; mitochondrial OS=Homo sapiens GN=C15orf62 PE=2 SV=1	0	3	NA	NA	0.0119889	0.220796	0.15863	FALSE
Urokinase-type plasminogen activator OS=Homo sapiens GN=PLAU PE=1 SV=2	0	3	NA	NA	0.0119889	0.220796	0.15863	FALSE
Vacuolar protein sorting-associated protein 33B OS=Homo sapiens GN=VPS33B PE=1 SV=2	0	3	NA	NA	0.0119889	0.220796	0.15863	FALSE
Zinc finger protein 184 OS=Homo sapiens GN=ZNF184 PE=1 SV=4	0	3	NA	NA	0.0119889	0.220796	0.15863	FALSE
Zinc finger protein 33A OS=Homo sapiens GN=ZNF33A PE=1 SV=3	0	3	NA	NA	0.0119889	0.220796	0.15863	FALSE
cAMP-responsive element-binding protein-like 2 OS=Homo sapiens GN=CREBL2 PE=1 SV=1	0	3	NA	NA	0.0119889	0.220796	0.15863	FALSE
Dimethylaniline monooxygenase [N-oxide-forming] 2 OS=Homo sapiens GN=FMO2 PE=1 SV=4	7	12	-0.777608	-1.67571	0.0123789	0.212255	0.159077	FALSE
Klotho OS=Homo sapiens GN=KL PE=1 SV=2	7	12	-0.777608	-1.67571	0.0123789	0.212255	0.159077	FALSE
Voltage-dependent L-type calcium channel subunit alpha-1F OS=Homo sapiens GN=CACNA1F PE=1 SV=2	7	12	-0.777608	-1.67571	0.0123789	0.212255	0.159077	FALSE
CREB/ATF bZIP transcription factor OS=Homo sapiens GN=CREBZF PE=1 SV=2	5	10	-1	-1.8981	0.012476	0.211791	0.159077	FALSE
DNA polymerase kappa OS=Homo sapiens GN=POLK PE=1 SV=1	5	10	-1	-1.8981	0.012476	0.211791	0.159077	FALSE
Cluster of Putative golgin subfamily A member 6-like protein 19 OS=Homo sapiens GN=GOLGA6L19 PE=5 SV=1 (GG6LS_HUMAN)	5	10	-1	-1.8981	0.012476	0.211791	0.159077	FALSE
Rap guanine nucleotide exchange factor-like 1 OS=Homo sapiens GN=RAPGEFL1 PE=1 SV=2	5	10	-1	-1.8981	0.012476	0.211791	0.159077	FALSE
ALS2 C-terminal-like protein OS=Homo sapiens GN=ALS2CL PE=1 SV=1	6	11	-0.874469	-1.77257	0.0125872	0.210978	0.159077	FALSE
Adipocyte enhancer-binding protein 1 OS=Homo sapiens GN=AEBP1 PE=1 SV=1	6	11	-0.874469	-1.77257	0.0125872	0.210978	0.159077	FALSE
E3 ubiquitin-protein ligase BRE1B OS=Homo sapiens GN=RNF40 PE=1 SV=4	6	11	-0.874469	-1.77257	0.0125872	0.210978	0.159077	FALSE
Inositol polyphosphate 5-phosphatase OCRL-1 OS=Homo sapiens GN=OCRL PE=1 SV=3	6	11	-0.874469	-1.77257	0.0125872	0.210978	0.159077	FALSE
Protein HEATR9 OS=Homo sapiens GN=HEATR9 PE=2 SV=2	6	11	-0.874469	-1.77257	0.0125872	0.210978	0.159077	FALSE
Golgin subfamily B member 1 OS=Homo sapiens GN=GOLGB1 PE=1 SV=2	15	19	-0.341037	-1.23914	0.012747	0.211576	0.159077	FALSE
Vacuolar protein sorting-associated protein 4B OS=Homo sapiens GN=VPS4B PE=1 SV=2	15	19	-0.341037	-1.23914	0.012747	0.211576	0.159077	FALSE
Sperm-associated antigen 1 OS=Homo sapiens GN=SPAG1 PE=1 SV=3	104	81	0.36059	-0.537513	0.0128474	0.212356	0.159077	FALSE
Rap1 GTPase-activating protein 1 OS=Homo sapiens GN=RAP1GAP PE=1 SV=2	63	18	1.80735	0.909252	0.0128615	0.212002	0.159077	FALSE
Putative oxidoreductase GLYR1 OS=Homo sapiens GN=GLYR1 PE=1 SV=3	43	40	0.104337	-0.793766	0.0131002	0.215341	0.159077	FALSE
Fer-1-like protein 4 OS=Homo sapiens GN=FER1L4 PE=2 SV=1	24	26	-0.115477	-1.01358	0.0135726	0.222493	0.159077	FALSE
Exostosin-like 3 OS=Homo sapiens GN=EXTL3 PE=1 SV=1	24	4	2.58496	1.68686	0.0137546	0.224552	0.159077	FALSE
Serine/threonine-protein kinase ATR OS=Homo sapiens GN=ATR PE=1 SV=3	24	4	2.58496	1.68686	0.0137546	0.224552	0.159077	FALSE
E3 ubiquitin-protein ligase RNF169 OS=Homo sapiens GN=RNF169 PE=1 SV=2	13	1	3.70044	2.80234	0.0137654	0.222295	0.159077	FALSE
Filamin A-interacting protein 1-like OS=Homo sapiens GN=FILIP1L PE=1 SV=2	13	1	3.70044	2.80234	0.0137654	0.222295	0.159077	FALSE
Heat shock 70 kDa protein 13 OS=Homo sapiens GN=HSPA13 PE=1 SV=1	13	1	3.70044	2.80234	0.0137654	0.222295	0.159077	FALSE
Lysine-specific demethylase 6B OS=Homo sapiens GN=KDM6B PE=1 SV=4	13	1	3.70044	2.80234	0.0137654	0.222295	0.159077	FALSE
Seizure 6-like protein 2 OS=Homo sapiens GN=SEZ6L2 PE=1 SV=2	13	1	3.70044	2.80234	0.0137654	0.222295	0.159077	FALSE
Zinc finger CCCH-type antiviral protein 1 OS=Homo sapiens GN=ZC3HAV1 PE=1 SV=3	13	1	3.70044	2.80234	0.0137654	0.222295	0.159077	FALSE
Overexpressed in colon carcinoma 1 protein OS=Homo sapiens GN=OCC1 PE=1 SV=2	36	8	2.16993	1.27182	0.0140019	0.223993	0.159077	FALSE
Leucine-rich repeats and immunoglobulin-like domains protein 1 OS=Homo sapiens GN=LRIG1 PE=1 SV=2	17	2	3.08746	2.18936	0.0140905	0.224807	0.159077	FALSE
ADAMTS-like protein 2 OS=Homo sapiens GN=ADAMTSL2 PE=1 SV=1	7	0	NA	NA	0.0141933	0.218559	0.159077	FALSE
BTB/POZ domain-containing protein KCTD15 OS=Homo sapiens GN=KCTD15 PE=1 SV=1	7	0	NA	NA	0.0141933	0.218559	0.159077	FALSE
Bardet-Biedl syndrome 4 protein OS=Homo sapiens GN=BBS4 PE=1 SV=2	7	0	NA	NA	0.0141933	0.218559	0.159077	FALSE
CUB and sushi domain-containing protein 2 OS=Homo sapiens GN=CSMD2 PE=1 SV=2	7	0	NA	NA	0.0141933	0.218559	0.159077	FALSE
Calcium-activated chloride channel regulator 4 OS=Homo sapiens GN=CLCA4 PE=1 SV=2	7	0	NA	NA	0.0141933	0.218559	0.159077	FALSE
Carboxypeptidase N subunit 2 OS=Homo sapiens GN=CPN2 PE=1 SV=3	7	0	NA	NA	0.0141933	0.218559	0.159077	FALSE
Centrosome and spindle pole-associated protein 1 OS=Homo sapiens GN=CSPP1 PE=1 SV=4	7	0	NA	NA	0.0141933	0.218559	0.159077	FALSE
Cysteine desulfurase; mitochondrial OS=Homo sapiens GN=NFS1 PE=1 SV=3	7	0	NA	NA	0.0141933	0.218559	0.159077	FALSE
E3 ubiquitin-protein ligase CBL-B OS=Homo sapiens GN=CBLB PE=1 SV=2	7	0	NA	NA	0.0141933	0.218559	0.159077	FALSE
Histidine--tRNA ligase; cytoplasmic OS=Homo sapiens GN=HARS PE=1 SV=2	7	0	NA	NA	0.0141933	0.218559	0.159077	FALSE
Histone H1t OS=Homo sapiens GN=HIST1H1T PE=2 SV=4	7	0	NA	NA	0.0141933	0.218559	0.159077	FALSE
Inositol hexakisphosphate kinase 1 OS=Homo sapiens GN=IP6K1 PE=1 SV=3	7	0	NA	NA	0.0141933	0.218559	0.159077	FALSE
Kelch-like protein 6 OS=Homo sapiens GN=KLHL6 PE=1 SV=3	7	0	NA	NA	0.0141933	0.218559	0.159077	FALSE
Keratinocyte proline-rich protein OS=Homo sapiens GN=KPRP PE=1 SV=1	7	0	NA	NA	0.0141933	0.218559	0.159077	FALSE
Neurexophilin-1 OS=Homo sapiens GN=NXPH1 PE=2 SV=1	7	0	NA	NA	0.0141933	0.218559	0.159077	FALSE
Nucleosome assembly protein 1-like 4 OS=Homo sapiens GN=NAP1L4 PE=1 SV=1	7	0	NA	NA	0.0141933	0.218559	0.159077	FALSE
Pro-opiomelanocortin OS=Homo sapiens GN=POMC PE=1 SV=2	7	0	NA	NA	0.0141933	0.218559	0.159077	FALSE
Probable arginine--tRNA ligase; mitochondrial OS=Homo sapiens GN=RARS2 PE=1 SV=1	7	0	NA	NA	0.0141933	0.218559	0.159077	FALSE
Short stature homeobox protein 2 OS=Homo sapiens GN=SHOX2 PE=2 SV=4	7	0	NA	NA	0.0141933	0.218559	0.159077	FALSE
Single-stranded DNA-binding protein 4 OS=Homo sapiens GN=SSBP4 PE=1 SV=1	7	0	NA	NA	0.0141933	0.218559	0.159077	FALSE
Speckle-type POZ protein OS=Homo sapiens GN=SPOP PE=1 SV=1	7	0	NA	NA	0.0141933	0.218559	0.159077	FALSE
Sperm protein associated with the nucleus on the X chromosome A OS=Homo sapiens GN=SPANXA1 PE=1 SV=1	7	0	NA	NA	0.0141933	0.218559	0.159077	FALSE
Suppression of tumorigenicity 18 protein OS=Homo sapiens GN=ST18 PE=1 SV=1	7	0	NA	NA	0.0141933	0.218559	0.159077	FALSE
Tubby protein homolog OS=Homo sapiens GN=TUB PE=1 SV=1	7	0	NA	NA	0.0141933	0.218559	0.159077	FALSE
Voltage-dependent calcium channel gamma-8 subunit OS=Homo sapiens GN=CACNG8 PE=2 SV=3	7	0	NA	NA	0.0141933	0.218559	0.159077	FALSE
Zinc finger protein 708 OS=Homo sapiens GN=ZNF708 PE=1 SV=5	7	0	NA	NA	0.0141933	0.218559	0.159077	FALSE
ATP-binding cassette sub-family G member 5 OS=Homo sapiens GN=ABCG5 PE=1 SV=1	19	22	-0.211504	-1.10961	0.0143311	0.213251	0.159077	FALSE
Transmembrane protein 132A OS=Homo sapiens GN=TMEM132A PE=2 SV=1	33	7	2.23704	1.33894	0.0144487	0.214466	0.159077	FALSE
Carbohydrate sulfotransferase 2 OS=Homo sapiens GN=CHST2 PE=1 SV=2	1	5	-2.32193	-3.22003	0.0145245	0.211128	0.159077	FALSE
Chloride channel CLIC-like protein 1 OS=Homo sapiens GN=CLCC1 PE=1 SV=1	1	5	-2.32193	-3.22003	0.0145245	0.211128	0.159077	FALSE
Cleavage and polyadenylation specificity factor subunit 2 OS=Homo sapiens GN=CPSF2 PE=1 SV=2	1	5	-2.32193	-3.22003	0.0145245	0.211128	0.159077	FALSE
Copine-5 OS=Homo sapiens GN=CPNE5 PE=1 SV=2	1	5	-2.32193	-3.22003	0.0145245	0.211128	0.159077	FALSE
Crooked neck-like protein 1 OS=Homo sapiens GN=CRNKL1 PE=1 SV=4	1	5	-2.32193	-3.22003	0.0145245	0.211128	0.159077	FALSE
Double-stranded RNA-specific editase B2 OS=Homo sapiens GN=ADARB2 PE=1 SV=1	1	5	-2.32193	-3.22003	0.0145245	0.211128	0.159077	FALSE
Lysine-specific demethylase 7A OS=Homo sapiens GN=KDM7A PE=1 SV=2	1	5	-2.32193	-3.22003	0.0145245	0.211128	0.159077	FALSE
N-glycosylase/DNA lyase OS=Homo sapiens GN=OGG1 PE=1 SV=2	1	5	-2.32193	-3.22003	0.0145245	0.211128	0.159077	FALSE
NACHT; LRR and PYD domains-containing protein 14 OS=Homo sapiens GN=NLRP14 PE=1 SV=1	1	5	-2.32193	-3.22003	0.0145245	0.211128	0.159077	FALSE
Paired box protein Pax-8 OS=Homo sapiens GN=PAX8 PE=1 SV=2	1	5	-2.32193	-3.22003	0.0145245	0.211128	0.159077	FALSE
Putative beta-lactamase-like 1 OS=Homo sapiens GN=LACTBL1 PE=2 SV=2	1	5	-2.32193	-3.22003	0.0145245	0.211128	0.159077	FALSE
RWD domain-containing protein 3 OS=Homo sapiens GN=RWDD3 PE=1 SV=4	1	5	-2.32193	-3.22003	0.0145245	0.211128	0.159077	FALSE
Sestrin-3 OS=Homo sapiens GN=SESN3 PE=2 SV=2	1	5	-2.32193	-3.22003	0.0145245	0.211128	0.159077	FALSE
Synaptotagmin-12 OS=Homo sapiens GN=SYT12 PE=1 SV=1	1	5	-2.32193	-3.22003	0.0145245	0.211128	0.159077	FALSE
Transmembrane and coiled-coil domains protein 1 OS=Homo sapiens GN=TMCC1 PE=1 SV=3	1	5	-2.32193	-3.22003	0.0145245	0.211128	0.159077	FALSE
WD repeat-containing protein 11 OS=Homo sapiens GN=WDR11 PE=1 SV=1	1	5	-2.32193	-3.22003	0.0145245	0.211128	0.159077	FALSE
Neurexin-3 OS=Homo sapiens GN=NRXN3 PE=1 SV=4	140	51	1.45686	0.558755	0.0148939	0.212104	0.162733	FALSE
Ectonucleotide pyrophosphatase/phosphodiesterase family member 2 OS=Homo sapiens GN=ENPP2 PE=1 SV=3	49	13	1.91427	1.01617	0.0162635	0.230783	0.176853	FALSE
Ligand-dependent corepressor OS=Homo sapiens GN=LCOR PE=1 SV=2	49	13	1.91427	1.01617	0.0162635	0.230783	0.176853	FALSE
GREB1-like protein OS=Homo sapiens GN=GREB1L PE=2 SV=2	12	16	-0.415037	-1.31314	0.0166447	0.235353	0.18057	FALSE
Tyrosine-protein phosphatase non-receptor type 13 OS=Homo sapiens GN=PTPN13 PE=1 SV=2	148	55	1.42809	0.529991	0.0169559	0.239186	0.18351	FALSE
Cadherin-related family member 1 OS=Homo sapiens GN=CDHR1 PE=1 SV=2	20	3	2.73697	1.83886	0.017126	0.240733	0.18448	FALSE
MAM domain-containing glycosylphosphatidylinositol anchor protein 1 OS=Homo sapiens GN=MDGA1 PE=1 SV=1	20	3	2.73697	1.83886	0.017126	0.240733	0.18448	FALSE
Beta-crystallin B1 OS=Homo sapiens GN=CRYBB1 PE=1 SV=2	33	32	0.0443941	-0.853709	0.0180523	0.252563	0.192176	FALSE
Zinc finger protein 536 OS=Homo sapiens GN=ZNF536 PE=1 SV=3	33	32	0.0443941	-0.853709	0.0180523	0.252563	0.192176	FALSE
Centrosomal protein of 162 kDa OS=Homo sapiens GN=CEP162 PE=1 SV=2	11	15	-0.447459	-1.34556	0.0180923	0.251355	0.192176	FALSE
Coiled-coil domain-containing protein 57 OS=Homo sapiens GN=CCDC57 PE=1 SV=2	11	15	-0.447459	-1.34556	0.0180923	0.251355	0.192176	FALSE
KN motif and ankyrin repeat domain-containing protein 2 OS=Homo sapiens GN=KANK2 PE=1 SV=1	11	15	-0.447459	-1.34556	0.0180923	0.251355	0.192176	FALSE
Sodium channel protein type 10 subunit alpha OS=Homo sapiens GN=SCN10A PE=1 SV=2	11	15	-0.447459	-1.34556	0.0180923	0.251355	0.192176	FALSE
NHS-like protein 1 OS=Homo sapiens GN=NHSL1 PE=1 SV=2	51	14	1.86507	0.966967	0.0185478	0.256191	0.196557	FALSE
Kininogen-1 OS=Homo sapiens GN=KNG1 PE=1 SV=2	228	92	1.30933	0.411225	0.0186793	0.257412	0.196881	FALSE
Fibrinogen beta chain OS=Homo sapiens GN=FGB PE=1 SV=2	145	54	1.42502	0.526919	0.0187225	0.257413	0.196881	FALSE
DNA polymerase delta catalytic subunit OS=Homo sapiens GN=POLD1 PE=1 SV=2	23	4	2.52356	1.62546	0.0187504	0.256908	0.196881	FALSE
Hydroxyacyl-coenzyme A dehydrogenase; mitochondrial OS=Homo sapiens GN=HADH PE=1 SV=3	23	4	2.52356	1.62546	0.0187504	0.256908	0.196881	FALSE
Ubiquitin carboxyl-terminal hydrolase 32 OS=Homo sapiens GN=USP32 PE=1 SV=1	32	7	2.19265	1.29454	0.0188703	0.257664	0.197687	FALSE
Agrin OS=Homo sapiens GN=AGRN PE=1 SV=5	61	18	1.76081	0.862709	0.0191318	0.260638	0.199969	FALSE
Casein kinase I isoform alpha-like OS=Homo sapiens GN=CSNK1A1L PE=2 SV=2	29	6	2.27302	1.37492	0.0193479	0.262981	0.201687	FALSE
Zinc finger protein 75D OS=Homo sapiens GN=ZNF75D PE=2 SV=2	26	5	2.37851	1.48041	0.0193843	0.262877	0.201687	FALSE
Trinucleotide repeat-containing gene 6B protein OS=Homo sapiens GN=TNRC6B PE=1 SV=4	180	70	1.36257	0.464467	0.0194652	0.263376	0.202069	FALSE
Homeodomain-interacting protein kinase 3 OS=Homo sapiens GN=HIPK3 PE=1 SV=1	10	14	-0.485427	-1.38353	0.019586	0.264112	0.202405	FALSE
Protein-glutamine gamma-glutamyltransferase E OS=Homo sapiens GN=TGM3 PE=1 SV=4	10	14	-0.485427	-1.38353	0.019586	0.264112	0.202405	FALSE
Protein unc-13 homolog A OS=Homo sapiens GN=UNC13A PE=2 SV=4	16	2	3	2.1019	0.0201769	0.271161	0.20275	FALSE
Receptor-type tyrosine-protein phosphatase zeta OS=Homo sapiens GN=PTPRZ1 PE=1 SV=4	40	10	2	1.1019	0.0205236	0.275201	0.20275	FALSE
Activating molecule in BECN1-regulated autophagy protein 1 OS=Homo sapiens GN=AMBRA1 PE=1 SV=2	12	1	3.58496	2.68686	0.0205701	0.272457	0.20275	FALSE
ESF1 homolog OS=Homo sapiens GN=ESF1 PE=1 SV=1	12	1	3.58496	2.68686	0.0205701	0.272457	0.20275	FALSE
Mesoderm development candidate 1 OS=Homo sapiens GN=MESDC1 PE=1 SV=1	12	1	3.58496	2.68686	0.0205701	0.272457	0.20275	FALSE
Neurobeachin-like protein 2 OS=Homo sapiens GN=NBEAL2 PE=1 SV=2	12	1	3.58496	2.68686	0.0205701	0.272457	0.20275	FALSE
Protein FAM227A OS=Homo sapiens GN=FAM227A PE=1 SV=1	12	1	3.58496	2.68686	0.0205701	0.272457	0.20275	FALSE
Rho guanine nucleotide exchange factor 4 OS=Homo sapiens GN=ARHGEF4 PE=1 SV=3	12	1	3.58496	2.68686	0.0205701	0.272457	0.20275	FALSE
Sodium/hydrogen exchanger 2 OS=Homo sapiens GN=SLC9A2 PE=2 SV=1	12	1	3.58496	2.68686	0.0205701	0.272457	0.20275	FALSE
Spermatogenic leucine zipper protein 1 OS=Homo sapiens GN=SPZ1 PE=1 SV=2	12	1	3.58496	2.68686	0.0205701	0.272457	0.20275	FALSE
Zinc finger C2HC domain-containing protein 1A OS=Homo sapiens GN=ZC2HC1A PE=1 SV=2	12	1	3.58496	2.68686	0.0205701	0.272457	0.20275	FALSE
Zinc finger protein 516 OS=Homo sapiens GN=ZNF516 PE=1 SV=1	12	1	3.58496	2.68686	0.0205701	0.272457	0.20275	FALSE
26S proteasome non-ATPase regulatory subunit 2 OS=Homo sapiens GN=PSMD2 PE=1 SV=3	2	6	-1.58496	-2.48307	0.0207708	0.267978	0.20275	FALSE
Aldose reductase OS=Homo sapiens GN=AKR1B1 PE=1 SV=3	2	6	-1.58496	-2.48307	0.0207708	0.267978	0.20275	FALSE
Amphoterin-induced protein 1 OS=Homo sapiens GN=AMIGO1 PE=1 SV=1	2	6	-1.58496	-2.48307	0.0207708	0.267978	0.20275	FALSE
Cluster of Ankyrin repeat domain-containing protein 20B OS=Homo sapiens GN=ANKRD20A8P PE=2 SV=2 (AN20B_HUMAN)	2	6	-1.58496	-2.48307	0.0207708	0.267978	0.20275	FALSE
Chromosome transmission fidelity protein 8 homolog OS=Homo sapiens GN=CHTF8 PE=1 SV=1	2	6	-1.58496	-2.48307	0.0207708	0.267978	0.20275	FALSE
Coactosin-like protein OS=Homo sapiens GN=COTL1 PE=1 SV=3	2	6	-1.58496	-2.48307	0.0207708	0.267978	0.20275	FALSE
ELMO domain-containing protein 3 OS=Homo sapiens GN=ELMOD3 PE=1 SV=2	2	6	-1.58496	-2.48307	0.0207708	0.267978	0.20275	FALSE
Heat shock 70 kDa protein 12A OS=Homo sapiens GN=HSPA12A PE=1 SV=2	2	6	-1.58496	-2.48307	0.0207708	0.267978	0.20275	FALSE
Kelch-like protein 20 OS=Homo sapiens GN=KLHL20 PE=1 SV=4	2	6	-1.58496	-2.48307	0.0207708	0.267978	0.20275	FALSE
Myosin-binding protein C; cardiac-type OS=Homo sapiens GN=MYBPC3 PE=1 SV=4	2	6	-1.58496	-2.48307	0.0207708	0.267978	0.20275	FALSE
Phosphatidylinositol 4-phosphate 3-kinase C2 domain-containing subunit gamma OS=Homo sapiens GN=PIK3C2G PE=1 SV=3	2	6	-1.58496	-2.48307	0.0207708	0.267978	0.20275	FALSE
Proteasomal ubiquitin receptor ADRM1 OS=Homo sapiens GN=ADRM1 PE=1 SV=2	2	6	-1.58496	-2.48307	0.0207708	0.267978	0.20275	FALSE
Vacuolar protein sorting-associated protein 4A OS=Homo sapiens GN=VPS4A PE=1 SV=1	2	6	-1.58496	-2.48307	0.0207708	0.267978	0.20275	FALSE
Zinc finger protein ZFPM1 OS=Homo sapiens GN=ZFPM1 PE=1 SV=2	2	6	-1.58496	-2.48307	0.0207708	0.267978	0.20275	FALSE
Malate dehydrogenase; cytoplasmic OS=Homo sapiens GN=MDH1 PE=1 SV=4	28	28	0	-0.898103	0.0208416	0.2646	0.203008	FALSE
BEN domain-containing protein 2 OS=Homo sapiens GN=BEND2 PE=2 SV=2	9	13	-0.530515	-1.42862	0.021091	0.266349	0.203704	FALSE
Phenylalanine--tRNA ligase beta subunit OS=Homo sapiens GN=FARSB PE=1 SV=3	9	13	-0.530515	-1.42862	0.021091	0.266349	0.203704	FALSE
Sex comb on midleg-like protein 4 OS=Homo sapiens GN=SCML4 PE=1 SV=2	9	13	-0.530515	-1.42862	0.021091	0.266349	0.203704	FALSE
Teneurin-2 OS=Homo sapiens GN=TENM2 PE=1 SV=3	9	13	-0.530515	-1.42862	0.021091	0.266349	0.203704	FALSE
Palmitoyl-protein thioesterase 1 OS=Homo sapiens GN=PPT1 PE=1 SV=1	24	25	-0.0588937	-0.956997	0.0211375	0.265532	0.203724	FALSE
Double-stranded RNA-specific adenosine deaminase OS=Homo sapiens GN=ADAR PE=1 SV=4	37	9	2.03953	1.14143	0.0219666	0.275367	0.206477	FALSE
Histone-lysine N-methyltransferase 2D OS=Homo sapiens GN=KMT2D PE=1 SV=2	38	35	0.118644	-0.779459	0.0223693	0.279828	0.206477	FALSE
Condensin complex subunit 1 OS=Homo sapiens GN=NCAPD2 PE=1 SV=3	8	12	-0.584963	-1.48307	0.0225527	0.281532	0.206477	FALSE
Transforming acidic coiled-coil-containing protein 2 OS=Homo sapiens GN=TACC2 PE=1 SV=3	50	14	1.8365	0.938398	0.0229284	0.285624	0.206477	FALSE
Collagen alpha-3(VI) chain OS=Homo sapiens GN=COL6A3 PE=1 SV=5	19	21	-0.14439	-1.04249	0.0231215	0.28713	0.206477	FALSE
Serine/threonine-protein kinase WNK2 OS=Homo sapiens GN=WNK2 PE=1 SV=4	19	21	-0.14439	-1.04249	0.0231215	0.28713	0.206477	FALSE
Adenosine 3'-phospho 5'-phosphosulfate transporter 2 OS=Homo sapiens GN=SLC35B3 PE=1 SV=1	6	0	NA	NA	0.0231822	0.277767	0.206477	FALSE
Aftiphilin OS=Homo sapiens GN=AFTPH PE=1 SV=2	6	0	NA	NA	0.0231822	0.277767	0.206477	FALSE
Beta-hexosaminidase subunit alpha OS=Homo sapiens GN=HEXA PE=1 SV=2	6	0	NA	NA	0.0231822	0.277767	0.206477	FALSE
Cadherin-20 OS=Homo sapiens GN=CDH20 PE=2 SV=2	6	0	NA	NA	0.0231822	0.277767	0.206477	FALSE
Calpastatin OS=Homo sapiens GN=CAST PE=1 SV=4	6	0	NA	NA	0.0231822	0.277767	0.206477	FALSE
Complement C1q tumor necrosis factor-related protein 4 OS=Homo sapiens GN=C1QTNF4 PE=1 SV=2	6	0	NA	NA	0.0231822	0.277767	0.206477	FALSE
Contactin-6 OS=Homo sapiens GN=CNTN6 PE=1 SV=1	6	0	NA	NA	0.0231822	0.277767	0.206477	FALSE
Cytochrome c OS=Homo sapiens GN=CYCS PE=1 SV=2	6	0	NA	NA	0.0231822	0.277767	0.206477	FALSE
Cytohesin-interacting protein OS=Homo sapiens GN=CYTIP PE=1 SV=2	6	0	NA	NA	0.0231822	0.277767	0.206477	FALSE
Deoxynucleoside triphosphate triphosphohydrolase SAMHD1 OS=Homo sapiens GN=SAMHD1 PE=1 SV=2	6	0	NA	NA	0.0231822	0.277767	0.206477	FALSE
E3 ISG15--protein ligase HERC5 OS=Homo sapiens GN=HERC5 PE=1 SV=2	6	0	NA	NA	0.0231822	0.277767	0.206477	FALSE
E3 ubiquitin-protein ligase TRIM9 OS=Homo sapiens GN=TRIM9 PE=1 SV=1	6	0	NA	NA	0.0231822	0.277767	0.206477	FALSE
Endoplasmic reticulum lectin 1 OS=Homo sapiens GN=ERLEC1 PE=1 SV=1	6	0	NA	NA	0.0231822	0.277767	0.206477	FALSE
Heterogeneous nuclear ribonucleoproteins C1/C2 OS=Homo sapiens GN=HNRNPC PE=1 SV=4	6	0	NA	NA	0.0231822	0.277767	0.206477	FALSE
Hexokinase-1 OS=Homo sapiens GN=HK1 PE=1 SV=3	6	0	NA	NA	0.0231822	0.277767	0.206477	FALSE
Homeobox protein Hox-C4 OS=Homo sapiens GN=HOXC4 PE=1 SV=2	6	0	NA	NA	0.0231822	0.277767	0.206477	FALSE
Lipid phosphate phosphatase-related protein type 4 OS=Homo sapiens GN=LPPR4 PE=1 SV=1	6	0	NA	NA	0.0231822	0.277767	0.206477	FALSE
MAP kinase-activated protein kinase 2 OS=Homo sapiens GN=MAPKAPK2 PE=1 SV=1	6	0	NA	NA	0.0231822	0.277767	0.206477	FALSE
Methionine-R-sulfoxide reductase B3 OS=Homo sapiens GN=MSRB3 PE=1 SV=2	6	0	NA	NA	0.0231822	0.277767	0.206477	FALSE
Mitochondrial uncoupling protein 2 OS=Homo sapiens GN=UCP2 PE=1 SV=1	6	0	NA	NA	0.0231822	0.277767	0.206477	FALSE
Myoglobin OS=Homo sapiens GN=MB PE=1 SV=2	6	0	NA	NA	0.0231822	0.277767	0.206477	FALSE
Phosphatidylcholine:ceramide cholinephosphotransferase 1 OS=Homo sapiens GN=SGMS1 PE=1 SV=2	6	0	NA	NA	0.0231822	0.277767	0.206477	FALSE
Pro-epidermal growth factor OS=Homo sapiens GN=EGF PE=1 SV=2	6	0	NA	NA	0.0231822	0.277767	0.206477	FALSE
Protein numb homolog OS=Homo sapiens GN=NUMB PE=1 SV=2	6	0	NA	NA	0.0231822	0.277767	0.206477	FALSE
Ribosomal protein S6 kinase alpha-3 OS=Homo sapiens GN=RPS6KA3 PE=1 SV=1	6	0	NA	NA	0.0231822	0.277767	0.206477	FALSE
Sodium/calcium exchanger 3 OS=Homo sapiens GN=SLC8A3 PE=2 SV=2	6	0	NA	NA	0.0231822	0.277767	0.206477	FALSE
Synaptic vesicle membrane protein VAT-1 homolog-like OS=Homo sapiens GN=VAT1L PE=1 SV=2	6	0	NA	NA	0.0231822	0.277767	0.206477	FALSE
T-complex protein 10A homolog 2 OS=Homo sapiens GN=TCP10L PE=1 SV=1	6	0	NA	NA	0.0231822	0.277767	0.206477	FALSE
Tumor necrosis factor receptor superfamily member 19L OS=Homo sapiens GN=RELT PE=1 SV=1	6	0	NA	NA	0.0231822	0.277767	0.206477	FALSE
Ubiquitin carboxyl-terminal hydrolase 33 OS=Homo sapiens GN=USP33 PE=1 SV=2	6	0	NA	NA	0.0231822	0.277767	0.206477	FALSE
Uncharacterized protein C21orf62 OS=Homo sapiens GN=C21orf62 PE=2 SV=2	6	0	NA	NA	0.0231822	0.277767	0.206477	FALSE
Zinc finger protein 219 OS=Homo sapiens GN=ZNF219 PE=1 SV=2	6	0	NA	NA	0.0231822	0.277767	0.206477	FALSE
Zinc finger protein 816 OS=Homo sapiens GN=ZNF816 PE=2 SV=2	6	0	NA	NA	0.0231822	0.277767	0.206477	FALSE
Melanoma-associated antigen B4 OS=Homo sapiens GN=MAGEB4 PE=1 SV=1	27	27	0	-0.898103	0.0232561	0.269454	0.206733	FALSE
Coiled-coil domain-containing protein 181 OS=Homo sapiens GN=CCDC181 PE=2 SV=1	34	8	2.08746	1.18936	0.0233372	0.26987	0.206776	FALSE
Insulin-like growth factor-binding protein 3 OS=Homo sapiens GN=IGFBP3 PE=1 SV=2	14	17	-0.280108	-1.17821	0.0237281	0.27386	0.206776	FALSE
Histone deacetylase complex subunit SAP130 OS=Homo sapiens GN=SAP130 PE=1 SV=1	19	3	2.66297	1.76486	0.023781	0.273941	0.206776	FALSE
Cationic amino acid transporter 2 OS=Homo sapiens GN=SLC7A2 PE=1 SV=2	7	11	-0.652077	-1.55018	0.0238866	0.27331	0.206776	FALSE
DNA-binding protein RFX5 OS=Homo sapiens GN=RFX5 PE=1 SV=1	7	11	-0.652077	-1.55018	0.0238866	0.27331	0.206776	FALSE
Limbic system-associated membrane protein OS=Homo sapiens GN=LSAMP PE=1 SV=2	7	11	-0.652077	-1.55018	0.0238866	0.27331	0.206776	FALSE
Liprin-alpha-3 OS=Homo sapiens GN=PPFIA3 PE=1 SV=3	7	11	-0.652077	-1.55018	0.0238866	0.27331	0.206776	FALSE
Probable helicase senataxin OS=Homo sapiens GN=SETX PE=1 SV=4	7	11	-0.652077	-1.55018	0.0238866	0.27331	0.206776	FALSE
Sodium/hydrogen exchanger 10 OS=Homo sapiens GN=SLC9C1 PE=2 SV=2	7	11	-0.652077	-1.55018	0.0238866	0.27331	0.206776	FALSE
Chloride channel protein 1 OS=Homo sapiens GN=CLCN1 PE=1 SV=3	3	7	-1.22239	-2.1205	0.0240739	0.271549	0.206776	FALSE
Forkhead box protein B1 OS=Homo sapiens GN=FOXB1 PE=1 SV=3	3	7	-1.22239	-2.1205	0.0240739	0.271549	0.206776	FALSE
Heat shock protein 105 kDa OS=Homo sapiens GN=HSPH1 PE=1 SV=1	3	7	-1.22239	-2.1205	0.0240739	0.271549	0.206776	FALSE
Meiosis-specific kinetochore protein OS=Homo sapiens GN=MEIKIN PE=2 SV=2	3	7	-1.22239	-2.1205	0.0240739	0.271549	0.206776	FALSE
Muscleblind-like protein 1 OS=Homo sapiens GN=MBNL1 PE=1 SV=2	3	7	-1.22239	-2.1205	0.0240739	0.271549	0.206776	FALSE
Semaphorin-6D OS=Homo sapiens GN=SEMA6D PE=2 SV=1	3	7	-1.22239	-2.1205	0.0240739	0.271549	0.206776	FALSE
Serine/threonine-protein kinase BRSK1 OS=Homo sapiens GN=BRSK1 PE=1 SV=2	3	7	-1.22239	-2.1205	0.0240739	0.271549	0.206776	FALSE
Ubiquitin-like protein ISG15 OS=Homo sapiens GN=ISG15 PE=1 SV=5	3	7	-1.22239	-2.1205	0.0240739	0.271549	0.206776	FALSE
Voltage-dependent L-type calcium channel subunit beta-1 OS=Homo sapiens GN=CACNB1 PE=2 SV=3	3	7	-1.22239	-2.1205	0.0240739	0.271549	0.206776	FALSE
14-3-3 protein zeta/delta OS=Homo sapiens GN=YWHAZ PE=1 SV=1	6	10	-0.736966	-1.63507	0.0249628	0.27738	0.208768	FALSE
Centromere protein J OS=Homo sapiens GN=CENPJ PE=1 SV=2	6	10	-0.736966	-1.63507	0.0249628	0.27738	0.208768	FALSE
Centrosomal protein of 104 kDa OS=Homo sapiens GN=CEP104 PE=1 SV=1	6	10	-0.736966	-1.63507	0.0249628	0.27738	0.208768	FALSE
Insulin-like growth factor 2 mRNA-binding protein 2 OS=Homo sapiens GN=IGF2BP2 PE=1 SV=2	6	10	-0.736966	-1.63507	0.0249628	0.27738	0.208768	FALSE
NACHT; LRR and PYD domains-containing protein 8 OS=Homo sapiens GN=NLRP8 PE=2 SV=2	6	10	-0.736966	-1.63507	0.0249628	0.27738	0.208768	FALSE
Phosphoglycerate kinase 2 OS=Homo sapiens GN=PGK2 PE=1 SV=3	6	10	-0.736966	-1.63507	0.0249628	0.27738	0.208768	FALSE
Protein NLRC5 OS=Homo sapiens GN=NLRC5 PE=1 SV=3	6	10	-0.736966	-1.63507	0.0249628	0.27738	0.208768	FALSE
Cluster of Ig lambda chain V-I region VOR OS=Homo sapiens PE=1 SV=1 (LV101_HUMAN)	47	13	1.85415	0.956046	0.0251331	0.277208	0.208768	FALSE
Afamin OS=Homo sapiens GN=AFM PE=1 SV=1	62	19	1.70627	0.808166	0.0253754	0.279364	0.208768	FALSE
Centromere/kinetochore protein zw10 homolog OS=Homo sapiens GN=ZW10 PE=1 SV=3	4	8	-1	-1.8981	0.025442	0.276526	0.208768	FALSE
DNA replication ATP-dependent helicase/nuclease DNA2 OS=Homo sapiens GN=DNA2 PE=1 SV=3	4	8	-1	-1.8981	0.025442	0.276526	0.208768	FALSE
DNA topoisomerase 3-beta-1 OS=Homo sapiens GN=TOP3B PE=1 SV=1	4	8	-1	-1.8981	0.025442	0.276526	0.208768	FALSE
Disheveled-associated activator of morphogenesis 2 OS=Homo sapiens GN=DAAM2 PE=1 SV=3	4	8	-1	-1.8981	0.025442	0.276526	0.208768	FALSE
Cluster of Golgin subfamily A member 8R OS=Homo sapiens GN=GOLGA8R PE=3 SV=1 (GOG8R_HUMAN)	4	8	-1	-1.8981	0.025442	0.276526	0.208768	FALSE
Heat shock factor protein 2 OS=Homo sapiens GN=HSF2 PE=1 SV=1	4	8	-1	-1.8981	0.025442	0.276526	0.208768	FALSE
Lysine-specific demethylase 5D OS=Homo sapiens GN=KDM5D PE=1 SV=2	4	8	-1	-1.8981	0.025442	0.276526	0.208768	FALSE
Rabphilin-3A OS=Homo sapiens GN=RPH3A PE=1 SV=1	4	8	-1	-1.8981	0.025442	0.276526	0.208768	FALSE
Rho-associated protein kinase 1 OS=Homo sapiens GN=ROCK1 PE=1 SV=1	4	8	-1	-1.8981	0.025442	0.276526	0.208768	FALSE
Serine/threonine-protein kinase PINK1; mitochondrial OS=Homo sapiens GN=PINK1 PE=1 SV=1	4	8	-1	-1.8981	0.025442	0.276526	0.208768	FALSE
Transcription factor E2F7 OS=Homo sapiens GN=E2F7 PE=1 SV=3	4	8	-1	-1.8981	0.025442	0.276526	0.208768	FALSE
UBX domain-containing protein 7 OS=Homo sapiens GN=UBXN7 PE=1 SV=2	4	8	-1	-1.8981	0.025442	0.276526	0.208768	FALSE
WD repeat-containing protein 6 OS=Homo sapiens GN=WDR6 PE=1 SV=1	4	8	-1	-1.8981	0.025442	0.276526	0.208768	FALSE
C-type lectin domain family 14 member A OS=Homo sapiens GN=CLEC14A PE=1 SV=1	22	4	2.45943	1.56133	0.0254527	0.272913	0.208768	FALSE
Complement factor H-related protein 2 OS=Homo sapiens GN=CFHR2 PE=1 SV=1	22	4	2.45943	1.56133	0.0254527	0.272913	0.208768	FALSE
Serum paraoxonase/arylesterase 1 OS=Homo sapiens GN=PON1 PE=1 SV=3	28	6	2.22239	1.32429	0.0254529	0.272181	0.208768	FALSE
Golgi-specific brefeldin A-resistance guanine nucleotide exchange factor 1 OS=Homo sapiens GN=GBF1 PE=1 SV=2	5	9	-0.847997	-1.7461	0.0255827	0.272593	0.208768	FALSE
Roundabout homolog 2 OS=Homo sapiens GN=ROBO2 PE=1 SV=2	5	9	-0.847997	-1.7461	0.0255827	0.272593	0.208768	FALSE
Transducin-like enhancer protein 3 OS=Homo sapiens GN=TLE3 PE=1 SV=2	5	9	-0.847997	-1.7461	0.0255827	0.272593	0.208768	FALSE
Galectin-3-binding protein OS=Homo sapiens GN=LGALS3BP PE=1 SV=1	57	17	1.74543	0.847324	0.0256871	0.272731	0.209247	FALSE
Desmoplakin OS=Homo sapiens GN=DSP PE=1 SV=3	150	107	0.487352	-0.410751	0.0258357	0.273822	0.209889	FALSE
Tubulin polyglutamylase complex subunit 2 OS=Homo sapiens GN=TPGS2 PE=2 SV=2	25	5	2.32193	1.42383	0.0258576	0.273568	0.209889	FALSE
LIM domain-binding protein 1 OS=Homo sapiens GN=LDB1 PE=1 SV=2	2207	1281	0.784816	-0.113287	0.025908	0.273616	0.209926	FALSE
Caspase recruitment domain-containing protein 11 OS=Homo sapiens GN=CARD11 PE=1 SV=3	22	23	-0.0641303	-0.962233	0.0263058	0.277327	0.212773	FALSE
SKI family transcriptional corepressor 1 OS=Homo sapiens GN=SKOR1 PE=1 SV=1	69	22	1.64909	0.75099	0.0267314	0.281316	0.215834	FALSE
Coiled-coil domain-containing protein 186 OS=Homo sapiens GN=CCDC186 PE=1 SV=2	36	9	2	1.1019	0.0279667	0.293799	0.225185	FALSE
Retrotransposon-like protein 1 OS=Homo sapiens GN=RTL1 PE=3 SV=3	61	50	0.286881	-0.611222	0.027988	0.293505	0.225185	FALSE
Transcription factor SOX-2 OS=Homo sapiens GN=SOX2 PE=1 SV=1	364	159	1.19491	0.296809	0.0283794	0.297088	0.227934	FALSE
Testis- and ovary-specific PAZ domain-containing protein 1 OS=Homo sapiens GN=TOPAZ1 PE=2 SV=3	17	19	-0.160465	-1.05857	0.0286412	0.299303	0.228682	FALSE
Alpha-1-antitrypsin OS=Homo sapiens GN=SERPINA1 PE=1 SV=3	1017	484	1.07124	0.173138	0.0286542	0.298915	0.228682	FALSE
Cyclin-dependent kinase 2-associated protein 1 OS=Homo sapiens GN=CDK2AP1 PE=1 SV=1	71	23	1.62619	0.728082	0.0286548	0.2984	0.228682	FALSE
Nibrin OS=Homo sapiens GN=NBN PE=1 SV=1	99	35	1.50007	0.601971	0.0286724	0.298063	0.228682	FALSE
Sister chromatid cohesion protein PDS5 homolog A OS=Homo sapiens GN=PDS5A PE=1 SV=1	15	2	2.90689	2.00879	0.028789	0.298755	0.229213	FALSE
Pyrin and HIN domain-containing protein 1 OS=Homo sapiens GN=PYHIN1 PE=1 SV=1	21	22	-0.0671142	-0.965217	0.0293644	0.304196	0.233388	FALSE
Bifunctional arginine demethylase and lysyl-hydroxylase JMJD6 OS=Homo sapiens GN=JMJD6 PE=1 SV=1	61	19	1.68281	0.784707	0.030562	0.316055	0.241049	FALSE
Centrosomal protein of 170 kDa protein B OS=Homo sapiens GN=CEP170B PE=1 SV=4	11	1	3.45943	2.56133	0.0306836	0.315671	0.241049	FALSE
Formin-2 OS=Homo sapiens GN=FMN2 PE=1 SV=4	11	1	3.45943	2.56133	0.0306836	0.315671	0.241049	FALSE
Latent-transforming growth factor beta-binding protein 3 OS=Homo sapiens GN=LTBP3 PE=1 SV=4	11	1	3.45943	2.56133	0.0306836	0.315671	0.241049	FALSE
Transcription regulator protein BACH2 OS=Homo sapiens GN=BACH2 PE=1 SV=1	11	1	3.45943	2.56133	0.0306836	0.315671	0.241049	FALSE
Zinc finger protein ZFPM2 OS=Homo sapiens GN=ZFPM2 PE=1 SV=3	11	1	3.45943	2.56133	0.0306836	0.315671	0.241049	FALSE
Filamin-C OS=Homo sapiens GN=FLNC PE=1 SV=3	97	73	0.410088	-0.488015	0.0306968	0.314182	0.241049	FALSE
Laminin subunit alpha-2 OS=Homo sapiens GN=LAMA2 PE=1 SV=4	51	43	0.246161	-0.651942	0.0307819	0.314513	0.241303	FALSE
TBC1 domain family member 22B OS=Homo sapiens GN=TBC1D22B PE=1 SV=3	56	17	1.71989	0.821789	0.0311637	0.317869	0.243878	FALSE
ATP-dependent RNA helicase DHX29 OS=Homo sapiens GN=DHX29 PE=1 SV=2	11	14	-0.347923	-1.24603	0.0317426	0.322397	0.246662	FALSE
Kinesin-like protein KIF20B OS=Homo sapiens GN=KIF20B PE=1 SV=3	11	14	-0.347923	-1.24603	0.0317426	0.322397	0.246662	FALSE
Multiple C2 and transmembrane domain-containing protein 1 OS=Homo sapiens GN=MCTP1 PE=2 SV=2	11	14	-0.347923	-1.24603	0.0317426	0.322397	0.246662	FALSE
Transient receptor potential cation channel subfamily V member 2 OS=Homo sapiens GN=TRPV2 PE=1 SV=1	11	14	-0.347923	-1.24603	0.0317426	0.322397	0.246662	FALSE
Basic helix-loop-helix domain-containing protein KIAA2018 OS=Homo sapiens GN=KIAA2018 PE=1 SV=3	30	7	2.09954	1.20143	0.0317887	0.321497	0.246662	FALSE
Transcription factor Sp8 OS=Homo sapiens GN=SP8 PE=2 SV=3	75	25	1.58496	0.686859	0.0324944	0.328078	0.251711	FALSE
LIM domain-binding protein 2 OS=Homo sapiens GN=LDB2 PE=1 SV=1	769	468	0.716475	-0.181628	0.032694	0.329536	0.252404	FALSE
Sarcoma antigen 1 OS=Homo sapiens GN=SAGE1 PE=1 SV=2	38	10	1.926	1.0279	0.0326942	0.328982	0.252404	FALSE
Transcriptional activator GLI3 OS=Homo sapiens GN=GLI3 PE=1 SV=6	18	3	2.58496	1.68686	0.0328798	0.330292	0.25341	FALSE
Synapsin-1 OS=Homo sapiens GN=SYN1 PE=1 SV=3	27	6	2.16993	1.27182	0.0333362	0.334314	0.254155	FALSE
Amyloid beta A4 protein OS=Homo sapiens GN=APP PE=1 SV=3	116	43	1.43172	0.533613	0.0334349	0.334741	0.254155	FALSE
Myomesin-1 OS=Homo sapiens GN=MYOM1 PE=1 SV=2	62	50	0.31034	-0.587763	0.0339355	0.339184	0.254155	FALSE
CCR4-NOT transcription complex subunit 2 OS=Homo sapiens GN=CNOT2 PE=1 SV=1	70	23	1.60572	0.707618	0.0340178	0.339439	0.254155	FALSE
Biotinidase OS=Homo sapiens GN=BTD PE=1 SV=2	43	12	1.8413	0.943199	0.0341516	0.339921	0.254155	FALSE
Tyrosine-protein kinase SgK223 OS=Homo sapiens GN=SGK223 PE=1 SV=4	43	12	1.8413	0.943199	0.0341516	0.339921	0.254155	FALSE
Luc7-like protein 3 OS=Homo sapiens GN=LUC7L3 PE=1 SV=2	24	5	2.26303	1.36493	0.0343367	0.34091	0.254155	FALSE
Pappalysin-2 OS=Homo sapiens GN=PAPPA2 PE=1 SV=4	21	4	2.39232	1.49421	0.0343944	0.340633	0.254155	FALSE
Uncharacterized protein C18orf63 OS=Homo sapiens GN=C18orf63 PE=2 SV=2	21	4	2.39232	1.49421	0.0343944	0.340633	0.254155	FALSE
Zinc-alpha-2-glycoprotein OS=Homo sapiens GN=AZGP1 PE=1 SV=2	53	16	1.72792	0.829817	0.0345379	0.341205	0.254155	FALSE
VWFA and cache domain-containing protein 1 OS=Homo sapiens GN=CACHD1 PE=2 SV=2	48	14	1.77761	0.879505	0.0346767	0.34201	0.254155	FALSE
Arf-GAP with Rho-GAP domain; ANK repeat and PH domain-containing protein 2 OS=Homo sapiens GN=ARAP2 PE=1 SV=3	10	13	-0.378512	-1.27661	0.0348362	0.340767	0.254155	FALSE
Diacylglycerol kinase alpha OS=Homo sapiens GN=DGKA PE=1 SV=3	10	13	-0.378512	-1.27661	0.0348362	0.340767	0.254155	FALSE
Extracellular superoxide dismutase [Cu-Zn] OS=Homo sapiens GN=SOD3 PE=1 SV=2	10	13	-0.378512	-1.27661	0.0348362	0.340767	0.254155	FALSE
Prostate tumor-overexpressed gene 1 protein OS=Homo sapiens GN=PTOV1 PE=1 SV=1	10	13	-0.378512	-1.27661	0.0348362	0.340767	0.254155	FALSE
Ras-interacting protein 1 OS=Homo sapiens GN=RASIP1 PE=1 SV=1	10	13	-0.378512	-1.27661	0.0348362	0.340767	0.254155	FALSE
TATA element modulatory factor OS=Homo sapiens GN=TMF1 PE=1 SV=2	10	13	-0.378512	-1.27661	0.0348362	0.340767	0.254155	FALSE
Transcription initiation factor TFIID subunit 4 OS=Homo sapiens GN=TAF4 PE=1 SV=2	10	13	-0.378512	-1.27661	0.0348362	0.340767	0.254155	FALSE
Transgelin-3 OS=Homo sapiens GN=TAGLN3 PE=1 SV=2	10	13	-0.378512	-1.27661	0.0348362	0.340767	0.254155	FALSE
U6 snRNA phosphodiesterase OS=Homo sapiens GN=USB1 PE=1 SV=1	10	13	-0.378512	-1.27661	0.0348362	0.340767	0.254155	FALSE
Cluster of Heat shock cognate 71 kDa protein OS=Homo sapiens GN=HSPA8 PE=1 SV=1 (HSP7C_HUMAN)	15	17	-0.180572	-1.07868	0.035488	0.343483	0.254155	FALSE
Cluster of 14-3-3 protein gamma OS=Homo sapiens GN=YWHAG PE=1 SV=2 (1433G_HUMAN)	15	17	-0.180572	-1.07868	0.035488	0.343483	0.254155	FALSE
ADNP homeobox protein 2 OS=Homo sapiens GN=ADNP2 PE=1 SV=1	15	17	-0.180572	-1.07868	0.035488	0.343483	0.254155	FALSE
G1/S-specific cyclin-D3 OS=Homo sapiens GN=CCND3 PE=1 SV=2	15	17	-0.180572	-1.07868	0.035488	0.343483	0.254155	FALSE
Neuronal cell adhesion molecule OS=Homo sapiens GN=NRCAM PE=1 SV=3	72	24	1.58496	0.686859	0.0361644	0.348616	0.254155	FALSE
RNA-binding protein Raly OS=Homo sapiens GN=RALY PE=1 SV=1	40	35	0.192645	-0.705458	0.0365177	0.351454	0.254155	FALSE
von Willebrand factor A domain-containing protein 3B OS=Homo sapiens GN=VWA3B PE=2 SV=3	19	20	-0.0740006	-0.972104	0.0366397	0.35206	0.254155	FALSE
DNA endonuclease RBBP8 OS=Homo sapiens GN=RBBP8 PE=1 SV=2	95	34	1.48239	0.58429	0.0368578	0.353586	0.254155	FALSE
CDGSH iron-sulfur domain-containing protein 2 OS=Homo sapiens GN=CISD2 PE=1 SV=1	9	12	-0.415037	-1.31314	0.0381104	0.36443	0.254155	FALSE
Serine--pyruvate aminotransferase OS=Homo sapiens GN=AGXT PE=1 SV=1	9	12	-0.415037	-1.31314	0.0381104	0.36443	0.254155	FALSE
Testis-expressed sequence 11 protein OS=Homo sapiens GN=TEX11 PE=1 SV=3	9	12	-0.415037	-1.31314	0.0381104	0.36443	0.254155	FALSE
39S ribosomal protein L15; mitochondrial OS=Homo sapiens GN=MRPL15 PE=1 SV=1	5	0	NA	NA	0.0382096	0.353483	0.254155	FALSE
5'-AMP-activated protein kinase subunit gamma-1 OS=Homo sapiens GN=PRKAG1 PE=1 SV=1	5	0	NA	NA	0.0382096	0.353483	0.254155	FALSE
ATP-dependent RNA helicase DDX54 OS=Homo sapiens GN=DDX54 PE=1 SV=2	5	0	NA	NA	0.0382096	0.353483	0.254155	FALSE
Annexin A1 OS=Homo sapiens GN=ANXA1 PE=1 SV=2	5	0	NA	NA	0.0382096	0.353483	0.254155	FALSE
Anoctamin-5 OS=Homo sapiens GN=ANO5 PE=1 SV=1	5	0	NA	NA	0.0382096	0.353483	0.254155	FALSE
Aspartate--tRNA ligase; cytoplasmic OS=Homo sapiens GN=DARS PE=1 SV=2	5	0	NA	NA	0.0382096	0.353483	0.254155	FALSE
Beta-1;4 N-acetylgalactosaminyltransferase 2 OS=Homo sapiens GN=B4GALNT2 PE=1 SV=2	5	0	NA	NA	0.0382096	0.353483	0.254155	FALSE
Coiled-coil domain-containing protein 159 OS=Homo sapiens GN=CCDC159 PE=2 SV=1	5	0	NA	NA	0.0382096	0.353483	0.254155	FALSE
Cyclic GMP-AMP synthase OS=Homo sapiens GN=MB21D1 PE=1 SV=2	5	0	NA	NA	0.0382096	0.353483	0.254155	FALSE
Deleted in azoospermia protein 1 OS=Homo sapiens GN=DAZ1 PE=1 SV=2	5	0	NA	NA	0.0382096	0.353483	0.254155	FALSE
Dynamin-1 OS=Homo sapiens GN=DNM1 PE=1 SV=2	5	0	NA	NA	0.0382096	0.353483	0.254155	FALSE
Exportin-2 OS=Homo sapiens GN=CSE1L PE=1 SV=3	5	0	NA	NA	0.0382096	0.353483	0.254155	FALSE
Forkhead box protein B2 OS=Homo sapiens GN=FOXB2 PE=3 SV=1	5	0	NA	NA	0.0382096	0.353483	0.254155	FALSE
Inositol-3-phosphate synthase 1 OS=Homo sapiens GN=ISYNA1 PE=1 SV=1	5	0	NA	NA	0.0382096	0.353483	0.254155	FALSE
Leucine-rich repeat neuronal protein 2 OS=Homo sapiens GN=LRRN2 PE=2 SV=2	5	0	NA	NA	0.0382096	0.353483	0.254155	FALSE
M-phase phosphoprotein 8 OS=Homo sapiens GN=MPHOSPH8 PE=1 SV=2	5	0	NA	NA	0.0382096	0.353483	0.254155	FALSE
MAP7 domain-containing protein 2 OS=Homo sapiens GN=MAP7D2 PE=1 SV=2	5	0	NA	NA	0.0382096	0.353483	0.254155	FALSE
Mitogen-activated protein kinase 6 OS=Homo sapiens GN=MAPK6 PE=1 SV=1	5	0	NA	NA	0.0382096	0.353483	0.254155	FALSE
Cluster of NKG2-A/NKG2-B type II integral membrane protein OS=Homo sapiens GN=KLRC1 PE=1 SV=2 (NKG2A_HUMAN)	5	0	NA	NA	0.0382096	0.353483	0.254155	FALSE
Nuclear receptor coactivator 5 OS=Homo sapiens GN=NCOA5 PE=1 SV=2	5	0	NA	NA	0.0382096	0.353483	0.254155	FALSE
O-acetyl-ADP-ribose deacetylase MACROD2 OS=Homo sapiens GN=MACROD2 PE=1 SV=1	5	0	NA	NA	0.0382096	0.353483	0.254155	FALSE
PDZ and LIM domain protein 5 OS=Homo sapiens GN=PDLIM5 PE=1 SV=5	5	0	NA	NA	0.0382096	0.353483	0.254155	FALSE
Probable bifunctional methylenetetrahydrofolate dehydrogenase/cyclohydrolase 2 OS=Homo sapiens GN=MTHFD2L PE=2 SV=3	5	0	NA	NA	0.0382096	0.353483	0.254155	FALSE
Protein FAM13C OS=Homo sapiens GN=FAM13C PE=1 SV=2	5	0	NA	NA	0.0382096	0.353483	0.254155	FALSE
Protein L-Myc OS=Homo sapiens GN=MYCL PE=1 SV=2	5	0	NA	NA	0.0382096	0.353483	0.254155	FALSE
Protein phosphatase 1 regulatory subunit 37 OS=Homo sapiens GN=PPP1R37 PE=1 SV=4	5	0	NA	NA	0.0382096	0.353483	0.254155	FALSE
Protocadherin beta-12 OS=Homo sapiens GN=PCDHB12 PE=2 SV=1	5	0	NA	NA	0.0382096	0.353483	0.254155	FALSE
Serine/threonine-protein phosphatase 2A 56 kDa regulatory subunit delta isoform OS=Homo sapiens GN=PPP2R5D PE=1 SV=1	5	0	NA	NA	0.0382096	0.353483	0.254155	FALSE
Sialoadhesin OS=Homo sapiens GN=SIGLEC1 PE=1 SV=2	5	0	NA	NA	0.0382096	0.353483	0.254155	FALSE
Sodium/potassium/calcium exchanger 3 OS=Homo sapiens GN=SLC24A3 PE=2 SV=4	5	0	NA	NA	0.0382096	0.353483	0.254155	FALSE
Solute carrier family 25 member 41 OS=Homo sapiens GN=SLC25A41 PE=2 SV=2	5	0	NA	NA	0.0382096	0.353483	0.254155	FALSE
Splicing factor 3B subunit 1 OS=Homo sapiens GN=SF3B1 PE=1 SV=3	5	0	NA	NA	0.0382096	0.353483	0.254155	FALSE
Succinate dehydrogenase [ubiquinone] flavoprotein subunit; mitochondrial OS=Homo sapiens GN=SDHA PE=1 SV=2	5	0	NA	NA	0.0382096	0.353483	0.254155	FALSE
Transmembrane protein 110 OS=Homo sapiens GN=TMEM110 PE=2 SV=1	5	0	NA	NA	0.0382096	0.353483	0.254155	FALSE
Uncharacterized protein FAM167A-AS1 OS=Homo sapiens GN=FAM167A-AS1 PE=4 SV=1	5	0	NA	NA	0.0382096	0.353483	0.254155	FALSE
Unconventional myosin-Ig OS=Homo sapiens GN=MYO1G PE=1 SV=2	5	0	NA	NA	0.0382096	0.353483	0.254155	FALSE
V-type proton ATPase subunit G 2 OS=Homo sapiens GN=ATP6V1G2 PE=2 SV=1	5	0	NA	NA	0.0382096	0.353483	0.254155	FALSE
Zinc finger protein 37 homolog OS=Homo sapiens GN=ZFP37 PE=2 SV=3	5	0	NA	NA	0.0382096	0.353483	0.254155	FALSE
Zinc finger protein 652 OS=Homo sapiens GN=ZNF652 PE=1 SV=3	5	0	NA	NA	0.0382096	0.353483	0.254155	FALSE
Period circadian protein homolog 3 OS=Homo sapiens GN=PER3 PE=1 SV=4	32	8	2	1.1019	0.0382598	0.343302	0.254155	FALSE
HAUS augmin-like complex subunit 8 OS=Homo sapiens GN=HAUS8 PE=1 SV=3	33	30	0.137504	-0.760599	0.0384988	0.344929	0.254155	FALSE
A disintegrin and metalloproteinase with thrombospondin motifs 9 OS=Homo sapiens GN=ADAMTS9 PE=1 SV=4	1	4	-2	-2.8981	0.0387502	0.338788	0.254155	FALSE
ATP-dependent RNA helicase DDX55 OS=Homo sapiens GN=DDX55 PE=1 SV=3	1	4	-2	-2.8981	0.0387502	0.338788	0.254155	FALSE
Actin-like protein 10 OS=Homo sapiens GN=ACTL10 PE=2 SV=1	1	4	-2	-2.8981	0.0387502	0.338788	0.254155	FALSE
Bromodomain-containing protein 9 OS=Homo sapiens GN=BRD9 PE=1 SV=2	1	4	-2	-2.8981	0.0387502	0.338788	0.254155	FALSE
Cell surface glycoprotein CD200 receptor 1 OS=Homo sapiens GN=CD200R1 PE=1 SV=2	1	4	-2	-2.8981	0.0387502	0.338788	0.254155	FALSE
Cytosolic phospholipase A2 zeta OS=Homo sapiens GN=PLA2G4F PE=2 SV=3	1	4	-2	-2.8981	0.0387502	0.338788	0.254155	FALSE
ETS domain-containing protein Elk-3 OS=Homo sapiens GN=ELK3 PE=1 SV=2	1	4	-2	-2.8981	0.0387502	0.338788	0.254155	FALSE
Elongation factor Tu GTP-binding domain-containing protein 1 OS=Homo sapiens GN=EFTUD1 PE=1 SV=2	1	4	-2	-2.8981	0.0387502	0.338788	0.254155	FALSE
FH2 domain-containing protein 1 OS=Homo sapiens GN=FHDC1 PE=1 SV=2	1	4	-2	-2.8981	0.0387502	0.338788	0.254155	FALSE
FXYD domain-containing ion transport regulator 5 OS=Homo sapiens GN=FXYD5 PE=1 SV=2	1	4	-2	-2.8981	0.0387502	0.338788	0.254155	FALSE
Hydroxycarboxylic acid receptor 2 OS=Homo sapiens GN=HCAR2 PE=1 SV=1	1	4	-2	-2.8981	0.0387502	0.338788	0.254155	FALSE
Interferon gamma receptor 1 OS=Homo sapiens GN=IFNGR1 PE=1 SV=1	1	4	-2	-2.8981	0.0387502	0.338788	0.254155	FALSE
Loss of heterozygosity 12 chromosomal region 1 protein OS=Homo sapiens GN=LOH12CR1 PE=1 SV=1	1	4	-2	-2.8981	0.0387502	0.338788	0.254155	FALSE
Metabotropic glutamate receptor 3 OS=Homo sapiens GN=GRM3 PE=1 SV=2	1	4	-2	-2.8981	0.0387502	0.338788	0.254155	FALSE
Pregnancy-specific beta-1-glycoprotein 4 OS=Homo sapiens GN=PSG4 PE=2 SV=3	1	4	-2	-2.8981	0.0387502	0.338788	0.254155	FALSE
Probable histidine--tRNA ligase; mitochondrial OS=Homo sapiens GN=HARS2 PE=1 SV=1	1	4	-2	-2.8981	0.0387502	0.338788	0.254155	FALSE
Protein FAM198B OS=Homo sapiens GN=FAM198B PE=2 SV=1	1	4	-2	-2.8981	0.0387502	0.338788	0.254155	FALSE
Protocadherin beta-11 OS=Homo sapiens GN=PCDHB11 PE=2 SV=1	1	4	-2	-2.8981	0.0387502	0.338788	0.254155	FALSE
Pulmonary surfactant-associated protein D OS=Homo sapiens GN=SFTPD PE=1 SV=3	1	4	-2	-2.8981	0.0387502	0.338788	0.254155	FALSE
RAB6-interacting golgin OS=Homo sapiens GN=GORAB PE=1 SV=1	1	4	-2	-2.8981	0.0387502	0.338788	0.254155	FALSE
Radial spoke head protein 4 homolog A OS=Homo sapiens GN=RSPH4A PE=1 SV=1	1	4	-2	-2.8981	0.0387502	0.338788	0.254155	FALSE
RasGAP-activating-like protein 1 OS=Homo sapiens GN=RASAL1 PE=1 SV=3	1	4	-2	-2.8981	0.0387502	0.338788	0.254155	FALSE
Reticulon-1 OS=Homo sapiens GN=RTN1 PE=1 SV=1	1	4	-2	-2.8981	0.0387502	0.338788	0.254155	FALSE
Ribosome-releasing factor 2; mitochondrial OS=Homo sapiens GN=GFM2 PE=1 SV=1	1	4	-2	-2.8981	0.0387502	0.338788	0.254155	FALSE
Serine/threonine-protein kinase PAK 2 OS=Homo sapiens GN=PAK2 PE=1 SV=3	1	4	-2	-2.8981	0.0387502	0.338788	0.254155	FALSE
Solute carrier family 12 member 6 OS=Homo sapiens GN=SLC12A6 PE=1 SV=2	1	4	-2	-2.8981	0.0387502	0.338788	0.254155	FALSE
Spliceosome RNA helicase DDX39B OS=Homo sapiens GN=DDX39B PE=1 SV=1	1	4	-2	-2.8981	0.0387502	0.338788	0.254155	FALSE
Stromal cell-derived factor 2-like protein 1 OS=Homo sapiens GN=SDF2L1 PE=1 SV=2	1	4	-2	-2.8981	0.0387502	0.338788	0.254155	FALSE
Type II inositol 1;4;5-trisphosphate 5-phosphatase OS=Homo sapiens GN=INPP5B PE=1 SV=4	1	4	-2	-2.8981	0.0387502	0.338788	0.254155	FALSE
WD repeat domain-containing protein 83 OS=Homo sapiens GN=WDR83 PE=1 SV=1	1	4	-2	-2.8981	0.0387502	0.338788	0.254155	FALSE
Zinc finger protein 169 OS=Homo sapiens GN=ZNF169 PE=1 SV=3	1	4	-2	-2.8981	0.0387502	0.338788	0.254155	FALSE
Zinc transporter ZIP10 OS=Homo sapiens GN=SLC39A10 PE=1 SV=2	1	4	-2	-2.8981	0.0387502	0.338788	0.254155	FALSE
DNA polymerase theta OS=Homo sapiens GN=POLQ PE=1 SV=2	14	16	-0.192645	-1.09075	0.0395013	0.336961	0.258342	FALSE
Microprocessor complex subunit DGCR8 OS=Homo sapiens GN=DGCR8 PE=1 SV=1	14	16	-0.192645	-1.09075	0.0395013	0.336961	0.258342	FALSE
Arginase-1 OS=Homo sapiens GN=ARG1 PE=1 SV=2	0	2	NA	NA	0.0402257	0.340223	0.259298	FALSE
Cyclin-dependent kinase 18 OS=Homo sapiens GN=CDK18 PE=1 SV=3	0	2	NA	NA	0.0402257	0.340223	0.259298	FALSE
Endonuclease/exonuclease/phosphatase family domain-containing protein 1 OS=Homo sapiens GN=EEPD1 PE=1 SV=2	0	2	NA	NA	0.0402257	0.340223	0.259298	FALSE
Galectin-3 OS=Homo sapiens GN=LGALS3 PE=1 SV=5	0	2	NA	NA	0.0402257	0.340223	0.259298	FALSE
Paired box protein Pax-4 OS=Homo sapiens GN=PAX4 PE=1 SV=1	0	2	NA	NA	0.0402257	0.340223	0.259298	FALSE
Probable tubulin polyglutamylase TTLL1 OS=Homo sapiens GN=TTLL1 PE=2 SV=1	0	2	NA	NA	0.0402257	0.340223	0.259298	FALSE
Protein HID1 OS=Homo sapiens GN=HID1 PE=1 SV=1	0	2	NA	NA	0.0402257	0.340223	0.259298	FALSE
Rho guanine nucleotide exchange factor 10-like protein OS=Homo sapiens GN=ARHGEF10L PE=1 SV=3	0	2	NA	NA	0.0402257	0.340223	0.259298	FALSE
WAP four-disulfide core domain protein 1 OS=Homo sapiens GN=WFDC1 PE=2 SV=2	0	2	NA	NA	0.0402257	0.340223	0.259298	FALSE
Zinc finger protein 214 OS=Homo sapiens GN=ZNF214 PE=2 SV=2	0	2	NA	NA	0.0402257	0.340223	0.259298	FALSE
Inter-alpha-trypsin inhibitor heavy chain H5 OS=Homo sapiens GN=ITIH5 PE=2 SV=2	69	23	1.58496	0.686859	0.0402707	0.337968	0.259298	FALSE
Apoptosis inhibitor 5 OS=Homo sapiens GN=API5 PE=1 SV=3	22	22	0	-0.898103	0.0405265	0.339637	0.25935	FALSE
Cluster of Ig kappa chain V-I region EU OS=Homo sapiens PE=1 SV=1 (KV106_HUMAN)	57	18	1.66297	0.764862	0.0408152	0.341576	0.25935	FALSE
Homeobox protein Hox-B3 OS=Homo sapiens GN=HOXB3 PE=2 SV=2	351	155	1.1792	0.2811	0.0408863	0.341693	0.25935	FALSE
ADP-ribosylation factor-binding protein GGA1 OS=Homo sapiens GN=GGA1 PE=1 SV=1	14	2	2.80735	1.90925	0.0409142	0.340021	0.25935	FALSE
Hephaestin-like protein 1 OS=Homo sapiens GN=HEPHL1 PE=2 SV=2	14	2	2.80735	1.90925	0.0409142	0.340021	0.25935	FALSE
Peroxidasin homolog OS=Homo sapiens GN=PXDN PE=1 SV=2	14	2	2.80735	1.90925	0.0409142	0.340021	0.25935	FALSE
Substance-P receptor OS=Homo sapiens GN=TACR1 PE=1 SV=1	14	2	2.80735	1.90925	0.0409142	0.340021	0.25935	FALSE
Ubiquitin carboxyl-terminal hydrolase 15 OS=Homo sapiens GN=USP15 PE=1 SV=3	14	2	2.80735	1.90925	0.0409142	0.340021	0.25935	FALSE
V-type proton ATPase 116 kDa subunit a isoform 4 OS=Homo sapiens GN=ATP6V0A4 PE=1 SV=2	14	2	2.80735	1.90925	0.0409142	0.340021	0.25935	FALSE
Vam6/Vps39-like protein OS=Homo sapiens GN=VPS39 PE=1 SV=2	14	2	2.80735	1.90925	0.0409142	0.340021	0.25935	FALSE
Collagen alpha-1(I) chain OS=Homo sapiens GN=COL1A1 PE=1 SV=5	18	19	-0.0780025	-0.976106	0.0409579	0.338499	0.25935	FALSE
Collagen alpha-1(VI) chain OS=Homo sapiens GN=COL6A1 PE=1 SV=3	29	7	2.05063	1.15252	0.0409859	0.338261	0.25935	FALSE
Transmembrane protein 40 OS=Homo sapiens GN=TMEM40 PE=1 SV=2	37	10	1.88753	0.989422	0.0410151	0.338035	0.25935	FALSE
Ankyrin repeat domain-containing protein 27 OS=Homo sapiens GN=ANKRD27 PE=1 SV=2	8	11	-0.459432	-1.35753	0.0415116	0.340715	0.260581	FALSE
Melanoma-associated antigen D4 OS=Homo sapiens GN=MAGED4 PE=1 SV=3	8	11	-0.459432	-1.35753	0.0415116	0.340715	0.260581	FALSE
Protein FAM179B OS=Homo sapiens GN=FAM179B PE=1 SV=4	8	11	-0.459432	-1.35753	0.0415116	0.340715	0.260581	FALSE
Tubulin polyglutamylase TTLL7 OS=Homo sapiens GN=TTLL7 PE=2 SV=2	8	11	-0.459432	-1.35753	0.0415116	0.340715	0.260581	FALSE
Uncharacterized protein C6orf201 OS=Homo sapiens GN=C6orf201 PE=2 SV=3	8	11	-0.459432	-1.35753	0.0415116	0.340715	0.260581	FALSE
Oxygen-regulated protein 1 OS=Homo sapiens GN=RP1 PE=1 SV=1	57	46	0.309328	-0.588775	0.0416082	0.339871	0.260581	FALSE
Uncharacterized protein KIAA1107 OS=Homo sapiens GN=KIAA1107 PE=1 SV=2	57	46	0.309328	-0.588775	0.0416082	0.339871	0.260581	FALSE
Keratin; type II cytoskeletal 8 OS=Homo sapiens GN=KRT8 PE=1 SV=7	71	55	0.368387	-0.529716	0.0430883	0.35124	0.269481	FALSE
Dynamin-binding protein OS=Homo sapiens GN=DNMBP PE=1 SV=1	26	6	2.11548	1.21737	0.0434572	0.353523	0.271048	FALSE
Gamma-aminobutyric acid type B receptor subunit 2 OS=Homo sapiens GN=GABBR2 PE=1 SV=1	26	6	2.11548	1.21737	0.0434572	0.353523	0.271048	FALSE
U3 small nucleolar RNA-associated protein 14 homolog C OS=Homo sapiens GN=UTP14C PE=1 SV=1	13	15	-0.206451	-1.10455	0.0439623	0.356902	0.273826	FALSE
RNA-binding protein Musashi homolog 2 OS=Homo sapiens GN=MSI2 PE=1 SV=1	80	28	1.51457	0.61647	0.0445711	0.361353	0.276962	FALSE
Complement component C7 OS=Homo sapiens GN=C7 PE=1 SV=2	34	9	1.91754	1.01943	0.0447665	0.362445	0.276962	FALSE
ATP-dependent 6-phosphofructokinase; platelet type OS=Homo sapiens GN=PFKP PE=1 SV=2	7	10	-0.514573	-1.41268	0.044942	0.362635	0.276962	FALSE
Frizzled-3 OS=Homo sapiens GN=FZD3 PE=1 SV=1	7	10	-0.514573	-1.41268	0.044942	0.362635	0.276962	FALSE
General transcription factor 3C polypeptide 4 OS=Homo sapiens GN=GTF3C4 PE=1 SV=2	7	10	-0.514573	-1.41268	0.044942	0.362635	0.276962	FALSE
Prelamin-A/C OS=Homo sapiens GN=LMNA PE=1 SV=1	7	10	-0.514573	-1.41268	0.044942	0.362635	0.276962	FALSE
Trinucleotide repeat-containing gene 6C protein OS=Homo sapiens GN=TNRC6C PE=1 SV=3	73	25	1.54597	0.647865	0.045011	0.361968	0.276962	FALSE
Complement component C8 gamma chain OS=Homo sapiens GN=C8G PE=1 SV=3	17	3	2.5025	1.6044	0.0452468	0.362887	0.276962	FALSE
Proline-rich protein 11 OS=Homo sapiens GN=PRR11 PE=1 SV=1	17	3	2.5025	1.6044	0.0452468	0.362887	0.276962	FALSE
Cluster of WAS protein family homolog 6 OS=Homo sapiens GN=WASH6P PE=1 SV=3 (WASH6_HUMAN)	17	3	2.5025	1.6044	0.0452468	0.362887	0.276962	FALSE
DDB1- and CUL4-associated factor 11 OS=Homo sapiens GN=DCAF11 PE=1 SV=1	21	21	0	-0.898103	0.0453657	0.362865	0.276962	FALSE
Attractin OS=Homo sapiens GN=ATRN PE=1 SV=2	23	5	2.20163	1.30353	0.0453768	0.362468	0.276962	FALSE
Keratin; type II cytoskeletal 72 OS=Homo sapiens GN=KRT72 PE=1 SV=2	76	58	0.389947	-0.508156	0.0455611	0.363453	0.276962	FALSE
Calcium-activated chloride channel regulator 2 OS=Homo sapiens GN=CLCA2 PE=1 SV=2	10	1	3.32193	2.42383	0.0456758	0.36243	0.276962	FALSE
Cilia- and flagella-associated protein 58 OS=Homo sapiens GN=CFAP58 PE=1 SV=1	10	1	3.32193	2.42383	0.0456758	0.36243	0.276962	FALSE
Hepatocyte nuclear factor 3-beta OS=Homo sapiens GN=FOXA2 PE=1 SV=1	10	1	3.32193	2.42383	0.0456758	0.36243	0.276962	FALSE
LIM/homeobox protein Lhx5 OS=Homo sapiens GN=LHX5 PE=2 SV=1	10	1	3.32193	2.42383	0.0456758	0.36243	0.276962	FALSE
Protein FAM216A OS=Homo sapiens GN=FAM216A PE=2 SV=1	10	1	3.32193	2.42383	0.0456758	0.36243	0.276962	FALSE
Protein FAM73B OS=Homo sapiens GN=FAM73B PE=1 SV=1	10	1	3.32193	2.42383	0.0456758	0.36243	0.276962	FALSE
Putative protein SNX29P2 OS=Homo sapiens GN=SNX29P2 PE=5 SV=2	10	1	3.32193	2.42383	0.0456758	0.36243	0.276962	FALSE
TRIO and F-actin-binding protein OS=Homo sapiens GN=TRIOBP PE=1 SV=3	17	18	-0.0824622	-0.980565	0.0458095	0.361568	0.277405	FALSE
Nucleolar and coiled-body phosphoprotein 1 OS=Homo sapiens GN=NOLC1 PE=1 SV=2	95	70	0.440573	-0.45753	0.0462226	0.364347	0.278607	FALSE
Alpha-mannosidase 2 OS=Homo sapiens GN=MAN2A1 PE=1 SV=2	20	4	2.32193	1.42383	0.0462515	0.363613	0.278607	FALSE
Cyclin-dependent kinase-like 5 OS=Homo sapiens GN=CDKL5 PE=1 SV=1	20	4	2.32193	1.42383	0.0462515	0.363613	0.278607	FALSE
StAR-related lipid transfer protein 13 OS=Homo sapiens GN=STARD13 PE=1 SV=2	20	4	2.32193	1.42383	0.0462515	0.363613	0.278607	FALSE
Protein KIAA2022 OS=Homo sapiens GN=KIAA2022 PE=2 SV=1	382	171	1.15958	0.261473	0.0464198	0.363978	0.279254	FALSE
Uncharacterized protein CXorf66 OS=Homo sapiens GN=CXorf66 PE=2 SV=1	82	29	1.49957	0.601468	0.0466138	0.365019	0.280053	FALSE
Prolow-density lipoprotein receptor-related protein 1 OS=Homo sapiens GN=LRP1 PE=1 SV=2	75	26	1.52838	0.630276	0.0473386	0.370209	0.280304	FALSE
Cadherin EGF LAG seven-pass G-type receptor 2 OS=Homo sapiens GN=CELSR2 PE=1 SV=1	6	9	-0.584963	-1.48307	0.0482295	0.374964	0.280304	FALSE
Catechol O-methyltransferase OS=Homo sapiens GN=COMT PE=1 SV=2	6	9	-0.584963	-1.48307	0.0482295	0.374964	0.280304	FALSE
Centrosomal protein of 97 kDa OS=Homo sapiens GN=CEP97 PE=1 SV=1	6	9	-0.584963	-1.48307	0.0482295	0.374964	0.280304	FALSE
E3 ubiquitin-protein ligase RNF123 OS=Homo sapiens GN=RNF123 PE=1 SV=1	6	9	-0.584963	-1.48307	0.0482295	0.374964	0.280304	FALSE
Histone H1.4 OS=Homo sapiens GN=HIST1H1E PE=1 SV=2	6	9	-0.584963	-1.48307	0.0482295	0.374964	0.280304	FALSE
Nuclear factor of activated T-cells 5 OS=Homo sapiens GN=NFAT5 PE=1 SV=1	6	9	-0.584963	-1.48307	0.0482295	0.374964	0.280304	FALSE
Unconventional myosin-Va OS=Homo sapiens GN=MYO5A PE=1 SV=2	6	9	-0.584963	-1.48307	0.0482295	0.374964	0.280304	FALSE
Zinc finger MYND domain-containing protein 11 OS=Homo sapiens GN=ZMYND11 PE=1 SV=2	6	9	-0.584963	-1.48307	0.0482295	0.374964	0.280304	FALSE
Constitutive coactivator of PPAR-gamma-like protein 1 OS=Homo sapiens GN=FAM120A PE=1 SV=2	31	8	1.9542	1.05609	0.0486624	0.376125	0.280304	FALSE
28S ribosomal protein S7; mitochondrial OS=Homo sapiens GN=MRPS7 PE=1 SV=2	12	14	-0.222392	-1.1205	0.0489137	0.376847	0.280304	FALSE
DNA-binding protein SATB1 OS=Homo sapiens GN=SATB1 PE=1 SV=1	12	14	-0.222392	-1.1205	0.0489137	0.376847	0.280304	FALSE
HMG box-containing protein 1 OS=Homo sapiens GN=HBP1 PE=1 SV=2	12	14	-0.222392	-1.1205	0.0489137	0.376847	0.280304	FALSE
Myelin P2 protein OS=Homo sapiens GN=PMP2 PE=1 SV=3	12	14	-0.222392	-1.1205	0.0489137	0.376847	0.280304	FALSE
1-phosphatidylinositol 4;5-bisphosphate phosphodiesterase beta-3 OS=Homo sapiens GN=PLCB3 PE=1 SV=2	2	5	-1.32193	-2.22003	0.0493521	0.373	0.280304	FALSE
5-hydroxytryptamine receptor 3A OS=Homo sapiens GN=HTR3A PE=1 SV=1	2	5	-1.32193	-2.22003	0.0493521	0.373	0.280304	FALSE
Ashwin OS=Homo sapiens GN=C2orf49 PE=1 SV=1	2	5	-1.32193	-2.22003	0.0493521	0.373	0.280304	FALSE
Caspase recruitment domain-containing protein 14 OS=Homo sapiens GN=CARD14 PE=1 SV=2	2	5	-1.32193	-2.22003	0.0493521	0.373	0.280304	FALSE
Cell division cycle-associated protein 7 OS=Homo sapiens GN=CDCA7 PE=1 SV=1	2	5	-1.32193	-2.22003	0.0493521	0.373	0.280304	FALSE
Genetic suppressor element 1 OS=Homo sapiens GN=GSE1 PE=1 SV=3	2	5	-1.32193	-2.22003	0.0493521	0.373	0.280304	FALSE
Glia-derived nexin OS=Homo sapiens GN=SERPINE2 PE=1 SV=1	2	5	-1.32193	-2.22003	0.0493521	0.373	0.280304	FALSE
Intercellular adhesion molecule 1 OS=Homo sapiens GN=ICAM1 PE=1 SV=2	2	5	-1.32193	-2.22003	0.0493521	0.373	0.280304	FALSE
Lysine-specific demethylase 5B OS=Homo sapiens GN=KDM5B PE=1 SV=3	2	5	-1.32193	-2.22003	0.0493521	0.373	0.280304	FALSE
MAPK/MAK/MRK overlapping kinase OS=Homo sapiens GN=MOK PE=2 SV=1	2	5	-1.32193	-2.22003	0.0493521	0.373	0.280304	FALSE
Myotilin OS=Homo sapiens GN=MYOT PE=1 SV=2	2	5	-1.32193	-2.22003	0.0493521	0.373	0.280304	FALSE
Oxidation resistance protein 1 OS=Homo sapiens GN=OXR1 PE=1 SV=2	2	5	-1.32193	-2.22003	0.0493521	0.373	0.280304	FALSE
PH domain leucine-rich repeat-containing protein phosphatase 2 OS=Homo sapiens GN=PHLPP2 PE=1 SV=3	2	5	-1.32193	-2.22003	0.0493521	0.373	0.280304	FALSE
Phosphatidylinositol 4;5-bisphosphate 3-kinase catalytic subunit gamma isoform OS=Homo sapiens GN=PIK3CG PE=1 SV=3	2	5	-1.32193	-2.22003	0.0493521	0.373	0.280304	FALSE
Phosphoinositide 3-kinase regulatory subunit 5 OS=Homo sapiens GN=PIK3R5 PE=1 SV=1	2	5	-1.32193	-2.22003	0.0493521	0.373	0.280304	FALSE
Probable E3 ubiquitin-protein ligase HERC4 OS=Homo sapiens GN=HERC4 PE=1 SV=1	2	5	-1.32193	-2.22003	0.0493521	0.373	0.280304	FALSE
Programmed cell death protein 4 OS=Homo sapiens GN=PDCD4 PE=1 SV=2	2	5	-1.32193	-2.22003	0.0493521	0.373	0.280304	FALSE
Protein FRG2-like-2 OS=Homo sapiens GN=FRG2C PE=3 SV=1	2	5	-1.32193	-2.22003	0.0493521	0.373	0.280304	FALSE
Protein MMS22-like OS=Homo sapiens GN=MMS22L PE=1 SV=3	2	5	-1.32193	-2.22003	0.0493521	0.373	0.280304	FALSE
Protocadherin gamma-C3 OS=Homo sapiens GN=PCDHGC3 PE=1 SV=1	2	5	-1.32193	-2.22003	0.0493521	0.373	0.280304	FALSE
Serine/threonine-protein kinase ULK3 OS=Homo sapiens GN=ULK3 PE=1 SV=2	2	5	-1.32193	-2.22003	0.0493521	0.373	0.280304	FALSE
Trafficking protein particle complex subunit 11 OS=Homo sapiens GN=TRAPPC11 PE=1 SV=2	2	5	-1.32193	-2.22003	0.0493521	0.373	0.280304	FALSE
Transcription factor MafF OS=Homo sapiens GN=MAFF PE=1 SV=2	2	5	-1.32193	-2.22003	0.0493521	0.373	0.280304	FALSE
Ubiquitin carboxyl-terminal hydrolase 47 OS=Homo sapiens GN=USP47 PE=1 SV=3	2	5	-1.32193	-2.22003	0.0493521	0.373	0.280304	FALSE
X-ray repair cross-complementing protein 6 OS=Homo sapiens GN=XRCC6 PE=1 SV=2	2	5	-1.32193	-2.22003	0.0493521	0.373	0.280304	FALSE
Zinc finger protein basonuclin-1 OS=Homo sapiens GN=BNC1 PE=1 SV=2	2	5	-1.32193	-2.22003	0.0493521	0.373	0.280304	FALSE
Collagen alpha-1(XVII) chain OS=Homo sapiens GN=COL17A1 PE=1 SV=3	34	30	0.180572	-0.717531	0.0493638	0.366817	0.280304	FALSE
Low-density lipoprotein receptor-related protein 2 OS=Homo sapiens GN=LRP2 PE=1 SV=3	86	31	1.47207	0.573965	0.0506147	0.375644	0.280304	FALSE
Opticin OS=Homo sapiens GN=OPTC PE=1 SV=1	139	55	1.33758	0.439478	0.0509379	0.377573	0.280304	FALSE
Aldehyde dehydrogenase; dimeric NADP-preferring OS=Homo sapiens GN=ALDH3A1 PE=1 SV=3	5	8	-0.678072	-1.57617	0.051076	0.375333	0.280304	FALSE
Bromodomain adjacent to zinc finger domain protein 1A OS=Homo sapiens GN=BAZ1A PE=1 SV=2	5	8	-0.678072	-1.57617	0.051076	0.375333	0.280304	FALSE
CREB3 regulatory factor OS=Homo sapiens GN=CREBRF PE=1 SV=2	5	8	-0.678072	-1.57617	0.051076	0.375333	0.280304	FALSE
Cadherin EGF LAG seven-pass G-type receptor 1 OS=Homo sapiens GN=CELSR1 PE=1 SV=1	5	8	-0.678072	-1.57617	0.051076	0.375333	0.280304	FALSE
Desmoglein-3 OS=Homo sapiens GN=DSG3 PE=1 SV=2	5	8	-0.678072	-1.57617	0.051076	0.375333	0.280304	FALSE
E3 ubiquitin-protein ligase BRE1A OS=Homo sapiens GN=RNF20 PE=1 SV=2	5	8	-0.678072	-1.57617	0.051076	0.375333	0.280304	FALSE
Membrane-bound transcription factor site-1 protease OS=Homo sapiens GN=MBTPS1 PE=1 SV=1	5	8	-0.678072	-1.57617	0.051076	0.375333	0.280304	FALSE
Methylmalonate-semialdehyde dehydrogenase [acylating]; mitochondrial OS=Homo sapiens GN=ALDH6A1 PE=1 SV=2	5	8	-0.678072	-1.57617	0.051076	0.375333	0.280304	FALSE
Neuroligin-1 OS=Homo sapiens GN=NLGN1 PE=1 SV=2	5	8	-0.678072	-1.57617	0.051076	0.375333	0.280304	FALSE
Neutral amino acid transporter A OS=Homo sapiens GN=SLC1A4 PE=1 SV=1	5	8	-0.678072	-1.57617	0.051076	0.375333	0.280304	FALSE
Phosphorylase b kinase regulatory subunit beta OS=Homo sapiens GN=PHKB PE=1 SV=3	5	8	-0.678072	-1.57617	0.051076	0.375333	0.280304	FALSE
Pyruvate dehydrogenase phosphatase regulatory subunit; mitochondrial OS=Homo sapiens GN=PDPR PE=1 SV=2	5	8	-0.678072	-1.57617	0.051076	0.375333	0.280304	FALSE
Ras-related protein Rab-3B OS=Homo sapiens GN=RAB3B PE=1 SV=2	5	8	-0.678072	-1.57617	0.051076	0.375333	0.280304	FALSE
Supervillin OS=Homo sapiens GN=SVIL PE=1 SV=2	16	17	-0.0874628	-0.985566	0.0512647	0.3735	0.280304	FALSE
Mastermind-like protein 2 OS=Homo sapiens GN=MAML2 PE=1 SV=2	43	36	0.25634	-0.641763	0.0513555	0.373705	0.280304	FALSE
Transcription factor GATA-6 OS=Homo sapiens GN=GATA6 PE=1 SV=2	46	14	1.71621	0.818104	0.0516898	0.375679	0.280304	FALSE
Ubinuclein-2 OS=Homo sapiens GN=UBN2 PE=1 SV=2	41	12	1.77259	0.874486	0.0520477	0.377821	0.280304	FALSE
Sciellin OS=Homo sapiens GN=SCEL PE=1 SV=2	58	19	1.61005	0.71195	0.0523985	0.379905	0.280304	FALSE
Xylosyltransferase 1 OS=Homo sapiens GN=XYLT1 PE=1 SV=1	28	7	2	1.1019	0.0525945	0.380863	0.280304	FALSE
All-trans-retinol 13;14-reductase OS=Homo sapiens GN=RETSAT PE=1 SV=2	3	6	-1	-1.8981	0.0529607	0.377333	0.280304	FALSE
Cat eye syndrome critical region protein 6 OS=Homo sapiens GN=CECR6 PE=2 SV=1	3	6	-1	-1.8981	0.0529607	0.377333	0.280304	FALSE
Clathrin heavy chain 1 OS=Homo sapiens GN=CLTC PE=1 SV=5	3	6	-1	-1.8981	0.0529607	0.377333	0.280304	FALSE
Complement C1q tumor necrosis factor-related protein 3 OS=Homo sapiens GN=C1QTNF3 PE=1 SV=1	3	6	-1	-1.8981	0.0529607	0.377333	0.280304	FALSE
Copper homeostasis protein cutC homolog OS=Homo sapiens GN=CUTC PE=1 SV=1	3	6	-1	-1.8981	0.0529607	0.377333	0.280304	FALSE
Fibroblast growth factor 13 OS=Homo sapiens GN=FGF13 PE=1 SV=1	3	6	-1	-1.8981	0.0529607	0.377333	0.280304	FALSE
HAUS augmin-like complex subunit 5 OS=Homo sapiens GN=HAUS5 PE=1 SV=2	3	6	-1	-1.8981	0.0529607	0.377333	0.280304	FALSE
HHIP-like protein 2 OS=Homo sapiens GN=HHIPL2 PE=1 SV=1	3	6	-1	-1.8981	0.0529607	0.377333	0.280304	FALSE
Lysine-specific demethylase PHF2 OS=Homo sapiens GN=PHF2 PE=1 SV=4	3	6	-1	-1.8981	0.0529607	0.377333	0.280304	FALSE
Malate dehydrogenase; mitochondrial OS=Homo sapiens GN=MDH2 PE=1 SV=3	3	6	-1	-1.8981	0.0529607	0.377333	0.280304	FALSE
NF-X1-type zinc finger protein NFXL1 OS=Homo sapiens GN=NFXL1 PE=1 SV=2	3	6	-1	-1.8981	0.0529607	0.377333	0.280304	FALSE
Olfactory receptor 51F2 OS=Homo sapiens GN=OR51F2 PE=2 SV=2	3	6	-1	-1.8981	0.0529607	0.377333	0.280304	FALSE
Peptidyl-prolyl cis-trans isomerase FKBP5 OS=Homo sapiens GN=FKBP5 PE=1 SV=2	3	6	-1	-1.8981	0.0529607	0.377333	0.280304	FALSE
Piezo-type mechanosensitive ion channel component 1 OS=Homo sapiens GN=PIEZO1 PE=1 SV=4	3	6	-1	-1.8981	0.0529607	0.377333	0.280304	FALSE
Pleckstrin homology domain-containing family G member 6 OS=Homo sapiens GN=PLEKHG6 PE=1 SV=3	3	6	-1	-1.8981	0.0529607	0.377333	0.280304	FALSE
RNA-binding protein 40 OS=Homo sapiens GN=RNPC3 PE=1 SV=1	3	6	-1	-1.8981	0.0529607	0.377333	0.280304	FALSE
Ras-related protein Rab-3D OS=Homo sapiens GN=RAB3D PE=1 SV=1	3	6	-1	-1.8981	0.0529607	0.377333	0.280304	FALSE
Receptor-type tyrosine-protein kinase FLT3 OS=Homo sapiens GN=FLT3 PE=1 SV=2	3	6	-1	-1.8981	0.0529607	0.377333	0.280304	FALSE
Sodium/hydrogen exchanger 11 OS=Homo sapiens GN=SLC9C2 PE=2 SV=1	3	6	-1	-1.8981	0.0529607	0.377333	0.280304	FALSE
Sorbitol dehydrogenase OS=Homo sapiens GN=SORD PE=1 SV=4	3	6	-1	-1.8981	0.0529607	0.377333	0.280304	FALSE
Sulfhydryl oxidase 2 OS=Homo sapiens GN=QSOX2 PE=1 SV=3	3	6	-1	-1.8981	0.0529607	0.377333	0.280304	FALSE
Syntaxin-binding protein 2 OS=Homo sapiens GN=STXBP2 PE=1 SV=2	3	6	-1	-1.8981	0.0529607	0.377333	0.280304	FALSE
Tetratricopeptide repeat protein 12 OS=Homo sapiens GN=TTC12 PE=1 SV=2	3	6	-1	-1.8981	0.0529607	0.377333	0.280304	FALSE
Transmembrane protein 214 OS=Homo sapiens GN=TMEM214 PE=1 SV=2	3	6	-1	-1.8981	0.0529607	0.377333	0.280304	FALSE
UPF0469 protein KIAA0907 OS=Homo sapiens GN=KIAA0907 PE=1 SV=1	3	6	-1	-1.8981	0.0529607	0.377333	0.280304	FALSE
Uncharacterized protein KIAA0556 OS=Homo sapiens GN=KIAA0556 PE=1 SV=4	3	6	-1	-1.8981	0.0529607	0.377333	0.280304	FALSE
Adenylate cyclase type 6 OS=Homo sapiens GN=ADCY6 PE=1 SV=2	4	7	-0.807355	-1.70546	0.052962	0.368327	0.280304	FALSE
B-cell CLL/lymphoma 7 protein family member A OS=Homo sapiens GN=BCL7A PE=1 SV=1	4	7	-0.807355	-1.70546	0.052962	0.368327	0.280304	FALSE
Cytochrome P450 2C9 OS=Homo sapiens GN=CYP2C9 PE=1 SV=3	4	7	-0.807355	-1.70546	0.052962	0.368327	0.280304	FALSE
E3 ubiquitin-protein ligase listerin OS=Homo sapiens GN=LTN1 PE=1 SV=6	4	7	-0.807355	-1.70546	0.052962	0.368327	0.280304	FALSE
Mitochondrial sodium/hydrogen exchanger 9B2 OS=Homo sapiens GN=SLC9B2 PE=1 SV=2	4	7	-0.807355	-1.70546	0.052962	0.368327	0.280304	FALSE
Nucleotide exchange factor SIL1 OS=Homo sapiens GN=SIL1 PE=1 SV=1	4	7	-0.807355	-1.70546	0.052962	0.368327	0.280304	FALSE
Periodic tryptophan protein 1 homolog OS=Homo sapiens GN=PWP1 PE=1 SV=1	4	7	-0.807355	-1.70546	0.052962	0.368327	0.280304	FALSE
Phosphatidylinositol 4-phosphate 5-kinase type-1 gamma OS=Homo sapiens GN=PIP5K1C PE=1 SV=2	4	7	-0.807355	-1.70546	0.052962	0.368327	0.280304	FALSE
Plexin-B1 OS=Homo sapiens GN=PLXNB1 PE=1 SV=3	4	7	-0.807355	-1.70546	0.052962	0.368327	0.280304	FALSE
Potassium voltage-gated channel subfamily H member 1 OS=Homo sapiens GN=KCNH1 PE=1 SV=1	4	7	-0.807355	-1.70546	0.052962	0.368327	0.280304	FALSE
Putative protein RFPL3S OS=Homo sapiens GN=RFPL3S PE=2 SV=1	4	7	-0.807355	-1.70546	0.052962	0.368327	0.280304	FALSE
Solute carrier family 2; facilitated glucose transporter member 7 OS=Homo sapiens GN=SLC2A7 PE=2 SV=2	4	7	-0.807355	-1.70546	0.052962	0.368327	0.280304	FALSE
Cluster of Ubiquitin carboxyl-terminal hydrolase 17-like protein 5 OS=Homo sapiens GN=USP17L5 PE=3 SV=2 (U17L5_HUMAN)	4	7	-0.807355	-1.70546	0.052962	0.368327	0.280304	FALSE
WD repeat-containing protein 81 OS=Homo sapiens GN=WDR81 PE=1 SV=2	4	7	-0.807355	-1.70546	0.052962	0.368327	0.280304	FALSE
Zinc finger MYM-type protein 1 OS=Homo sapiens GN=ZMYM1 PE=2 SV=1	4	7	-0.807355	-1.70546	0.052962	0.368327	0.280304	FALSE
Ig heavy chain V-I region HG3 OS=Homo sapiens PE=3 SV=1	63	49	0.36257	-0.535533	0.0537864	0.370604	0.284338	FALSE
Forkhead box protein O3 OS=Homo sapiens GN=FOXO3 PE=1 SV=1	11	13	-0.241008	-1.13911	0.0543974	0.374382	0.287237	FALSE
Titin OS=Homo sapiens GN=TTN PE=1 SV=4	421	263	0.678757	-0.219346	0.0545709	0.375144	0.287821	FALSE
Cell division cycle-associated protein 2 OS=Homo sapiens GN=CDCA2 PE=1 SV=2	23	22	0.0641303	-0.833973	0.0547144	0.375481	0.287914	FALSE
Zinc finger protein 354A OS=Homo sapiens GN=ZNF354A PE=2 SV=2	23	22	0.0641303	-0.833973	0.0547144	0.375481	0.287914	FALSE
E3 ubiquitin-protein ligase CBL OS=Homo sapiens GN=CBL PE=1 SV=2	67	23	1.54253	0.644424	0.0559465	0.383276	0.29406	FALSE
Hepatocyte growth factor OS=Homo sapiens GN=HGF PE=1 SV=2	33	9	1.87447	0.976366	0.0562639	0.384787	0.295051	FALSE
Retinitis pigmentosa 1-like 1 protein OS=Homo sapiens GN=RP1L1 PE=1 SV=4	33	9	1.87447	0.976366	0.0562639	0.384787	0.295051	FALSE
Glucocorticoid-induced transcript 1 protein OS=Homo sapiens GN=GLCCI1 PE=1 SV=1	25	6	2.05889	1.16079	0.0563712	0.384859	0.295275	FALSE
Exocyst complex component 1 OS=Homo sapiens GN=EXOC1 PE=1 SV=4	19	19	0	-0.898103	0.0569667	0.388259	0.297635	FALSE
Putative uncharacterized protein PSMG3-AS1 OS=Homo sapiens GN=PSMG3-AS1 PE=5 SV=2	19	19	0	-0.898103	0.0569667	0.388259	0.297635	FALSE
Cluster of Ig mu chain C region OS=Homo sapiens GN=IGHM PE=1 SV=3 (IGHM_HUMAN)	42	35	0.263034	-0.635069	0.0570167	0.387935	0.297635	FALSE
Coagulation factor VIII OS=Homo sapiens GN=F8 PE=1 SV=1	15	16	-0.0931094	-0.991212	0.0574039	0.389459	0.298295	FALSE
NADH-ubiquinone oxidoreductase chain 4 OS=Homo sapiens GN=MT-ND4 PE=1 SV=1	15	16	-0.0931094	-0.991212	0.0574039	0.389459	0.298295	FALSE
Probable helicase with zinc finger domain OS=Homo sapiens GN=HELZ PE=1 SV=2	15	16	-0.0931094	-0.991212	0.0574039	0.389459	0.298295	FALSE
Zinc finger protein 518A OS=Homo sapiens GN=ZNF518A PE=2 SV=2	15	16	-0.0931094	-0.991212	0.0574039	0.389459	0.298295	FALSE
Fibronectin type III domain-containing protein 3B OS=Homo sapiens GN=FNDC3B PE=1 SV=2	26	24	0.115477	-0.782626	0.0576812	0.390231	0.298783	FALSE
Brain-specific angiogenesis inhibitor 1-associated protein 2 OS=Homo sapiens GN=BAIAP2 PE=1 SV=1	13	2	2.70044	1.80234	0.0578894	0.390312	0.298783	FALSE
Echinoderm microtubule-associated protein-like 5 OS=Homo sapiens GN=EML5 PE=2 SV=3	13	2	2.70044	1.80234	0.0578894	0.390312	0.298783	FALSE
Heterogeneous nuclear ribonucleoprotein A0 OS=Homo sapiens GN=HNRNPA0 PE=1 SV=1	13	2	2.70044	1.80234	0.0578894	0.390312	0.298783	FALSE
Interleukin-1 receptor-like 1 OS=Homo sapiens GN=IL1RL1 PE=1 SV=4	13	2	2.70044	1.80234	0.0578894	0.390312	0.298783	FALSE
Perilipin-2 OS=Homo sapiens GN=PLIN2 PE=1 SV=2	13	2	2.70044	1.80234	0.0578894	0.390312	0.298783	FALSE
Cholinesterase OS=Homo sapiens GN=BCHE PE=1 SV=1	22	5	2.1375	1.2394	0.0596589	0.399983	0.301279	FALSE
GRAM domain-containing protein 1B OS=Homo sapiens GN=GRAMD1B PE=1 SV=1	22	5	2.1375	1.2394	0.0596589	0.399983	0.301279	FALSE
Lebercilin OS=Homo sapiens GN=LCA5 PE=1 SV=2	22	5	2.1375	1.2394	0.0596589	0.399983	0.301279	FALSE
Neural cell adhesion molecule L1 OS=Homo sapiens GN=L1CAM PE=1 SV=2	22	5	2.1375	1.2394	0.0596589	0.399983	0.301279	FALSE
Threonylcarbamoyladenosine tRNA methylthiotransferase OS=Homo sapiens GN=CDKAL1 PE=1 SV=1	22	5	2.1375	1.2394	0.0596589	0.399983	0.301279	FALSE
Cluster of HLA class I histocompatibility antigen; A-74 alpha chain OS=Homo sapiens GN=HLA-A PE=1 SV=1 (1A74_HUMAN)	92	67	0.457473	-0.44063	0.0596895	0.398844	0.301279	FALSE
MAP/microtubule affinity-regulating kinase 3 OS=Homo sapiens GN=MARK3 PE=1 SV=4	73	55	0.408465	-0.489638	0.0599043	0.399831	0.301279	FALSE
Adenylate cyclase type 5 OS=Homo sapiens GN=ADCY5 PE=1 SV=3	10	12	-0.263034	-1.16114	0.0604514	0.401909	0.301279	FALSE
Carbonyl reductase [NADPH] 1 OS=Homo sapiens GN=CBR1 PE=1 SV=3	10	12	-0.263034	-1.16114	0.0604514	0.401909	0.301279	FALSE
Guanine nucleotide exchange factor VAV3 OS=Homo sapiens GN=VAV3 PE=1 SV=1	10	12	-0.263034	-1.16114	0.0604514	0.401909	0.301279	FALSE
Proline-rich protein 12 OS=Homo sapiens GN=PRR12 PE=1 SV=2	10	12	-0.263034	-1.16114	0.0604514	0.401909	0.301279	FALSE
Semaphorin-5A OS=Homo sapiens GN=SEMA5A PE=1 SV=3	10	12	-0.263034	-1.16114	0.0604514	0.401909	0.301279	FALSE
Toll-like receptor 10 OS=Homo sapiens GN=TLR10 PE=1 SV=2	10	12	-0.263034	-1.16114	0.0604514	0.401909	0.301279	FALSE
Double-strand break repair protein MRE11A OS=Homo sapiens GN=MRE11A PE=1 SV=3	30	8	1.90689	1.00879	0.0616019	0.407515	0.301279	FALSE
Myosin-14 OS=Homo sapiens GN=MYH14 PE=1 SV=2	30	8	1.90689	1.00879	0.0616019	0.407515	0.301279	FALSE
Uncharacterized protein C11orf24 OS=Homo sapiens GN=C11orf24 PE=2 SV=2	30	8	1.90689	1.00879	0.0616019	0.407515	0.301279	FALSE
Collagen alpha-1(VII) chain OS=Homo sapiens GN=COL7A1 PE=1 SV=2	19	4	2.24793	1.34982	0.0618706	0.408387	0.301279	FALSE
Metal transporter CNNM1 OS=Homo sapiens GN=CNNM1 PE=2 SV=3	16	3	2.41504	1.51693	0.0619469	0.407089	0.301279	FALSE
NHS-like protein 2 OS=Homo sapiens GN=NHSL2 PE=1 SV=1	16	3	2.41504	1.51693	0.0619469	0.407089	0.301279	FALSE
Phosphatidate phosphatase LPIN2 OS=Homo sapiens GN=LPIN2 PE=1 SV=1	16	3	2.41504	1.51693	0.0619469	0.407089	0.301279	FALSE
Probable ATP-dependent RNA helicase DDX53 OS=Homo sapiens GN=DDX53 PE=1 SV=3	16	3	2.41504	1.51693	0.0619469	0.407089	0.301279	FALSE
Propionyl-CoA carboxylase beta chain; mitochondrial OS=Homo sapiens GN=PCCB PE=1 SV=3	16	3	2.41504	1.51693	0.0619469	0.407089	0.301279	FALSE
Serpin E3 OS=Homo sapiens GN=SERPINE3 PE=2 SV=2	16	3	2.41504	1.51693	0.0619469	0.407089	0.301279	FALSE
Zinc finger MIZ domain-containing protein 1 OS=Homo sapiens GN=ZMIZ1 PE=1 SV=3	16	3	2.41504	1.51693	0.0619469	0.407089	0.301279	FALSE
Cilia- and flagella-associated protein 97 OS=Homo sapiens GN=CFAP97 PE=1 SV=2	35	30	0.222392	-0.675711	0.0624683	0.408715	0.301279	FALSE
Microtubule-associated protein 1B OS=Homo sapiens GN=MAP1B PE=1 SV=2	89	33	1.43134	0.533236	0.0626384	0.409379	0.301279	FALSE
Coiled-coil domain-containing protein 6 OS=Homo sapiens GN=CCDC6 PE=1 SV=2	45	14	1.6845	0.786395	0.062749	0.409654	0.301279	FALSE
RNA-binding Raly-like protein OS=Homo sapiens GN=RALYL PE=1 SV=2	44	36	0.289507	-0.608596	0.0632612	0.412546	0.301279	FALSE
2-amino-3-ketobutyrate coenzyme A ligase; mitochondrial OS=Homo sapiens GN=GCAT PE=1 SV=1	4	0	NA	NA	0.0637693	0.403726	0.301279	FALSE
Acyl-protein thioesterase 1 OS=Homo sapiens GN=LYPLA1 PE=1 SV=1	4	0	NA	NA	0.0637693	0.403726	0.301279	FALSE
Apoptosis-stimulating of p53 protein 1 OS=Homo sapiens GN=PPP1R13B PE=1 SV=3	4	0	NA	NA	0.0637693	0.403726	0.301279	FALSE
Arpin OS=Homo sapiens GN=ARPIN PE=1 SV=1	4	0	NA	NA	0.0637693	0.403726	0.301279	FALSE
Atlastin-1 OS=Homo sapiens GN=ATL1 PE=1 SV=1	4	0	NA	NA	0.0637693	0.403726	0.301279	FALSE
Beclin-2 OS=Homo sapiens GN=BECN2 PE=1 SV=2	4	0	NA	NA	0.0637693	0.403726	0.301279	FALSE
Bromodomain-containing protein 7 OS=Homo sapiens GN=BRD7 PE=1 SV=1	4	0	NA	NA	0.0637693	0.403726	0.301279	FALSE
CDK5 and ABL1 enzyme substrate 1 OS=Homo sapiens GN=CABLES1 PE=1 SV=2	4	0	NA	NA	0.0637693	0.403726	0.301279	FALSE
CMP-sialic acid transporter OS=Homo sapiens GN=SLC35A1 PE=2 SV=1	4	0	NA	NA	0.0637693	0.403726	0.301279	FALSE
Cadherin-8 OS=Homo sapiens GN=CDH8 PE=2 SV=2	4	0	NA	NA	0.0637693	0.403726	0.301279	FALSE
Conserved oligomeric Golgi complex subunit 1 OS=Homo sapiens GN=COG1 PE=1 SV=1	4	0	NA	NA	0.0637693	0.403726	0.301279	FALSE
Cytoplasmic FMR1-interacting protein 2 OS=Homo sapiens GN=CYFIP2 PE=1 SV=2	4	0	NA	NA	0.0637693	0.403726	0.301279	FALSE
Diacylglycerol kinase theta OS=Homo sapiens GN=DGKQ PE=1 SV=2	4	0	NA	NA	0.0637693	0.403726	0.301279	FALSE
Dual specificity protein phosphatase 16 OS=Homo sapiens GN=DUSP16 PE=1 SV=1	4	0	NA	NA	0.0637693	0.403726	0.301279	FALSE
E3 ubiquitin-protein ligase LRSAM1 OS=Homo sapiens GN=LRSAM1 PE=1 SV=1	4	0	NA	NA	0.0637693	0.403726	0.301279	FALSE
E3 ubiquitin-protein ligase RNF168 OS=Homo sapiens GN=RNF168 PE=1 SV=1	4	0	NA	NA	0.0637693	0.403726	0.301279	FALSE
ENTH domain-containing protein 1 OS=Homo sapiens GN=ENTHD1 PE=2 SV=1	4	0	NA	NA	0.0637693	0.403726	0.301279	FALSE
Exonuclease 3'-5' domain-containing protein 2 OS=Homo sapiens GN=EXD2 PE=1 SV=2	4	0	NA	NA	0.0637693	0.403726	0.301279	FALSE
F-BAR and double SH3 domains protein 2 OS=Homo sapiens GN=FCHSD2 PE=1 SV=3	4	0	NA	NA	0.0637693	0.403726	0.301279	FALSE
Galactosylgalactosylxylosylprotein 3-beta-glucuronosyltransferase 3 OS=Homo sapiens GN=B3GAT3 PE=1 SV=2	4	0	NA	NA	0.0637693	0.403726	0.301279	FALSE
Cluster of Glutamate dehydrogenase 1; mitochondrial OS=Homo sapiens GN=GLUD1 PE=1 SV=2 (DHE3_HUMAN)	4	0	NA	NA	0.0637693	0.403726	0.301279	FALSE
HAUS augmin-like complex subunit 6 OS=Homo sapiens GN=HAUS6 PE=1 SV=2	4	0	NA	NA	0.0637693	0.403726	0.301279	FALSE
Histone deacetylase 11 OS=Homo sapiens GN=HDAC11 PE=1 SV=1	4	0	NA	NA	0.0637693	0.403726	0.301279	FALSE
Janus kinase and microtubule-interacting protein 3 OS=Homo sapiens GN=JAKMIP3 PE=2 SV=2	4	0	NA	NA	0.0637693	0.403726	0.301279	FALSE
Katanin p60 ATPase-containing subunit A-like 1 OS=Homo sapiens GN=KATNAL1 PE=1 SV=1	4	0	NA	NA	0.0637693	0.403726	0.301279	FALSE
Kelch domain-containing protein 4 OS=Homo sapiens GN=KLHDC4 PE=1 SV=1	4	0	NA	NA	0.0637693	0.403726	0.301279	FALSE
Kelch domain-containing protein 7B OS=Homo sapiens GN=KLHDC7B PE=2 SV=2	4	0	NA	NA	0.0637693	0.403726	0.301279	FALSE
Kelch repeat and BTB domain-containing protein 8 OS=Homo sapiens GN=KBTBD8 PE=2 SV=2	4	0	NA	NA	0.0637693	0.403726	0.301279	FALSE
Kinesin-like protein KIF6 OS=Homo sapiens GN=KIF6 PE=1 SV=3	4	0	NA	NA	0.0637693	0.403726	0.301279	FALSE
Kinetochore protein Nuf2 OS=Homo sapiens GN=NUF2 PE=1 SV=2	4	0	NA	NA	0.0637693	0.403726	0.301279	FALSE
Mitochondrial import receptor subunit TOM70 OS=Homo sapiens GN=TOMM70A PE=1 SV=1	4	0	NA	NA	0.0637693	0.403726	0.301279	FALSE
Nuclear factor of activated T-cells; cytoplasmic 2 OS=Homo sapiens GN=NFATC2 PE=1 SV=2	4	0	NA	NA	0.0637693	0.403726	0.301279	FALSE
One cut domain family member 3 OS=Homo sapiens GN=ONECUT3 PE=3 SV=2	4	0	NA	NA	0.0637693	0.403726	0.301279	FALSE
Ornithine carbamoyltransferase; mitochondrial OS=Homo sapiens GN=OTC PE=1 SV=3	4	0	NA	NA	0.0637693	0.403726	0.301279	FALSE
Polyadenylate-binding protein 5 OS=Homo sapiens GN=PABPC5 PE=2 SV=1	4	0	NA	NA	0.0637693	0.403726	0.301279	FALSE
Protein FAM49B OS=Homo sapiens GN=FAM49B PE=1 SV=1	4	0	NA	NA	0.0637693	0.403726	0.301279	FALSE
Rap guanine nucleotide exchange factor 3 OS=Homo sapiens GN=RAPGEF3 PE=1 SV=6	4	0	NA	NA	0.0637693	0.403726	0.301279	FALSE
Retinoid-inducible serine carboxypeptidase OS=Homo sapiens GN=SCPEP1 PE=1 SV=1	4	0	NA	NA	0.0637693	0.403726	0.301279	FALSE
Semaphorin-3B OS=Homo sapiens GN=SEMA3B PE=2 SV=1	4	0	NA	NA	0.0637693	0.403726	0.301279	FALSE
Serine/threonine-protein kinase Nek11 OS=Homo sapiens GN=NEK11 PE=1 SV=2	4	0	NA	NA	0.0637693	0.403726	0.301279	FALSE
Serine/threonine-protein kinase SIK2 OS=Homo sapiens GN=SIK2 PE=1 SV=1	4	0	NA	NA	0.0637693	0.403726	0.301279	FALSE
Sex-determining region Y protein OS=Homo sapiens GN=SRY PE=1 SV=1	4	0	NA	NA	0.0637693	0.403726	0.301279	FALSE
Solute carrier family 22 member 3 OS=Homo sapiens GN=SLC22A3 PE=1 SV=1	4	0	NA	NA	0.0637693	0.403726	0.301279	FALSE
Sororin OS=Homo sapiens GN=CDCA5 PE=1 SV=1	4	0	NA	NA	0.0637693	0.403726	0.301279	FALSE
Synaptopodin 2-like protein OS=Homo sapiens GN=SYNPO2L PE=2 SV=3	4	0	NA	NA	0.0637693	0.403726	0.301279	FALSE
Tetratricopeptide repeat protein 1 OS=Homo sapiens GN=TTC1 PE=1 SV=1	4	0	NA	NA	0.0637693	0.403726	0.301279	FALSE
Thymidine phosphorylase OS=Homo sapiens GN=TYMP PE=1 SV=2	4	0	NA	NA	0.0637693	0.403726	0.301279	FALSE
Transmembrane protein 191A OS=Homo sapiens GN=TMEM191A PE=2 SV=1	4	0	NA	NA	0.0637693	0.403726	0.301279	FALSE
Tryptophan 5-hydroxylase 2 OS=Homo sapiens GN=TPH2 PE=1 SV=1	4	0	NA	NA	0.0637693	0.403726	0.301279	FALSE
UDP-N-acetylglucosamine/UDP-glucose/GDP-mannose transporter OS=Homo sapiens GN=SLC35D2 PE=1 SV=1	4	0	NA	NA	0.0637693	0.403726	0.301279	FALSE
Uncharacterized protein C14orf105 OS=Homo sapiens GN=C14orf105 PE=2 SV=2	4	0	NA	NA	0.0637693	0.403726	0.301279	FALSE
WD repeat-containing protein 3 OS=Homo sapiens GN=WDR3 PE=1 SV=1	4	0	NA	NA	0.0637693	0.403726	0.301279	FALSE
WD repeat-containing protein 5 OS=Homo sapiens GN=WDR5 PE=1 SV=1	4	0	NA	NA	0.0637693	0.403726	0.301279	FALSE
Wiskott-Aldrich syndrome protein OS=Homo sapiens GN=WAS PE=1 SV=4	4	0	NA	NA	0.0637693	0.403726	0.301279	FALSE
Calpain small subunit 1 OS=Homo sapiens GN=CAPNS1 PE=1 SV=1	40	12	1.73697	0.838863	0.0638616	0.392848	0.301404	FALSE
Complement C1r subcomponent OS=Homo sapiens GN=C1R PE=1 SV=2	14	15	-0.0995357	-0.997639	0.0643191	0.395051	0.302938	FALSE
Methyl-CpG-binding domain protein 5 OS=Homo sapiens GN=MBD5 PE=1 SV=3	14	15	-0.0995357	-0.997639	0.0643191	0.395051	0.302938	FALSE
Probable ATP-dependent RNA helicase DDX10 OS=Homo sapiens GN=DDX10 PE=1 SV=2	25	23	0.120294	-0.777809	0.0645886	0.395891	0.303583	FALSE
Striatin-interacting protein 2 OS=Homo sapiens GN=STRIP2 PE=1 SV=2	25	23	0.120294	-0.777809	0.0645886	0.395891	0.303583	FALSE
Mastermind-like protein 3 OS=Homo sapiens GN=MAML3 PE=1 SV=4	58	45	0.366128	-0.531975	0.0662248	0.405296	0.308995	FALSE
RAB6A-GEF complex partner protein 1 OS=Homo sapiens GN=RIC1 PE=1 SV=2	28	25	0.163499	-0.734604	0.0669497	0.409312	0.308995	FALSE
MAX gene-associated protein OS=Homo sapiens GN=MGA PE=1 SV=3	104	40	1.37851	0.480409	0.067038	0.409433	0.308995	FALSE
Actin filament-associated protein 1 OS=Homo sapiens GN=AFAP1 PE=1 SV=2	9	11	-0.289507	-1.18761	0.0671027	0.40899	0.308995	FALSE
Bromodomain-containing protein 2 OS=Homo sapiens GN=BRD2 PE=1 SV=2	9	11	-0.289507	-1.18761	0.0671027	0.40899	0.308995	FALSE
Rho guanine nucleotide exchange factor 33 OS=Homo sapiens GN=ARHGEF33 PE=2 SV=2	9	11	-0.289507	-1.18761	0.0671027	0.40899	0.308995	FALSE
Disks large homolog 3 OS=Homo sapiens GN=DLG3 PE=1 SV=2	75	27	1.47393	0.575828	0.067142	0.408396	0.308995	FALSE
A-kinase anchor protein 11 OS=Homo sapiens GN=AKAP11 PE=1 SV=1	27	7	1.94753	1.04943	0.0671556	0.407855	0.308995	FALSE
DNA ligase 3 OS=Homo sapiens GN=LIG3 PE=1 SV=2	27	7	1.94753	1.04943	0.0671556	0.407855	0.308995	FALSE
Cytospin-A OS=Homo sapiens GN=SPECC1L PE=1 SV=2	55	43	0.355095	-0.543008	0.0672928	0.408065	0.308995	FALSE
BTB/POZ domain-containing protein KCTD18 OS=Homo sapiens GN=KCTD18 PE=2 SV=2	9	1	3.16993	2.27182	0.0678322	0.406789	0.308995	FALSE
CCR4-NOT transcription complex subunit 4 OS=Homo sapiens GN=CNOT4 PE=1 SV=3	9	1	3.16993	2.27182	0.0678322	0.406789	0.308995	FALSE
Cell division cycle protein 27 homolog OS=Homo sapiens GN=CDC27 PE=1 SV=2	9	1	3.16993	2.27182	0.0678322	0.406789	0.308995	FALSE
Diacylglycerol kinase kappa OS=Homo sapiens GN=DGKK PE=1 SV=1	9	1	3.16993	2.27182	0.0678322	0.406789	0.308995	FALSE
Dystrophin-related protein 2 OS=Homo sapiens GN=DRP2 PE=2 SV=2	9	1	3.16993	2.27182	0.0678322	0.406789	0.308995	FALSE
E3 ubiquitin-protein ligase MYLIP OS=Homo sapiens GN=MYLIP PE=1 SV=2	9	1	3.16993	2.27182	0.0678322	0.406789	0.308995	FALSE
Glutamate-rich protein 2 OS=Homo sapiens GN=ERICH2 PE=1 SV=1	9	1	3.16993	2.27182	0.0678322	0.406789	0.308995	FALSE
Glycine dehydrogenase (decarboxylating); mitochondrial OS=Homo sapiens GN=GLDC PE=1 SV=2	9	1	3.16993	2.27182	0.0678322	0.406789	0.308995	FALSE
Interleukin-12 receptor subunit beta-2 OS=Homo sapiens GN=IL12RB2 PE=1 SV=1	9	1	3.16993	2.27182	0.0678322	0.406789	0.308995	FALSE
Junctophilin-3 OS=Homo sapiens GN=JPH3 PE=2 SV=2	9	1	3.16993	2.27182	0.0678322	0.406789	0.308995	FALSE
Kelch-like protein 1 OS=Homo sapiens GN=KLHL1 PE=2 SV=1	9	1	3.16993	2.27182	0.0678322	0.406789	0.308995	FALSE
Nck-associated protein 1 OS=Homo sapiens GN=NCKAP1 PE=1 SV=1	9	1	3.16993	2.27182	0.0678322	0.406789	0.308995	FALSE
PHD finger protein 12 OS=Homo sapiens GN=PHF12 PE=1 SV=2	9	1	3.16993	2.27182	0.0678322	0.406789	0.308995	FALSE
Putative protein FAM47C OS=Homo sapiens GN=FAM47C PE=2 SV=1	9	1	3.16993	2.27182	0.0678322	0.406789	0.308995	FALSE
SUMO-activating enzyme subunit 1 OS=Homo sapiens GN=SAE1 PE=1 SV=1	9	1	3.16993	2.27182	0.0678322	0.406789	0.308995	FALSE
Serine/threonine-protein kinase ULK4 OS=Homo sapiens GN=ULK4 PE=1 SV=2	9	1	3.16993	2.27182	0.0678322	0.406789	0.308995	FALSE
Structural maintenance of chromosomes protein 3 OS=Homo sapiens GN=SMC3 PE=1 SV=2	9	1	3.16993	2.27182	0.0678322	0.406789	0.308995	FALSE
Thyrotropin-releasing hormone-degrading ectoenzyme OS=Homo sapiens GN=TRHDE PE=2 SV=1	9	1	3.16993	2.27182	0.0678322	0.406789	0.308995	FALSE
Trafficking protein particle complex subunit 10 OS=Homo sapiens GN=TRAPPC10 PE=1 SV=2	9	1	3.16993	2.27182	0.0678322	0.406789	0.308995	FALSE
WD repeat-containing protein 43 OS=Homo sapiens GN=WDR43 PE=1 SV=3	9	1	3.16993	2.27182	0.0678322	0.406789	0.308995	FALSE
Zinc finger protein 385A OS=Homo sapiens GN=ZNF385A PE=1 SV=2	9	1	3.16993	2.27182	0.0678322	0.406789	0.308995	FALSE
E3 ubiquitin-protein ligase KCMF1 OS=Homo sapiens GN=KCMF1 PE=1 SV=2	21	20	0.0703893	-0.827714	0.0687963	0.407856	0.312764	FALSE
Ubiquitin D OS=Homo sapiens GN=UBD PE=1 SV=2	21	20	0.0703893	-0.827714	0.0687963	0.407856	0.312764	FALSE
Host cell factor 1 OS=Homo sapiens GN=HCFC1 PE=1 SV=2	43	35	0.296982	-0.601121	0.0701435	0.415225	0.318572	FALSE
Sortilin-related receptor OS=Homo sapiens GN=SORL1 PE=1 SV=2	37	11	1.75002	0.851919	0.0709835	0.41978	0.322068	FALSE
Focadhesin OS=Homo sapiens GN=FOCAD PE=1 SV=1	17	17	0	-0.898103	0.071767	0.423994	0.324949	FALSE
Apolipoprotein C-III OS=Homo sapiens GN=APOC3 PE=1 SV=1	13	14	-0.106915	-1.00502	0.0721155	0.424581	0.324949	FALSE
Catenin alpha-1 OS=Homo sapiens GN=CTNNA1 PE=1 SV=1	13	14	-0.106915	-1.00502	0.0721155	0.424581	0.324949	FALSE
Double zinc ribbon and ankyrin repeat-containing protein 1 OS=Homo sapiens GN=DZANK1 PE=1 SV=3	13	14	-0.106915	-1.00502	0.0721155	0.424581	0.324949	FALSE
Nuclear factor interleukin-3-regulated protein OS=Homo sapiens GN=NFIL3 PE=1 SV=2	13	14	-0.106915	-1.00502	0.0721155	0.424581	0.324949	FALSE
Phospholipid transfer protein OS=Homo sapiens GN=PLTP PE=1 SV=1	13	14	-0.106915	-1.00502	0.0721155	0.424581	0.324949	FALSE
Sal-like protein 4 OS=Homo sapiens GN=SALL4 PE=1 SV=1	13	14	-0.106915	-1.00502	0.0721155	0.424581	0.324949	FALSE
RNA-binding protein 44 OS=Homo sapiens GN=RBM44 PE=2 SV=2	99	38	1.38143	0.483326	0.0723819	0.424683	0.325829	FALSE
Histone-lysine N-methyltransferase 2A OS=Homo sapiens GN=KMT2A PE=1 SV=5	169	113	0.5807	-0.317403	0.0725436	0.425214	0.326236	FALSE
Histone-lysine N-methyltransferase SETD1A OS=Homo sapiens GN=SETD1A PE=1 SV=3	24	6	2	1.1019	0.0727402	0.425948	0.326799	FALSE
Histidine-rich glycoprotein OS=Homo sapiens GN=HRG PE=1 SV=1	56	19	1.55943	0.661324	0.0738389	0.431957	0.33141	FALSE
Mitogen-activated protein kinase kinase kinase 11 OS=Homo sapiens GN=MAP3K11 PE=1 SV=1	8	10	-0.321928	-1.22003	0.074356	0.433919	0.332428	FALSE
PERQ amino acid-rich with GYF domain-containing protein 1 OS=Homo sapiens GN=GIGYF1 PE=1 SV=2	8	10	-0.321928	-1.22003	0.074356	0.433919	0.332428	FALSE
Serine/Arginine-related protein 53 OS=Homo sapiens GN=RSRC1 PE=1 SV=1	8	10	-0.321928	-1.22003	0.074356	0.433919	0.332428	FALSE
WD repeat and HMG-box DNA-binding protein 1 OS=Homo sapiens GN=WDHD1 PE=1 SV=1	8	10	-0.321928	-1.22003	0.074356	0.433919	0.332428	FALSE
SAFB-like transcription modulator OS=Homo sapiens GN=SLTM PE=1 SV=2	76	56	0.440573	-0.45753	0.0746009	0.434286	0.333197	FALSE
Ewing's tumor-associated antigen 1 OS=Homo sapiens GN=ETAA1 PE=1 SV=2	27	24	0.169925	-0.728178	0.0749004	0.435393	0.333645	FALSE
Ras-related protein Rab-9B OS=Homo sapiens GN=RAB9B PE=1 SV=1	27	24	0.169925	-0.728178	0.0749004	0.435393	0.333645	FALSE
Neural cell adhesion molecule L1-like protein OS=Homo sapiens GN=CHL1 PE=1 SV=4	81	30	1.43296	0.534856	0.0749199	0.43487	0.333645	FALSE
Transformation/transcription domain-associated protein OS=Homo sapiens GN=TRRAP PE=1 SV=3	48	38	0.337035	-0.561068	0.0763495	0.442738	0.339681	FALSE
Death-inducer obliterator 1 OS=Homo sapiens GN=DIDO1 PE=1 SV=5	29	8	1.85798	0.959878	0.077597	0.449317	0.344237	FALSE
Protein-methionine sulfoxide oxidase MICAL3 OS=Homo sapiens GN=MICAL3 PE=1 SV=2	29	8	1.85798	0.959878	0.077597	0.449317	0.344237	FALSE
Uncharacterized protein KIAA1958 OS=Homo sapiens GN=KIAA1958 PE=1 SV=1	33	28	0.237039	-0.661064	0.0775992	0.448677	0.344237	FALSE
Ubiquilin-1 OS=Homo sapiens GN=UBQLN1 PE=1 SV=2	58	20	1.53605	0.63795	0.0779451	0.45024	0.345437	FALSE
Abnormal spindle-like microcephaly-associated protein OS=Homo sapiens GN=ASPM PE=1 SV=2	39	32	0.285402	-0.612701	0.078101	0.450705	0.345793	FALSE
Neuroblastoma suppressor of tumorigenicity 1 OS=Homo sapiens GN=NBL1 PE=1 SV=2	16	16	0	-0.898103	0.0806665	0.46506	0.354763	FALSE
Protein TFG OS=Homo sapiens GN=TFG PE=1 SV=2	12	13	-0.115477	-1.01358	0.0809137	0.46581	0.354763	FALSE
Sal-like protein 1 OS=Homo sapiens GN=SALL1 PE=1 SV=2	12	13	-0.115477	-1.01358	0.0809137	0.46581	0.354763	FALSE
Ankyrin repeat and LEM domain-containing protein 2 OS=Homo sapiens GN=ANKLE2 PE=1 SV=4	12	2	2.58496	1.68686	0.0815023	0.466498	0.354763	FALSE
Chromatin assembly factor 1 subunit A OS=Homo sapiens GN=CHAF1A PE=1 SV=2	12	2	2.58496	1.68686	0.0815023	0.466498	0.354763	FALSE
Dyslexia-associated protein KIAA0319-like protein OS=Homo sapiens GN=KIAA0319L PE=1 SV=2	12	2	2.58496	1.68686	0.0815023	0.466498	0.354763	FALSE
G2 and S phase-expressed protein 1 OS=Homo sapiens GN=GTSE1 PE=1 SV=3	12	2	2.58496	1.68686	0.0815023	0.466498	0.354763	FALSE
MAM domain-containing glycosylphosphatidylinositol anchor protein 2 OS=Homo sapiens GN=MDGA2 PE=1 SV=2	12	2	2.58496	1.68686	0.0815023	0.466498	0.354763	FALSE
McKusick-Kaufman/Bardet-Biedl syndromes putative chaperonin OS=Homo sapiens GN=MKKS PE=1 SV=1	12	2	2.58496	1.68686	0.0815023	0.466498	0.354763	FALSE
Protein LEG1 homolog OS=Homo sapiens GN=LEG1 PE=1 SV=2	12	2	2.58496	1.68686	0.0815023	0.466498	0.354763	FALSE
Pyridoxal-dependent decarboxylase domain-containing protein 1 OS=Homo sapiens GN=PDXDC1 PE=1 SV=2	12	2	2.58496	1.68686	0.0815023	0.466498	0.354763	FALSE
Transmembrane protein 209 OS=Homo sapiens GN=TMEM209 PE=1 SV=2	12	2	2.58496	1.68686	0.0815023	0.466498	0.354763	FALSE
VPS10 domain-containing receptor SorCS1 OS=Homo sapiens GN=SORCS1 PE=1 SV=3	12	2	2.58496	1.68686	0.0815023	0.466498	0.354763	FALSE
Putative POM121-like protein 1-like OS=Homo sapiens PE=5 SV=3	46	15	1.61667	0.718568	0.0816078	0.46465	0.354763	FALSE
Centrosomal protein of 120 kDa OS=Homo sapiens GN=CEP120 PE=1 SV=2	7	9	-0.36257	-1.26067	0.0821724	0.464981	0.354763	FALSE
Dysferlin OS=Homo sapiens GN=DYSF PE=1 SV=1	7	9	-0.36257	-1.26067	0.0821724	0.464981	0.354763	FALSE
Homeobox protein ARX OS=Homo sapiens GN=ARX PE=1 SV=1	7	9	-0.36257	-1.26067	0.0821724	0.464981	0.354763	FALSE
Cluster of Homeobox protein cut-like 1 OS=Homo sapiens GN=CUX1 PE=1 SV=3 (CUX1_HUMAN)	7	9	-0.36257	-1.26067	0.0821724	0.464981	0.354763	FALSE
Leptin receptor OS=Homo sapiens GN=LEPR PE=1 SV=2	7	9	-0.36257	-1.26067	0.0821724	0.464981	0.354763	FALSE
Mas-related G-protein coupled receptor member D OS=Homo sapiens GN=MRGPRD PE=2 SV=1	7	9	-0.36257	-1.26067	0.0821724	0.464981	0.354763	FALSE
Nucleolar protein 14 OS=Homo sapiens GN=NOP14 PE=1 SV=3	7	9	-0.36257	-1.26067	0.0821724	0.464981	0.354763	FALSE
Oxysterol-binding protein-related protein 6 OS=Homo sapiens GN=OSBPL6 PE=1 SV=1	7	9	-0.36257	-1.26067	0.0821724	0.464981	0.354763	FALSE
Piwi-like protein 3 OS=Homo sapiens GN=PIWIL3 PE=2 SV=2	7	9	-0.36257	-1.26067	0.0821724	0.464981	0.354763	FALSE
Protein MON2 homolog OS=Homo sapiens GN=MON2 PE=1 SV=3	7	9	-0.36257	-1.26067	0.0821724	0.464981	0.354763	FALSE
Survival of motor neuron-related-splicing factor 30 OS=Homo sapiens GN=SMNDC1 PE=1 SV=1	7	9	-0.36257	-1.26067	0.0821724	0.464981	0.354763	FALSE
Zinc finger protein ZFAT OS=Homo sapiens GN=ZFAT PE=1 SV=2	7	9	-0.36257	-1.26067	0.0821724	0.464981	0.354763	FALSE
Ig kappa chain V-I region CAR OS=Homo sapiens PE=1 SV=1	18	4	2.16993	1.27182	0.0822966	0.462613	0.354763	FALSE
Partitioning defective 3 homolog OS=Homo sapiens GN=PARD3 PE=1 SV=2	18	4	2.16993	1.27182	0.0822966	0.462613	0.354763	FALSE
Vang-like protein 2 OS=Homo sapiens GN=VANGL2 PE=1 SV=2	78	29	1.42742	0.529318	0.0833832	0.46806	0.359109	FALSE
Sodium channel protein type 5 subunit alpha OS=Homo sapiens GN=SCN5A PE=1 SV=2	26	23	0.176878	-0.721225	0.0838461	0.470216	0.360763	FALSE
Cell division cycle 5-like protein OS=Homo sapiens GN=CDC5L PE=1 SV=2	15	3	2.32193	1.42383	0.0843353	0.471408	0.360833	FALSE
DNA topoisomerase 2-beta OS=Homo sapiens GN=TOP2B PE=1 SV=3	15	3	2.32193	1.42383	0.0843353	0.471408	0.360833	FALSE
Endoplasmic reticulum aminopeptidase 1 OS=Homo sapiens GN=ERAP1 PE=1 SV=3	15	3	2.32193	1.42383	0.0843353	0.471408	0.360833	FALSE
Homeobox protein Hox-D10 OS=Homo sapiens GN=HOXD10 PE=1 SV=2	15	3	2.32193	1.42383	0.0843353	0.471408	0.360833	FALSE
Transcription factor jun-D OS=Homo sapiens GN=JUND PE=1 SV=3	15	3	2.32193	1.42383	0.0843353	0.471408	0.360833	FALSE
Tubby-related protein 2 OS=Homo sapiens GN=TULP2 PE=2 SV=2	15	3	2.32193	1.42383	0.0843353	0.471408	0.360833	FALSE
Symplekin OS=Homo sapiens GN=SYMPK PE=1 SV=2	41	13	1.65711	0.759009	0.0848222	0.472581	0.361906	FALSE
Keratin; type I cytoskeletal 9 OS=Homo sapiens GN=KRT9 PE=1 SV=3	1437	713	1.01109	0.112983	0.0859895	0.478637	0.361906	FALSE
Guanine deaminase OS=Homo sapiens GN=GDA PE=1 SV=1	32	27	0.245112	-0.652991	0.0865334	0.481216	0.361906	FALSE
Axonemal dynein light chain domain-containing protein 1 OS=Homo sapiens GN=AXDND1 PE=2 SV=1	71	26	1.44931	0.551204	0.0867045	0.481719	0.361906	FALSE
Coiled-coil domain-containing protein 42A OS=Homo sapiens GN=CCDC42 PE=1 SV=2	19	18	0.0780025	-0.820101	0.0868012	0.481583	0.361906	FALSE
Meiosis-specific protein MEI4-like OS=Homo sapiens GN=MEI4 PE=3 SV=2	19	18	0.0780025	-0.820101	0.0868012	0.481583	0.361906	FALSE
Bloom syndrome protein OS=Homo sapiens GN=BLM PE=1 SV=1	31	9	1.78427	0.886168	0.0876204	0.485451	0.361906	FALSE
Cluster of Ig alpha-1 chain C region OS=Homo sapiens GN=IGHA1 PE=1 SV=2 (IGHA1_HUMAN)	318	144	1.14296	0.244855	0.087825	0.486134	0.361906	FALSE
Cilia- and flagella-associated protein 69 OS=Homo sapiens GN=CFAP69 PE=2 SV=3	6	8	-0.415037	-1.31314	0.0904286	0.495717	0.361906	FALSE
Fibronectin type-III domain-containing protein 3A OS=Homo sapiens GN=FNDC3A PE=1 SV=4	6	8	-0.415037	-1.31314	0.0904286	0.495717	0.361906	FALSE
Growth arrest-specific protein 6 OS=Homo sapiens GN=GAS6 PE=1 SV=2	6	8	-0.415037	-1.31314	0.0904286	0.495717	0.361906	FALSE
Hemicentin-2 OS=Homo sapiens GN=HMCN2 PE=2 SV=2	6	8	-0.415037	-1.31314	0.0904286	0.495717	0.361906	FALSE
Ig kappa chain V-I region Walker OS=Homo sapiens PE=1 SV=1	6	8	-0.415037	-1.31314	0.0904286	0.495717	0.361906	FALSE
Inhibitor of growth protein 3 OS=Homo sapiens GN=ING3 PE=1 SV=2	6	8	-0.415037	-1.31314	0.0904286	0.495717	0.361906	FALSE
Intraflagellar transport protein 140 homolog OS=Homo sapiens GN=IFT140 PE=1 SV=1	6	8	-0.415037	-1.31314	0.0904286	0.495717	0.361906	FALSE
Leucine-rich repeat neuronal protein 3 OS=Homo sapiens GN=LRRN3 PE=2 SV=1	6	8	-0.415037	-1.31314	0.0904286	0.495717	0.361906	FALSE
NGFI-A-binding protein 2 OS=Homo sapiens GN=NAB2 PE=1 SV=1	6	8	-0.415037	-1.31314	0.0904286	0.495717	0.361906	FALSE
Nucleophosmin OS=Homo sapiens GN=NPM1 PE=1 SV=2	6	8	-0.415037	-1.31314	0.0904286	0.495717	0.361906	FALSE
Pre-mRNA-splicing regulator WTAP OS=Homo sapiens GN=WTAP PE=1 SV=2	6	8	-0.415037	-1.31314	0.0904286	0.495717	0.361906	FALSE
Protein FAM184B OS=Homo sapiens GN=FAM184B PE=2 SV=3	6	8	-0.415037	-1.31314	0.0904286	0.495717	0.361906	FALSE
Protein RRP5 homolog OS=Homo sapiens GN=PDCD11 PE=1 SV=3	6	8	-0.415037	-1.31314	0.0904286	0.495717	0.361906	FALSE
Cluster of Putative ATP-dependent RNA helicase DDX11-like protein 8 OS=Homo sapiens GN=DDX11L8 PE=1 SV=1 (D11L8_HUMAN)	6	8	-0.415037	-1.31314	0.0904286	0.495717	0.361906	FALSE
Segment polarity protein dishevelled homolog DVL-2 OS=Homo sapiens GN=DVL2 PE=1 SV=1	6	8	-0.415037	-1.31314	0.0904286	0.495717	0.361906	FALSE
Testis-specific chromodomain protein Y 1 OS=Homo sapiens GN=CDY1 PE=1 SV=1	6	8	-0.415037	-1.31314	0.0904286	0.495717	0.361906	FALSE
Ubiquitin carboxyl-terminal hydrolase 16 OS=Homo sapiens GN=USP16 PE=1 SV=1	6	8	-0.415037	-1.31314	0.0904286	0.495717	0.361906	FALSE
Uncharacterized protein KIAA1522 OS=Homo sapiens GN=KIAA1522 PE=1 SV=2	6	8	-0.415037	-1.31314	0.0904286	0.495717	0.361906	FALSE
Zinc finger BED domain-containing protein 6 OS=Homo sapiens GN=ZBED6 PE=3 SV=1	6	8	-0.415037	-1.31314	0.0904286	0.495717	0.361906	FALSE
cGMP-gated cation channel alpha-1 OS=Homo sapiens GN=CNGA1 PE=1 SV=3	6	8	-0.415037	-1.31314	0.0904286	0.495717	0.361906	FALSE
Phosphoinositide 3-kinase adapter protein 1 OS=Homo sapiens GN=PIK3AP1 PE=1 SV=2	15	15	0	-0.898103	0.0907675	0.492373	0.361906	FALSE
Sodium channel protein type 11 subunit alpha OS=Homo sapiens GN=SCN11A PE=1 SV=2	15	15	0	-0.898103	0.0907675	0.492373	0.361906	FALSE
Voltage-dependent T-type calcium channel subunit alpha-1G OS=Homo sapiens GN=CACNA1G PE=2 SV=3	15	15	0	-0.898103	0.0907675	0.492373	0.361906	FALSE
CD2-associated protein OS=Homo sapiens GN=CD2AP PE=1 SV=1	11	12	-0.125531	-1.02363	0.0908516	0.491488	0.361906	FALSE
Cluster of Histone H2B type 1-A OS=Homo sapiens GN=HIST1H2BA PE=1 SV=3 (H2B1A_HUMAN)	11	12	-0.125531	-1.02363	0.0908516	0.491488	0.361906	FALSE
T-cell-specific surface glycoprotein CD28 OS=Homo sapiens GN=CD28 PE=1 SV=1	11	12	-0.125531	-1.02363	0.0908516	0.491488	0.361906	FALSE
Ankyrin repeat; SAM and basic leucine zipper domain-containing protein 1 OS=Homo sapiens GN=ASZ1 PE=2 SV=1	22	20	0.137504	-0.760599	0.0910772	0.491594	0.361906	FALSE
DNA-dependent protein kinase catalytic subunit OS=Homo sapiens GN=PRKDC PE=1 SV=3	22	20	0.137504	-0.760599	0.0910772	0.491594	0.361906	FALSE
Homeobox protein Nkx-2.1 OS=Homo sapiens GN=NKX2-1 PE=1 SV=1	43	14	1.61891	0.720807	0.0913691	0.492279	0.361906	FALSE
Scaffold attachment factor B1 OS=Homo sapiens GN=SAFB PE=1 SV=4	43	14	1.61891	0.720807	0.0913691	0.492279	0.361906	FALSE
Ribonuclease pancreatic OS=Homo sapiens GN=RNASE1 PE=1 SV=4	105	73	0.524421	-0.373682	0.0921059	0.495578	0.361906	FALSE
StAR-related lipid transfer protein 9 OS=Homo sapiens GN=STARD9 PE=1 SV=3	50	17	1.55639	0.65829	0.092501	0.497256	0.361906	FALSE
Dual specificity mitogen-activated protein kinase kinase 3 OS=Homo sapiens GN=MAP2K3 PE=1 SV=2	23	6	1.9386	1.0405	0.0933416	0.500647	0.361906	FALSE
Leucine-rich repeat-containing protein 40 OS=Homo sapiens GN=LRRC40 PE=1 SV=1	23	6	1.9386	1.0405	0.0933416	0.500647	0.361906	FALSE
Stromal interaction molecule 1 OS=Homo sapiens GN=STIM1 PE=1 SV=3	23	6	1.9386	1.0405	0.0933416	0.500647	0.361906	FALSE
von Willebrand factor OS=Homo sapiens GN=VWF PE=1 SV=4	23	6	1.9386	1.0405	0.0933416	0.500647	0.361906	FALSE
Junctional adhesion molecule B OS=Homo sapiens GN=JAM2 PE=1 SV=1	197	128	0.622052	-0.276051	0.0943462	0.5049	0.361906	FALSE
Cluster of RNA binding motif protein; X-linked-like-1 OS=Homo sapiens GN=RBMXL1 PE=1 SV=1 (RMXL1_HUMAN)	38	12	1.66297	0.764862	0.0949066	0.507444	0.361906	FALSE
Neural cell adhesion molecule 1 OS=Homo sapiens GN=NCAM1 PE=1 SV=3	59	21	1.49033	0.592223	0.0959541	0.512585	0.361906	FALSE
Microtubule-associated protein 2 OS=Homo sapiens GN=MAP2 PE=1 SV=4	107	74	0.532014	-0.366089	0.0962333	0.513617	0.361906	FALSE
Cortactin-binding protein 2 OS=Homo sapiens GN=CTTNBP2 PE=1 SV=1	31	26	0.253757	-0.644346	0.0965324	0.514753	0.361906	FALSE
Cluster of cTAGE family member 2 OS=Homo sapiens GN=CTAGE1 PE=1 SV=2 (CTGE2_HUMAN)	33	10	1.72247	0.824363	0.097188	0.517786	0.361906	FALSE
Integrin beta-4 OS=Homo sapiens GN=ITGB4 PE=1 SV=5	28	8	1.80735	0.909252	0.0972393	0.517367	0.361906	FALSE
Rho GTPase-activating protein 7 OS=Homo sapiens GN=DLC1 PE=1 SV=4	28	8	1.80735	0.909252	0.0972393	0.517367	0.361906	FALSE
ATP-binding cassette sub-family A member 3 OS=Homo sapiens GN=ABCA3 PE=1 SV=2	5	7	-0.485427	-1.38353	0.0988369	0.520529	0.361906	FALSE
Atlastin-3 OS=Homo sapiens GN=ATL3 PE=1 SV=1	5	7	-0.485427	-1.38353	0.0988369	0.520529	0.361906	FALSE
Clathrin heavy chain 2 OS=Homo sapiens GN=CLTCL1 PE=1 SV=2	5	7	-0.485427	-1.38353	0.0988369	0.520529	0.361906	FALSE
Coiled-coil domain-containing protein 154 OS=Homo sapiens GN=CCDC154 PE=2 SV=4	5	7	-0.485427	-1.38353	0.0988369	0.520529	0.361906	FALSE
DNA ligase 4 OS=Homo sapiens GN=LIG4 PE=1 SV=2	5	7	-0.485427	-1.38353	0.0988369	0.520529	0.361906	FALSE
DNA replication licensing factor MCM4 OS=Homo sapiens GN=MCM4 PE=1 SV=5	5	7	-0.485427	-1.38353	0.0988369	0.520529	0.361906	FALSE
Glutamate receptor 4 OS=Homo sapiens GN=GRIA4 PE=2 SV=2	5	7	-0.485427	-1.38353	0.0988369	0.520529	0.361906	FALSE
Glycine receptor subunit beta OS=Homo sapiens GN=GLRB PE=1 SV=1	5	7	-0.485427	-1.38353	0.0988369	0.520529	0.361906	FALSE
Hyaluronan-binding protein 2 OS=Homo sapiens GN=HABP2 PE=1 SV=1	5	7	-0.485427	-1.38353	0.0988369	0.520529	0.361906	FALSE
Keratin-associated protein 13-2 OS=Homo sapiens GN=KRTAP13-2 PE=2 SV=1	5	7	-0.485427	-1.38353	0.0988369	0.520529	0.361906	FALSE
MCM domain-containing protein 2 OS=Homo sapiens GN=MCMDC2 PE=1 SV=3	5	7	-0.485427	-1.38353	0.0988369	0.520529	0.361906	FALSE
Myosin light chain 6B OS=Homo sapiens GN=MYL6B PE=1 SV=1	5	7	-0.485427	-1.38353	0.0988369	0.520529	0.361906	FALSE
Putative male-specific lethal-3 protein-like 2 OS=Homo sapiens GN=MSL3P1 PE=5 SV=1	5	7	-0.485427	-1.38353	0.0988369	0.520529	0.361906	FALSE
Rab3 GTPase-activating protein non-catalytic subunit OS=Homo sapiens GN=RAB3GAP2 PE=1 SV=1	5	7	-0.485427	-1.38353	0.0988369	0.520529	0.361906	FALSE
Serine/threonine-protein kinase H2 OS=Homo sapiens GN=PSKH2 PE=2 SV=1	5	7	-0.485427	-1.38353	0.0988369	0.520529	0.361906	FALSE
Set1/Ash2 histone methyltransferase complex subunit ASH2 OS=Homo sapiens GN=ASH2L PE=1 SV=1	5	7	-0.485427	-1.38353	0.0988369	0.520529	0.361906	FALSE
Cluster of Tubulin beta-4B chain OS=Homo sapiens GN=TUBB4B PE=1 SV=1 (TBB4B_HUMAN)	5	7	-0.485427	-1.38353	0.0988369	0.520529	0.361906	FALSE
WD repeat- and FYVE domain-containing protein 4 OS=Homo sapiens GN=WDFY4 PE=1 SV=3	5	7	-0.485427	-1.38353	0.0988369	0.520529	0.361906	FALSE
WD repeat-containing protein 78 OS=Homo sapiens GN=WDR78 PE=2 SV=1	5	7	-0.485427	-1.38353	0.0988369	0.520529	0.361906	FALSE
X-linked retinitis pigmentosa GTPase regulator-interacting protein 1 OS=Homo sapiens GN=RPGRIP1 PE=1 SV=2	5	7	-0.485427	-1.38353	0.0988369	0.520529	0.361906	FALSE
Zinc finger protein 394 OS=Homo sapiens GN=ZNF394 PE=1 SV=2	5	7	-0.485427	-1.38353	0.0988369	0.520529	0.361906	FALSE
Pecanex-like protein 2 OS=Homo sapiens GN=PCNXL2 PE=2 SV=3	61	22	1.47131	0.573203	0.100109	0.522158	0.361906	FALSE
3-ketoacyl-CoA thiolase; peroxisomal OS=Homo sapiens GN=ACAA1 PE=1 SV=2	8	1	3	2.1019	0.100458	0.517867	0.361906	FALSE
Chordin OS=Homo sapiens GN=CHRD PE=1 SV=2	8	1	3	2.1019	0.100458	0.517867	0.361906	FALSE
Coiled-coil and C2 domain-containing protein 1B OS=Homo sapiens GN=CC2D1B PE=1 SV=1	8	1	3	2.1019	0.100458	0.517867	0.361906	FALSE
Cyclin-dependent kinase-like 3 OS=Homo sapiens GN=CDKL3 PE=1 SV=1	8	1	3	2.1019	0.100458	0.517867	0.361906	FALSE
Dihydropyrimidinase-related protein 5 OS=Homo sapiens GN=DPYSL5 PE=1 SV=1	8	1	3	2.1019	0.100458	0.517867	0.361906	FALSE
Disintegrin and metalloproteinase domain-containing protein 15 OS=Homo sapiens GN=ADAM15 PE=1 SV=4	8	1	3	2.1019	0.100458	0.517867	0.361906	FALSE
Disintegrin and metalloproteinase domain-containing protein 30 OS=Homo sapiens GN=ADAM30 PE=2 SV=2	8	1	3	2.1019	0.100458	0.517867	0.361906	FALSE
E3 ubiquitin-protein ligase UBR2 OS=Homo sapiens GN=UBR2 PE=1 SV=1	8	1	3	2.1019	0.100458	0.517867	0.361906	FALSE
Ephrin type-B receptor 1 OS=Homo sapiens GN=EPHB1 PE=1 SV=1	8	1	3	2.1019	0.100458	0.517867	0.361906	FALSE
Grainyhead-like protein 1 homolog OS=Homo sapiens GN=GRHL1 PE=1 SV=2	8	1	3	2.1019	0.100458	0.517867	0.361906	FALSE
Homeobox protein NOBOX OS=Homo sapiens GN=NOBOX PE=1 SV=4	8	1	3	2.1019	0.100458	0.517867	0.361906	FALSE
Leucine-rich repeats and immunoglobulin-like domains protein 3 OS=Homo sapiens GN=LRIG3 PE=2 SV=1	8	1	3	2.1019	0.100458	0.517867	0.361906	FALSE
MICAL-like protein 2 OS=Homo sapiens GN=MICALL2 PE=1 SV=1	8	1	3	2.1019	0.100458	0.517867	0.361906	FALSE
Macrophage receptor MARCO OS=Homo sapiens GN=MARCO PE=1 SV=1	8	1	3	2.1019	0.100458	0.517867	0.361906	FALSE
Mitochondrial ornithine transporter 2 OS=Homo sapiens GN=SLC25A2 PE=1 SV=3	8	1	3	2.1019	0.100458	0.517867	0.361906	FALSE
Phospholipid-transporting ATPase IB OS=Homo sapiens GN=ATP8A2 PE=1 SV=2	8	1	3	2.1019	0.100458	0.517867	0.361906	FALSE
Platelet endothelial cell adhesion molecule OS=Homo sapiens GN=PECAM1 PE=1 SV=1	8	1	3	2.1019	0.100458	0.517867	0.361906	FALSE
Cluster of Protocadherin gamma-B5 OS=Homo sapiens GN=PCDHGB5 PE=2 SV=1 (PCDGH_HUMAN)	8	1	3	2.1019	0.100458	0.517867	0.361906	FALSE
Putative protein phosphatase inhibitor 2-like protein 1 OS=Homo sapiens GN=PPP1R2P1 PE=5 SV=1	8	1	3	2.1019	0.100458	0.517867	0.361906	FALSE
Sortilin OS=Homo sapiens GN=SORT1 PE=1 SV=3	8	1	3	2.1019	0.100458	0.517867	0.361906	FALSE
Tax1-binding protein 1 OS=Homo sapiens GN=TAX1BP1 PE=1 SV=2	8	1	3	2.1019	0.100458	0.517867	0.361906	FALSE
Tubulin polyglutamylase TTLL11 OS=Homo sapiens GN=TTLL11 PE=2 SV=1	8	1	3	2.1019	0.100458	0.517867	0.361906	FALSE
Ubiquitin carboxyl-terminal hydrolase 38 OS=Homo sapiens GN=USP38 PE=1 SV=2	8	1	3	2.1019	0.100458	0.517867	0.361906	FALSE
Ubiquitin carboxyl-terminal hydrolase 4 OS=Homo sapiens GN=USP4 PE=1 SV=3	8	1	3	2.1019	0.100458	0.517867	0.361906	FALSE
WD repeat-containing protein 36 OS=Homo sapiens GN=WDR36 PE=1 SV=1	8	1	3	2.1019	0.100458	0.517867	0.361906	FALSE
WD repeat-containing protein KIAA1875 OS=Homo sapiens GN=KIAA1875 PE=2 SV=2	8	1	3	2.1019	0.100458	0.517867	0.361906	FALSE
Protein Daple OS=Homo sapiens GN=CCDC88C PE=1 SV=3	20	5	2	1.1019	0.101399	0.516253	0.361906	FALSE
Ubiquilin-like protein OS=Homo sapiens GN=UBQLNL PE=2 SV=3	20	5	2	1.1019	0.101399	0.516253	0.361906	FALSE
Zinc finger protein 687 OS=Homo sapiens GN=ZNF687 PE=1 SV=1	20	5	2	1.1019	0.101399	0.516253	0.361906	FALSE
Adenosine deaminase CECR1 OS=Homo sapiens GN=CECR1 PE=1 SV=2	1	3	-1.58496	-2.48307	0.102066	0.510288	0.361906	FALSE
Cluster of Alkaline phosphatase; placental type OS=Homo sapiens GN=ALPP PE=1 SV=2 (PPB1_HUMAN)	1	3	-1.58496	-2.48307	0.102066	0.510288	0.361906	FALSE
Carboxypeptidase A6 OS=Homo sapiens GN=CPA6 PE=1 SV=2	1	3	-1.58496	-2.48307	0.102066	0.510288	0.361906	FALSE
Chloride intracellular channel protein 1 OS=Homo sapiens GN=CLIC1 PE=1 SV=4	1	3	-1.58496	-2.48307	0.102066	0.510288	0.361906	FALSE
Chloride intracellular channel protein 5 OS=Homo sapiens GN=CLIC5 PE=1 SV=3	1	3	-1.58496	-2.48307	0.102066	0.510288	0.361906	FALSE
Coatomer subunit gamma-2 OS=Homo sapiens GN=COPG2 PE=1 SV=1	1	3	-1.58496	-2.48307	0.102066	0.510288	0.361906	FALSE
Exocyst complex component 7 OS=Homo sapiens GN=EXOC7 PE=1 SV=3	1	3	-1.58496	-2.48307	0.102066	0.510288	0.361906	FALSE
Glucagon-like peptide 2 receptor OS=Homo sapiens GN=GLP2R PE=2 SV=1	1	3	-1.58496	-2.48307	0.102066	0.510288	0.361906	FALSE
Homeobox protein DLX-5 OS=Homo sapiens GN=DLX5 PE=1 SV=2	1	3	-1.58496	-2.48307	0.102066	0.510288	0.361906	FALSE
Interleukin-6 OS=Homo sapiens GN=IL6 PE=1 SV=1	1	3	-1.58496	-2.48307	0.102066	0.510288	0.361906	FALSE
Lipoamide acyltransferase component of branched-chain alpha-keto acid dehydrogenase complex; mitochondrial OS=Homo sapiens GN=DBT PE=1 SV=3	1	3	-1.58496	-2.48307	0.102066	0.510288	0.361906	FALSE
Methyl-CpG-binding domain protein 2 OS=Homo sapiens GN=MBD2 PE=1 SV=1	1	3	-1.58496	-2.48307	0.102066	0.510288	0.361906	FALSE
Moesin OS=Homo sapiens GN=MSN PE=1 SV=3	1	3	-1.58496	-2.48307	0.102066	0.510288	0.361906	FALSE
NEDD4-like E3 ubiquitin-protein ligase WWP2 OS=Homo sapiens GN=WWP2 PE=1 SV=2	1	3	-1.58496	-2.48307	0.102066	0.510288	0.361906	FALSE
Neural cell adhesion molecule 2 OS=Homo sapiens GN=NCAM2 PE=1 SV=2	1	3	-1.58496	-2.48307	0.102066	0.510288	0.361906	FALSE
Nuclear factor 1 X-type OS=Homo sapiens GN=NFIX PE=1 SV=2	1	3	-1.58496	-2.48307	0.102066	0.510288	0.361906	FALSE
Nucleolar complex protein 2 homolog OS=Homo sapiens GN=NOC2L PE=1 SV=4	1	3	-1.58496	-2.48307	0.102066	0.510288	0.361906	FALSE
Ovochymase-2 OS=Homo sapiens GN=OVCH2 PE=3 SV=2	1	3	-1.58496	-2.48307	0.102066	0.510288	0.361906	FALSE
PIN2/TERF1-interacting telomerase inhibitor 1 OS=Homo sapiens GN=PINX1 PE=1 SV=2	1	3	-1.58496	-2.48307	0.102066	0.510288	0.361906	FALSE
Peroxisomal membrane protein PMP34 OS=Homo sapiens GN=SLC25A17 PE=1 SV=1	1	3	-1.58496	-2.48307	0.102066	0.510288	0.361906	FALSE
Porphobilinogen deaminase OS=Homo sapiens GN=HMBS PE=1 SV=2	1	3	-1.58496	-2.48307	0.102066	0.510288	0.361906	FALSE
Protein FAM196A OS=Homo sapiens GN=FAM196A PE=2 SV=1	1	3	-1.58496	-2.48307	0.102066	0.510288	0.361906	FALSE
Protein zer-1 homolog OS=Homo sapiens GN=ZER1 PE=1 SV=1	1	3	-1.58496	-2.48307	0.102066	0.510288	0.361906	FALSE
Putative 60S ribosomal protein L37a-like protein OS=Homo sapiens GN=RPL37AP8 PE=5 SV=2	1	3	-1.58496	-2.48307	0.102066	0.510288	0.361906	FALSE
Rap1 GTPase-GDP dissociation stimulator 1 OS=Homo sapiens GN=RAP1GDS1 PE=1 SV=3	1	3	-1.58496	-2.48307	0.102066	0.510288	0.361906	FALSE
Cluster of Ras-related protein Rap-1A OS=Homo sapiens GN=RAP1A PE=1 SV=1 (RAP1A_HUMAN)	1	3	-1.58496	-2.48307	0.102066	0.510288	0.361906	FALSE
Ribonuclease ZC3H12A OS=Homo sapiens GN=ZC3H12A PE=1 SV=1	1	3	-1.58496	-2.48307	0.102066	0.510288	0.361906	FALSE
Runt-related transcription factor 2 OS=Homo sapiens GN=RUNX2 PE=1 SV=2	1	3	-1.58496	-2.48307	0.102066	0.510288	0.361906	FALSE
Serine/threonine-protein phosphatase with EF-hands 2 OS=Homo sapiens GN=PPEF2 PE=1 SV=2	1	3	-1.58496	-2.48307	0.102066	0.510288	0.361906	FALSE
Sprouty-related; EVH1 domain-containing protein 1 OS=Homo sapiens GN=SPRED1 PE=1 SV=2	1	3	-1.58496	-2.48307	0.102066	0.510288	0.361906	FALSE
Suppressor of tumorigenicity 7 protein-like OS=Homo sapiens GN=ST7L PE=2 SV=1	1	3	-1.58496	-2.48307	0.102066	0.510288	0.361906	FALSE
Syncytin-1 OS=Homo sapiens GN=ERVW-1 PE=1 SV=1	1	3	-1.58496	-2.48307	0.102066	0.510288	0.361906	FALSE
Syntaxin-binding protein 3 OS=Homo sapiens GN=STXBP3 PE=1 SV=2	1	3	-1.58496	-2.48307	0.102066	0.510288	0.361906	FALSE
Telomere length regulation protein TEL2 homolog OS=Homo sapiens GN=TELO2 PE=1 SV=2	1	3	-1.58496	-2.48307	0.102066	0.510288	0.361906	FALSE
Tether containing UBX domain for GLUT4 OS=Homo sapiens GN=ASPSCR1 PE=1 SV=1	1	3	-1.58496	-2.48307	0.102066	0.510288	0.361906	FALSE
Tetratricopeptide repeat protein 21B OS=Homo sapiens GN=TTC21B PE=1 SV=2	1	3	-1.58496	-2.48307	0.102066	0.510288	0.361906	FALSE
Uncharacterized protein C1orf141 OS=Homo sapiens GN=C1orf141 PE=2 SV=1	1	3	-1.58496	-2.48307	0.102066	0.510288	0.361906	FALSE
Uridine-cytidine kinase 2 OS=Homo sapiens GN=UCK2 PE=1 SV=1	1	3	-1.58496	-2.48307	0.102066	0.510288	0.361906	FALSE
WD repeat-containing protein 49 OS=Homo sapiens GN=WDR49 PE=2 SV=1	1	3	-1.58496	-2.48307	0.102066	0.510288	0.361906	FALSE
Zinc finger and SCAN domain-containing protein 30 OS=Homo sapiens GN=ZSCAN30 PE=1 SV=1	1	3	-1.58496	-2.48307	0.102066	0.510288	0.361906	FALSE
A-kinase anchor protein 10; mitochondrial OS=Homo sapiens GN=AKAP10 PE=1 SV=2	10	11	-0.137504	-1.03561	0.102086	0.49971	0.361906	FALSE
Acrosin OS=Homo sapiens GN=ACR PE=2 SV=4	10	11	-0.137504	-1.03561	0.102086	0.49971	0.361906	FALSE
Bile salt export pump OS=Homo sapiens GN=ABCB11 PE=1 SV=2	10	11	-0.137504	-1.03561	0.102086	0.49971	0.361906	FALSE
Kinesin-like protein KIF18B OS=Homo sapiens GN=KIF18B PE=1 SV=3	10	11	-0.137504	-1.03561	0.102086	0.49971	0.361906	FALSE
Laminin subunit gamma-1 OS=Homo sapiens GN=LAMC1 PE=1 SV=3	10	11	-0.137504	-1.03561	0.102086	0.49971	0.361906	FALSE
MKL/myocardin-like protein 2 OS=Homo sapiens GN=MKL2 PE=1 SV=3	10	11	-0.137504	-1.03561	0.102086	0.49971	0.361906	FALSE
Myosin-3 OS=Homo sapiens GN=MYH3 PE=1 SV=3	10	11	-0.137504	-1.03561	0.102086	0.49971	0.361906	FALSE
NIPA-like protein 3 OS=Homo sapiens GN=NIPAL3 PE=1 SV=1	10	11	-0.137504	-1.03561	0.102086	0.49971	0.361906	FALSE
PH domain leucine-rich repeat-containing protein phosphatase 1 OS=Homo sapiens GN=PHLPP1 PE=1 SV=3	10	11	-0.137504	-1.03561	0.102086	0.49971	0.361906	FALSE
Rho GTPase-activating protein 31 OS=Homo sapiens GN=ARHGAP31 PE=1 SV=2	10	11	-0.137504	-1.03561	0.102086	0.49971	0.361906	FALSE
SWI/SNF-related matrix-associated actin-dependent regulator of chromatin subfamily A member 5 OS=Homo sapiens GN=SMARCA5 PE=1 SV=1	10	11	-0.137504	-1.03561	0.102086	0.49971	0.361906	FALSE
Beta-2 adrenergic receptor OS=Homo sapiens GN=ADRB2 PE=1 SV=3	14	14	0	-0.898103	0.102256	0.497687	0.361906	FALSE
Formin-like protein 1 OS=Homo sapiens GN=FMNL1 PE=1 SV=3	14	14	0	-0.898103	0.102256	0.497687	0.361906	FALSE
Cluster of SLIT-ROBO Rho GTPase-activating protein 2 OS=Homo sapiens GN=SRGAP2 PE=1 SV=2 (SRGP2_HUMAN)	14	14	0	-0.898103	0.102256	0.497687	0.361906	FALSE
SRC kinase signaling inhibitor 1 OS=Homo sapiens GN=SRCIN1 PE=1 SV=3	21	19	0.14439	-0.753713	0.102302	0.497098	0.361906	FALSE
SUN domain-containing ossification factor OS=Homo sapiens GN=SUCO PE=1 SV=1	54	19	1.50696	0.608857	0.102622	0.498249	0.361906	FALSE
Serine/threonine-protein kinase DCLK2 OS=Homo sapiens GN=DCLK2 PE=2 SV=4	45	35	0.36257	-0.535533	0.103117	0.500245	0.361906	FALSE
Leucine-rich repeat serine/threonine-protein kinase 2 OS=Homo sapiens GN=LRRK2 PE=1 SV=2	42	33	0.347923	-0.55018	0.104748	0.507744	0.361906	FALSE
Probable ATP-dependent RNA helicase DDX6 OS=Homo sapiens GN=DDX6 PE=1 SV=2	35	11	1.66985	0.771748	0.106286	0.514781	0.361906	FALSE
ATP-dependent RNA helicase DHX8 OS=Homo sapiens GN=DHX8 PE=1 SV=1	4	6	-0.584963	-1.48307	0.106775	0.510723	0.361906	FALSE
CUE domain-containing protein 1 OS=Homo sapiens GN=CUEDC1 PE=1 SV=1	4	6	-0.584963	-1.48307	0.106775	0.510723	0.361906	FALSE
Complex I assembly factor TIMMDC1; mitochondrial OS=Homo sapiens GN=TIMMDC1 PE=1 SV=2	4	6	-0.584963	-1.48307	0.106775	0.510723	0.361906	FALSE
Cyclic AMP-dependent transcription factor ATF-6 beta OS=Homo sapiens GN=ATF6B PE=1 SV=2	4	6	-0.584963	-1.48307	0.106775	0.510723	0.361906	FALSE
DnaJ homolog subfamily C member 3 OS=Homo sapiens GN=DNAJC3 PE=1 SV=1	4	6	-0.584963	-1.48307	0.106775	0.510723	0.361906	FALSE
EF-hand calcium-binding domain-containing protein 5 OS=Homo sapiens GN=EFCAB5 PE=1 SV=3	4	6	-0.584963	-1.48307	0.106775	0.510723	0.361906	FALSE
Glutamate receptor ionotropic; delta-1 OS=Homo sapiens GN=GRID1 PE=2 SV=2	4	6	-0.584963	-1.48307	0.106775	0.510723	0.361906	FALSE
L-lactate dehydrogenase A-like 6A OS=Homo sapiens GN=LDHAL6A PE=2 SV=1	4	6	-0.584963	-1.48307	0.106775	0.510723	0.361906	FALSE
Leucine-rich repeat-containing protein 71 OS=Homo sapiens GN=LRRC71 PE=2 SV=1	4	6	-0.584963	-1.48307	0.106775	0.510723	0.361906	FALSE
Phosphoinositide 3-kinase regulatory subunit 4 OS=Homo sapiens GN=PIK3R4 PE=1 SV=3	4	6	-0.584963	-1.48307	0.106775	0.510723	0.361906	FALSE
Plakophilin-3 OS=Homo sapiens GN=PKP3 PE=1 SV=1	4	6	-0.584963	-1.48307	0.106775	0.510723	0.361906	FALSE
Pleckstrin homology domain-containing family M member 3 OS=Homo sapiens GN=PLEKHM3 PE=2 SV=2	4	6	-0.584963	-1.48307	0.106775	0.510723	0.361906	FALSE
Probable E3 ubiquitin-protein ligase TRIM8 OS=Homo sapiens GN=TRIM8 PE=1 SV=2	4	6	-0.584963	-1.48307	0.106775	0.510723	0.361906	FALSE
Protein NRDE2 homolog OS=Homo sapiens GN=NRDE2 PE=1 SV=3	4	6	-0.584963	-1.48307	0.106775	0.510723	0.361906	FALSE
Protein disulfide-isomerase A4 OS=Homo sapiens GN=PDIA4 PE=1 SV=2	4	6	-0.584963	-1.48307	0.106775	0.510723	0.361906	FALSE
Putative ATP-dependent RNA helicase TDRD12 OS=Homo sapiens GN=TDRD12 PE=2 SV=2	4	6	-0.584963	-1.48307	0.106775	0.510723	0.361906	FALSE
Retinoic acid receptor responder protein 1 OS=Homo sapiens GN=RARRES1 PE=1 SV=2	4	6	-0.584963	-1.48307	0.106775	0.510723	0.361906	FALSE
Saccharopine dehydrogenase-like oxidoreductase OS=Homo sapiens GN=SCCPDH PE=1 SV=1	4	6	-0.584963	-1.48307	0.106775	0.510723	0.361906	FALSE
Signaling lymphocytic activation molecule OS=Homo sapiens GN=SLAMF1 PE=1 SV=1	4	6	-0.584963	-1.48307	0.106775	0.510723	0.361906	FALSE
Sorting nexin-17 OS=Homo sapiens GN=SNX17 PE=1 SV=1	4	6	-0.584963	-1.48307	0.106775	0.510723	0.361906	FALSE
Sperm-associated antigen 5 OS=Homo sapiens GN=SPAG5 PE=1 SV=2	4	6	-0.584963	-1.48307	0.106775	0.510723	0.361906	FALSE
Syntaxin-17 OS=Homo sapiens GN=STX17 PE=1 SV=2	4	6	-0.584963	-1.48307	0.106775	0.510723	0.361906	FALSE
Transient receptor potential cation channel subfamily M member 2 OS=Homo sapiens GN=TRPM2 PE=1 SV=2	4	6	-0.584963	-1.48307	0.106775	0.510723	0.361906	FALSE
Transmembrane and TPR repeat-containing protein 3 OS=Homo sapiens GN=TMTC3 PE=1 SV=2	4	6	-0.584963	-1.48307	0.106775	0.510723	0.361906	FALSE
Tumor necrosis factor receptor superfamily member 6 OS=Homo sapiens GN=FAS PE=1 SV=1	4	6	-0.584963	-1.48307	0.106775	0.510723	0.361906	FALSE
Tyrosine-protein phosphatase non-receptor type 22 OS=Homo sapiens GN=PTPN22 PE=1 SV=2	4	6	-0.584963	-1.48307	0.106775	0.510723	0.361906	FALSE
Ubiquitin carboxyl-terminal hydrolase 29 OS=Homo sapiens GN=USP29 PE=2 SV=1	4	6	-0.584963	-1.48307	0.106775	0.510723	0.361906	FALSE
Ubiquitin-protein ligase E3C OS=Homo sapiens GN=UBE3C PE=1 SV=3	4	6	-0.584963	-1.48307	0.106775	0.510723	0.361906	FALSE
X-linked retinitis pigmentosa GTPase regulator OS=Homo sapiens GN=RPGR PE=1 SV=2	4	6	-0.584963	-1.48307	0.106775	0.510723	0.361906	FALSE
Zinc finger CCHC domain-containing protein 7 OS=Homo sapiens GN=ZCCHC7 PE=1 SV=2	4	6	-0.584963	-1.48307	0.106775	0.510723	0.361906	FALSE
Serine/threonine-protein kinase DCLK1 OS=Homo sapiens GN=DCLK1 PE=1 SV=2	30	25	0.263034	-0.635069	0.107729	0.508964	0.361906	FALSE
Dynein heavy chain 7; axonemal OS=Homo sapiens GN=DNAH7 PE=1 SV=2	25	7	1.8365	0.938398	0.107747	0.508041	0.361906	FALSE
PMS1 protein homolog 1 OS=Homo sapiens GN=PMS1 PE=1 SV=1	25	7	1.8365	0.938398	0.107747	0.508041	0.361906	FALSE
Phospholipase D1 OS=Homo sapiens GN=PLD1 PE=1 SV=1	25	7	1.8365	0.938398	0.107747	0.508041	0.361906	FALSE
Vasoactive intestinal polypeptide receptor 1 OS=Homo sapiens GN=VIPR1 PE=1 SV=1	25	7	1.8365	0.938398	0.107747	0.508041	0.361906	FALSE
ATPase family AAA domain-containing protein 2B OS=Homo sapiens GN=ATAD2B PE=1 SV=3	3	0	NA	NA	0.1084	0.498897	0.361906	FALSE
Actin-related protein 2 OS=Homo sapiens GN=ACTR2 PE=1 SV=1	3	0	NA	NA	0.1084	0.498897	0.361906	FALSE
Amyloid beta A4 precursor protein-binding family A member 2 OS=Homo sapiens GN=APBA2 PE=1 SV=3	3	0	NA	NA	0.1084	0.498897	0.361906	FALSE
Angiopoietin-related protein 6 OS=Homo sapiens GN=ANGPTL6 PE=1 SV=1	3	0	NA	NA	0.1084	0.498897	0.361906	FALSE
Apolipoprotein A-V OS=Homo sapiens GN=APOA5 PE=1 SV=1	3	0	NA	NA	0.1084	0.498897	0.361906	FALSE
Calcium-binding mitochondrial carrier protein SCaMC-2 OS=Homo sapiens GN=SLC25A25 PE=1 SV=1	3	0	NA	NA	0.1084	0.498897	0.361906	FALSE
Carboxylesterase 5A OS=Homo sapiens GN=CES5A PE=2 SV=1	3	0	NA	NA	0.1084	0.498897	0.361906	FALSE
Centrosomal protein of 135 kDa OS=Homo sapiens GN=CEP135 PE=1 SV=2	3	0	NA	NA	0.1084	0.498897	0.361906	FALSE
Diphosphomevalonate decarboxylase OS=Homo sapiens GN=MVD PE=1 SV=1	3	0	NA	NA	0.1084	0.498897	0.361906	FALSE
Disrupted in renal carcinoma protein 2 OS=Homo sapiens GN=DIRC2 PE=1 SV=1	3	0	NA	NA	0.1084	0.498897	0.361906	FALSE
Doublecortin domain-containing protein 1 OS=Homo sapiens GN=DCDC1 PE=2 SV=2	3	0	NA	NA	0.1084	0.498897	0.361906	FALSE
Dynein intermediate chain 1; axonemal OS=Homo sapiens GN=DNAI1 PE=1 SV=1	3	0	NA	NA	0.1084	0.498897	0.361906	FALSE
Equatorin OS=Homo sapiens GN=EQTN PE=2 SV=2	3	0	NA	NA	0.1084	0.498897	0.361906	FALSE
Exocyst complex component 6B OS=Homo sapiens GN=EXOC6B PE=1 SV=3	3	0	NA	NA	0.1084	0.498897	0.361906	FALSE
Feline leukemia virus subgroup C receptor-related protein 1 OS=Homo sapiens GN=FLVCR1 PE=1 SV=1	3	0	NA	NA	0.1084	0.498897	0.361906	FALSE
G-protein coupled receptor 39 OS=Homo sapiens GN=GPR39 PE=1 SV=1	3	0	NA	NA	0.1084	0.498897	0.361906	FALSE
Galectin-4 OS=Homo sapiens GN=LGALS4 PE=1 SV=1	3	0	NA	NA	0.1084	0.498897	0.361906	FALSE
Gamma-aminobutyric acid receptor subunit rho-3 OS=Homo sapiens GN=GABRR3 PE=3 SV=2	3	0	NA	NA	0.1084	0.498897	0.361906	FALSE
Hepatocyte growth factor-regulated tyrosine kinase substrate OS=Homo sapiens GN=HGS PE=1 SV=1	3	0	NA	NA	0.1084	0.498897	0.361906	FALSE
Kelch repeat and BTB domain-containing protein 2 OS=Homo sapiens GN=KBTBD2 PE=1 SV=2	3	0	NA	NA	0.1084	0.498897	0.361906	FALSE
Kinesin heavy chain isoform 5C OS=Homo sapiens GN=KIF5C PE=1 SV=1	3	0	NA	NA	0.1084	0.498897	0.361906	FALSE
LIM domain kinase 1 OS=Homo sapiens GN=LIMK1 PE=1 SV=3	3	0	NA	NA	0.1084	0.498897	0.361906	FALSE
Large neutral amino acids transporter small subunit 3 OS=Homo sapiens GN=SLC43A1 PE=1 SV=1	3	0	NA	NA	0.1084	0.498897	0.361906	FALSE
Meprin A subunit alpha OS=Homo sapiens GN=MEP1A PE=1 SV=2	3	0	NA	NA	0.1084	0.498897	0.361906	FALSE
Methyltransferase-like protein 13 OS=Homo sapiens GN=METTL13 PE=1 SV=1	3	0	NA	NA	0.1084	0.498897	0.361906	FALSE
Mitogen-activated protein kinase kinase kinase 8 OS=Homo sapiens GN=MAP3K8 PE=1 SV=2	3	0	NA	NA	0.1084	0.498897	0.361906	FALSE
Musculin OS=Homo sapiens GN=MSC PE=1 SV=2	3	0	NA	NA	0.1084	0.498897	0.361906	FALSE
Netrin receptor UNC5D OS=Homo sapiens GN=UNC5D PE=2 SV=1	3	0	NA	NA	0.1084	0.498897	0.361906	FALSE
Olfactory receptor 8B3 OS=Homo sapiens GN=OR8B3 PE=3 SV=3	3	0	NA	NA	0.1084	0.498897	0.361906	FALSE
Oxysterol-binding protein-related protein 2 OS=Homo sapiens GN=OSBPL2 PE=1 SV=1	3	0	NA	NA	0.1084	0.498897	0.361906	FALSE
PAS domain-containing serine/threonine-protein kinase OS=Homo sapiens GN=PASK PE=1 SV=3	3	0	NA	NA	0.1084	0.498897	0.361906	FALSE
Platelet-derived growth factor receptor beta OS=Homo sapiens GN=PDGFRB PE=1 SV=1	3	0	NA	NA	0.1084	0.498897	0.361906	FALSE
Potassium voltage-gated channel subfamily H member 8 OS=Homo sapiens GN=KCNH8 PE=2 SV=2	3	0	NA	NA	0.1084	0.498897	0.361906	FALSE
Proliferating cell nuclear antigen OS=Homo sapiens GN=PCNA PE=1 SV=1	3	0	NA	NA	0.1084	0.498897	0.361906	FALSE
Proliferation-associated protein 2G4 OS=Homo sapiens GN=PA2G4 PE=1 SV=3	3	0	NA	NA	0.1084	0.498897	0.361906	FALSE
Protein PAXX OS=Homo sapiens GN=C9orf142 PE=1 SV=2	3	0	NA	NA	0.1084	0.498897	0.361906	FALSE
Putative uncharacterized protein PQLC2L OS=Homo sapiens GN=PQLC2L PE=2 SV=2	3	0	NA	NA	0.1084	0.498897	0.361906	FALSE
RAC-beta serine/threonine-protein kinase OS=Homo sapiens GN=AKT2 PE=1 SV=2	3	0	NA	NA	0.1084	0.498897	0.361906	FALSE
Ras-related protein Rab-5B OS=Homo sapiens GN=RAB5B PE=1 SV=1	3	0	NA	NA	0.1084	0.498897	0.361906	FALSE
Ropporin-1A OS=Homo sapiens GN=ROPN1 PE=1 SV=2	3	0	NA	NA	0.1084	0.498897	0.361906	FALSE
SH2B adapter protein 1 OS=Homo sapiens GN=SH2B1 PE=1 SV=3	3	0	NA	NA	0.1084	0.498897	0.361906	FALSE
Serine/threonine-protein kinase 26 OS=Homo sapiens GN=STK26 PE=1 SV=2	3	0	NA	NA	0.1084	0.498897	0.361906	FALSE
Serine/threonine-protein kinase pim-3 OS=Homo sapiens GN=PIM3 PE=1 SV=3	3	0	NA	NA	0.1084	0.498897	0.361906	FALSE
Signal peptidase complex catalytic subunit SEC11C OS=Homo sapiens GN=SEC11C PE=1 SV=3	3	0	NA	NA	0.1084	0.498897	0.361906	FALSE
Cluster of Stereocilin OS=Homo sapiens GN=STRC PE=2 SV=1 (STRC_HUMAN)	3	0	NA	NA	0.1084	0.498897	0.361906	FALSE
Succinyl-CoA ligase [ADP/GDP-forming] subunit alpha; mitochondrial OS=Homo sapiens GN=SUCLG1 PE=1 SV=4	3	0	NA	NA	0.1084	0.498897	0.361906	FALSE
Suprabasin OS=Homo sapiens GN=SBSN PE=1 SV=2	3	0	NA	NA	0.1084	0.498897	0.361906	FALSE
TGF-beta receptor type-2 OS=Homo sapiens GN=TGFBR2 PE=1 SV=2	3	0	NA	NA	0.1084	0.498897	0.361906	FALSE
Tapasin-related protein OS=Homo sapiens GN=TAPBPL PE=1 SV=2	3	0	NA	NA	0.1084	0.498897	0.361906	FALSE
Transcription cofactor vestigial-like protein 3 OS=Homo sapiens GN=VGLL3 PE=2 SV=1	3	0	NA	NA	0.1084	0.498897	0.361906	FALSE
Tropomodulin-2 OS=Homo sapiens GN=TMOD2 PE=1 SV=1	3	0	NA	NA	0.1084	0.498897	0.361906	FALSE
Tubby-related protein 1 OS=Homo sapiens GN=TULP1 PE=1 SV=3	3	0	NA	NA	0.1084	0.498897	0.361906	FALSE
UBX domain-containing protein 10 OS=Homo sapiens GN=UBXN10 PE=2 SV=1	3	0	NA	NA	0.1084	0.498897	0.361906	FALSE
Ventral anterior homeobox 1 OS=Homo sapiens GN=VAX1 PE=1 SV=1	3	0	NA	NA	0.1084	0.498897	0.361906	FALSE
WD repeat-containing protein 88 OS=Homo sapiens GN=WDR88 PE=2 SV=2	3	0	NA	NA	0.1084	0.498897	0.361906	FALSE
WD repeat-containing protein 93 OS=Homo sapiens GN=WDR93 PE=2 SV=1	3	0	NA	NA	0.1084	0.498897	0.361906	FALSE
Zinc finger HIT domain-containing protein 2 OS=Homo sapiens GN=ZNHIT2 PE=1 SV=1	3	0	NA	NA	0.1084	0.498897	0.361906	FALSE
Zinc finger protein 181 OS=Homo sapiens GN=ZNF181 PE=2 SV=1	3	0	NA	NA	0.1084	0.498897	0.361906	FALSE
E3 ubiquitin-protein ligase Itchy homolog OS=Homo sapiens GN=ITCH PE=1 SV=2	30	9	1.73697	0.838863	0.108522	0.488167	0.361906	FALSE
G-protein coupled receptor 98 OS=Homo sapiens GN=GPR98 PE=1 SV=2	30	9	1.73697	0.838863	0.108522	0.488167	0.361906	FALSE
Cytosolic carboxypeptidase 6 OS=Homo sapiens GN=AGBL4 PE=2 SV=3	17	4	2.08746	1.18936	0.108797	0.488296	0.361906	FALSE
KAT8 regulatory NSL complex subunit 3 OS=Homo sapiens GN=KANSL3 PE=1 SV=2	17	4	2.08746	1.18936	0.108797	0.488296	0.361906	FALSE
Nuclear mitotic apparatus protein 1 OS=Homo sapiens GN=NUMA1 PE=1 SV=2	17	4	2.08746	1.18936	0.108797	0.488296	0.361906	FALSE
Testis anion transporter 1 OS=Homo sapiens GN=SLC26A8 PE=1 SV=1	17	4	2.08746	1.18936	0.108797	0.488296	0.361906	FALSE
Exosome component 10 OS=Homo sapiens GN=EXOSC10 PE=1 SV=2	17	16	0.0874628	-0.81064	0.109976	0.492108	0.361906	FALSE
Keratin-associated protein 5-5 OS=Homo sapiens GN=KRTAP5-5 PE=2 SV=2	17	16	0.0874628	-0.81064	0.109976	0.492108	0.361906	FALSE
Poly [ADP-ribose] polymerase 1 OS=Homo sapiens GN=PARP1 PE=1 SV=4	17	16	0.0874628	-0.81064	0.109976	0.492108	0.361906	FALSE
Unconventional myosin-XVB OS=Homo sapiens GN=MYO15B PE=1 SV=2	17	16	0.0874628	-0.81064	0.109976	0.492108	0.361906	FALSE
Cluster of Arf-GAP with GTPase; ANK repeat and PH domain-containing protein 9 OS=Homo sapiens GN=AGAP9 PE=3 SV=2 (AGAP9_HUMAN)	58	21	1.46566	0.567561	0.111993	0.500195	0.361906	FALSE
Angiotensinogen OS=Homo sapiens GN=AGT PE=1 SV=1	66	48	0.459432	-0.438671	0.112453	0.501874	0.361906	FALSE
Brain-specific angiogenesis inhibitor 1-associated protein 2-like protein 2 OS=Homo sapiens GN=BAIAP2L2 PE=1 SV=1	3	5	-0.736966	-1.63507	0.112894	0.499362	0.361906	FALSE
Copine-4 OS=Homo sapiens GN=CPNE4 PE=2 SV=1	3	5	-0.736966	-1.63507	0.112894	0.499362	0.361906	FALSE
Cytosol aminopeptidase OS=Homo sapiens GN=LAP3 PE=1 SV=3	3	5	-0.736966	-1.63507	0.112894	0.499362	0.361906	FALSE
DNA excision repair protein ERCC-1 OS=Homo sapiens GN=ERCC1 PE=1 SV=1	3	5	-0.736966	-1.63507	0.112894	0.499362	0.361906	FALSE
Glutamyl-tRNA(Gln) amidotransferase subunit B; mitochondrial OS=Homo sapiens GN=GATB PE=1 SV=1	3	5	-0.736966	-1.63507	0.112894	0.499362	0.361906	FALSE
Heterogeneous nuclear ribonucleoprotein A/B OS=Homo sapiens GN=HNRNPAB PE=1 SV=2	3	5	-0.736966	-1.63507	0.112894	0.499362	0.361906	FALSE
Immunoglobulin superfamily member 8 OS=Homo sapiens GN=IGSF8 PE=1 SV=1	3	5	-0.736966	-1.63507	0.112894	0.499362	0.361906	FALSE
Importin subunit alpha-8 OS=Homo sapiens GN=KPNA7 PE=1 SV=1	3	5	-0.736966	-1.63507	0.112894	0.499362	0.361906	FALSE
Intron-binding protein aquarius OS=Homo sapiens GN=AQR PE=1 SV=4	3	5	-0.736966	-1.63507	0.112894	0.499362	0.361906	FALSE
Iporin OS=Homo sapiens GN=RUSC2 PE=1 SV=3	3	5	-0.736966	-1.63507	0.112894	0.499362	0.361906	FALSE
L-amino-acid oxidase OS=Homo sapiens GN=IL4I1 PE=1 SV=1	3	5	-0.736966	-1.63507	0.112894	0.499362	0.361906	FALSE
LON peptidase N-terminal domain and RING finger protein 1 OS=Homo sapiens GN=LONRF1 PE=1 SV=2	3	5	-0.736966	-1.63507	0.112894	0.499362	0.361906	FALSE
Manganese-transporting ATPase 13A1 OS=Homo sapiens GN=ATP13A1 PE=1 SV=2	3	5	-0.736966	-1.63507	0.112894	0.499362	0.361906	FALSE
Mdm2-binding protein OS=Homo sapiens GN=MTBP PE=1 SV=1	3	5	-0.736966	-1.63507	0.112894	0.499362	0.361906	FALSE
Peroxisomal acyl-coenzyme A oxidase 1 OS=Homo sapiens GN=ACOX1 PE=1 SV=3	3	5	-0.736966	-1.63507	0.112894	0.499362	0.361906	FALSE
Protein boule-like OS=Homo sapiens GN=BOLL PE=1 SV=2	3	5	-0.736966	-1.63507	0.112894	0.499362	0.361906	FALSE
Rho guanine nucleotide exchange factor 10 OS=Homo sapiens GN=ARHGEF10 PE=1 SV=4	3	5	-0.736966	-1.63507	0.112894	0.499362	0.361906	FALSE
Serine/threonine-protein kinase 10 OS=Homo sapiens GN=STK10 PE=1 SV=1	3	5	-0.736966	-1.63507	0.112894	0.499362	0.361906	FALSE
Serpin B5 OS=Homo sapiens GN=SERPINB5 PE=1 SV=2	3	5	-0.736966	-1.63507	0.112894	0.499362	0.361906	FALSE
TCDD-inducible poly [ADP-ribose] polymerase OS=Homo sapiens GN=TIPARP PE=2 SV=1	3	5	-0.736966	-1.63507	0.112894	0.499362	0.361906	FALSE
Transforming acidic coiled-coil-containing protein 1 OS=Homo sapiens GN=TACC1 PE=1 SV=2	3	5	-0.736966	-1.63507	0.112894	0.499362	0.361906	FALSE
Zinc finger protein 226 OS=Homo sapiens GN=ZNF226 PE=2 SV=2	3	5	-0.736966	-1.63507	0.112894	0.499362	0.361906	FALSE
Zinc finger protein 347 OS=Homo sapiens GN=ZNF347 PE=1 SV=2	3	5	-0.736966	-1.63507	0.112894	0.499362	0.361906	FALSE
Brefeldin A-inhibited guanine nucleotide-exchange protein 1 OS=Homo sapiens GN=ARFGEF1 PE=1 SV=2	145	96	0.594947	-0.303156	0.113117	0.495938	0.361906	FALSE
B-cell receptor CD22 OS=Homo sapiens GN=CD22 PE=1 SV=2	2	4	-1	-1.8981	0.11408	0.490428	0.361906	FALSE
Cadherin-12 OS=Homo sapiens GN=CDH12 PE=2 SV=2	2	4	-1	-1.8981	0.11408	0.490428	0.361906	FALSE
Cadherin-related family member 2 OS=Homo sapiens GN=CDHR2 PE=1 SV=2	2	4	-1	-1.8981	0.11408	0.490428	0.361906	FALSE
Calcium/calmodulin-dependent protein kinase type II subunit gamma OS=Homo sapiens GN=CAMK2G PE=1 SV=3	2	4	-1	-1.8981	0.11408	0.490428	0.361906	FALSE
Centrosomal protein of 55 kDa OS=Homo sapiens GN=CEP55 PE=1 SV=3	2	4	-1	-1.8981	0.11408	0.490428	0.361906	FALSE
Centrosomal protein of 95 kDa OS=Homo sapiens GN=CEP95 PE=1 SV=1	2	4	-1	-1.8981	0.11408	0.490428	0.361906	FALSE
Chitinase-3-like protein 2 OS=Homo sapiens GN=CHI3L2 PE=1 SV=1	2	4	-1	-1.8981	0.11408	0.490428	0.361906	FALSE
Coiled-coil domain-containing protein 138 OS=Homo sapiens GN=CCDC138 PE=1 SV=1	2	4	-1	-1.8981	0.11408	0.490428	0.361906	FALSE
Collagen triple helix repeat-containing protein 1 OS=Homo sapiens GN=CTHRC1 PE=1 SV=1	2	4	-1	-1.8981	0.11408	0.490428	0.361906	FALSE
Condensin-2 complex subunit G2 OS=Homo sapiens GN=NCAPG2 PE=1 SV=1	2	4	-1	-1.8981	0.11408	0.490428	0.361906	FALSE
Cluster of Cryptochrome-1 OS=Homo sapiens GN=CRY1 PE=1 SV=1 (CRY1_HUMAN)	2	4	-1	-1.8981	0.11408	0.490428	0.361906	FALSE
Cyclin-dependent kinase 17 OS=Homo sapiens GN=CDK17 PE=1 SV=2	2	4	-1	-1.8981	0.11408	0.490428	0.361906	FALSE
E3 ubiquitin-protein ligase UHRF1 OS=Homo sapiens GN=UHRF1 PE=1 SV=1	2	4	-1	-1.8981	0.11408	0.490428	0.361906	FALSE
FYVE; RhoGEF and PH domain-containing protein 5 OS=Homo sapiens GN=FGD5 PE=1 SV=3	2	4	-1	-1.8981	0.11408	0.490428	0.361906	FALSE
Furin OS=Homo sapiens GN=FURIN PE=1 SV=2	2	4	-1	-1.8981	0.11408	0.490428	0.361906	FALSE
GTP-binding protein Rhes OS=Homo sapiens GN=RASD2 PE=1 SV=1	2	4	-1	-1.8981	0.11408	0.490428	0.361906	FALSE
Glutamate receptor-interacting protein 2 OS=Homo sapiens GN=GRIP2 PE=1 SV=3	2	4	-1	-1.8981	0.11408	0.490428	0.361906	FALSE
Glycogen debranching enzyme OS=Homo sapiens GN=AGL PE=1 SV=3	2	4	-1	-1.8981	0.11408	0.490428	0.361906	FALSE
Junctophilin-4 OS=Homo sapiens GN=JPH4 PE=2 SV=2	2	4	-1	-1.8981	0.11408	0.490428	0.361906	FALSE
Laminin subunit gamma-3 OS=Homo sapiens GN=LAMC3 PE=1 SV=3	2	4	-1	-1.8981	0.11408	0.490428	0.361906	FALSE
Limbin OS=Homo sapiens GN=EVC2 PE=1 SV=1	2	4	-1	-1.8981	0.11408	0.490428	0.361906	FALSE
Lysosomal acid phosphatase OS=Homo sapiens GN=ACP2 PE=1 SV=3	2	4	-1	-1.8981	0.11408	0.490428	0.361906	FALSE
Myeloid-associated differentiation marker OS=Homo sapiens GN=MYADM PE=1 SV=2	2	4	-1	-1.8981	0.11408	0.490428	0.361906	FALSE
Myosin-binding protein C; fast-type OS=Homo sapiens GN=MYBPC2 PE=1 SV=2	2	4	-1	-1.8981	0.11408	0.490428	0.361906	FALSE
NIF3-like protein 1 OS=Homo sapiens GN=NIF3L1 PE=1 SV=2	2	4	-1	-1.8981	0.11408	0.490428	0.361906	FALSE
Neutrophil collagenase OS=Homo sapiens GN=MMP8 PE=1 SV=1	2	4	-1	-1.8981	0.11408	0.490428	0.361906	FALSE
Nuclear factor erythroid 2-related factor 2 OS=Homo sapiens GN=NFE2L2 PE=1 SV=3	2	4	-1	-1.8981	0.11408	0.490428	0.361906	FALSE
P2Y purinoceptor 12 OS=Homo sapiens GN=P2RY12 PE=1 SV=1	2	4	-1	-1.8981	0.11408	0.490428	0.361906	FALSE
Phosphorylase b kinase gamma catalytic chain; skeletal muscle/heart isoform OS=Homo sapiens GN=PHKG1 PE=2 SV=3	2	4	-1	-1.8981	0.11408	0.490428	0.361906	FALSE
Polycystic kidney disease protein 1-like 3 OS=Homo sapiens GN=PKD1L3 PE=1 SV=1	2	4	-1	-1.8981	0.11408	0.490428	0.361906	FALSE
Probable ATP-dependent RNA helicase DDX43 OS=Homo sapiens GN=DDX43 PE=2 SV=2	2	4	-1	-1.8981	0.11408	0.490428	0.361906	FALSE
Prostaglandin E2 receptor EP1 subtype OS=Homo sapiens GN=PTGER1 PE=2 SV=3	2	4	-1	-1.8981	0.11408	0.490428	0.361906	FALSE
Protein regulator of cytokinesis 1 OS=Homo sapiens GN=PRC1 PE=1 SV=2	2	4	-1	-1.8981	0.11408	0.490428	0.361906	FALSE
Putative zinc finger protein 840 OS=Homo sapiens GN=ZNF840P PE=5 SV=5	2	4	-1	-1.8981	0.11408	0.490428	0.361906	FALSE
RNA-binding protein 39 OS=Homo sapiens GN=RBM39 PE=1 SV=2	2	4	-1	-1.8981	0.11408	0.490428	0.361906	FALSE
Rho guanine nucleotide exchange factor 15 OS=Homo sapiens GN=ARHGEF15 PE=1 SV=4	2	4	-1	-1.8981	0.11408	0.490428	0.361906	FALSE
Rho-associated protein kinase 2 OS=Homo sapiens GN=ROCK2 PE=1 SV=4	2	4	-1	-1.8981	0.11408	0.490428	0.361906	FALSE
SLIT and NTRK-like protein 2 OS=Homo sapiens GN=SLITRK2 PE=2 SV=1	2	4	-1	-1.8981	0.11408	0.490428	0.361906	FALSE
Sialic acid-binding Ig-like lectin 16 OS=Homo sapiens GN=SIGLEC16 PE=2 SV=3	2	4	-1	-1.8981	0.11408	0.490428	0.361906	FALSE
Single-stranded DNA-binding protein; mitochondrial OS=Homo sapiens GN=SSBP1 PE=1 SV=1	2	4	-1	-1.8981	0.11408	0.490428	0.361906	FALSE
Solute carrier family 41 member 1 OS=Homo sapiens GN=SLC41A1 PE=2 SV=2	2	4	-1	-1.8981	0.11408	0.490428	0.361906	FALSE
TBC1 domain family member 10B OS=Homo sapiens GN=TBC1D10B PE=1 SV=3	2	4	-1	-1.8981	0.11408	0.490428	0.361906	FALSE
TRAF3-interacting JNK-activating modulator OS=Homo sapiens GN=TRAF3IP3 PE=1 SV=2	2	4	-1	-1.8981	0.11408	0.490428	0.361906	FALSE
Testis-specific serine/threonine-protein kinase 1 OS=Homo sapiens GN=TSSK1B PE=1 SV=1	2	4	-1	-1.8981	0.11408	0.490428	0.361906	FALSE
Ubiquitin-conjugating enzyme E2 Q1 OS=Homo sapiens GN=UBE2Q1 PE=1 SV=1	2	4	-1	-1.8981	0.11408	0.490428	0.361906	FALSE
Uncharacterized protein C16orf71 OS=Homo sapiens GN=C16orf71 PE=2 SV=3	2	4	-1	-1.8981	0.11408	0.490428	0.361906	FALSE
Uncharacterized protein C19orf44 OS=Homo sapiens GN=C19orf44 PE=1 SV=1	2	4	-1	-1.8981	0.11408	0.490428	0.361906	FALSE
Uncharacterized protein C20orf194 OS=Homo sapiens GN=C20orf194 PE=1 SV=1	2	4	-1	-1.8981	0.11408	0.490428	0.361906	FALSE
Uncharacterized protein C9orf50 OS=Homo sapiens GN=C9orf50 PE=2 SV=1	2	4	-1	-1.8981	0.11408	0.490428	0.361906	FALSE
Vacuolar protein sorting-associated protein 51 homolog OS=Homo sapiens GN=VPS51 PE=1 SV=2	2	4	-1	-1.8981	0.11408	0.490428	0.361906	FALSE
Vitrin OS=Homo sapiens GN=VIT PE=2 SV=1	2	4	-1	-1.8981	0.11408	0.490428	0.361906	FALSE
Zinc finger protein 549 OS=Homo sapiens GN=ZNF549 PE=2 SV=2	2	4	-1	-1.8981	0.11408	0.490428	0.361906	FALSE
Zinc finger protein 554 OS=Homo sapiens GN=ZNF554 PE=2 SV=1	2	4	-1	-1.8981	0.11408	0.490428	0.361906	FALSE
Centrosomal protein of 57 kDa OS=Homo sapiens GN=CEP57 PE=1 SV=2	11	2	2.45943	1.56133	0.114106	0.47814	0.361906	FALSE
Corneodesmosin OS=Homo sapiens GN=CDSN PE=1 SV=3	11	2	2.45943	1.56133	0.114106	0.47814	0.361906	FALSE
DC-STAMP domain-containing protein 1 OS=Homo sapiens GN=DCST1 PE=2 SV=1	11	2	2.45943	1.56133	0.114106	0.47814	0.361906	FALSE
DNA-directed RNA polymerase I subunit RPA1 OS=Homo sapiens GN=POLR1A PE=1 SV=2	11	2	2.45943	1.56133	0.114106	0.47814	0.361906	FALSE
Ephrin type-A receptor 7 OS=Homo sapiens GN=EPHA7 PE=1 SV=3	11	2	2.45943	1.56133	0.114106	0.47814	0.361906	FALSE
Importin-13 OS=Homo sapiens GN=IPO13 PE=1 SV=3	11	2	2.45943	1.56133	0.114106	0.47814	0.361906	FALSE
LIM/homeobox protein Lhx4 OS=Homo sapiens GN=LHX4 PE=1 SV=2	11	2	2.45943	1.56133	0.114106	0.47814	0.361906	FALSE
Macrophage-expressed gene 1 protein OS=Homo sapiens GN=MPEG1 PE=2 SV=1	11	2	2.45943	1.56133	0.114106	0.47814	0.361906	FALSE
Phospholipase B1; membrane-associated OS=Homo sapiens GN=PLB1 PE=1 SV=3	11	2	2.45943	1.56133	0.114106	0.47814	0.361906	FALSE
Poly(rC)-binding protein 1 OS=Homo sapiens GN=PCBP1 PE=1 SV=2	11	2	2.45943	1.56133	0.114106	0.47814	0.361906	FALSE
Protein Smaug homolog 1 OS=Homo sapiens GN=SAMD4A PE=1 SV=3	11	2	2.45943	1.56133	0.114106	0.47814	0.361906	FALSE
Cluster of Protein argonaute-4 OS=Homo sapiens GN=AGO4 PE=1 SV=2 (AGO4_HUMAN)	11	2	2.45943	1.56133	0.114106	0.47814	0.361906	FALSE
Cluster of Putative mitochondrial import inner membrane translocase subunit Tim23B OS=Homo sapiens GN=TIMM23B PE=5 SV=2 (TI23B_HUMAN)	11	2	2.45943	1.56133	0.114106	0.47814	0.361906	FALSE
Ribosome biogenesis protein BMS1 homolog OS=Homo sapiens GN=BMS1 PE=1 SV=1	11	2	2.45943	1.56133	0.114106	0.47814	0.361906	FALSE
SH2 domain-containing protein 3C OS=Homo sapiens GN=SH2D3C PE=1 SV=1	11	2	2.45943	1.56133	0.114106	0.47814	0.361906	FALSE
T-complex protein 1 subunit beta OS=Homo sapiens GN=CCT2 PE=1 SV=4	11	2	2.45943	1.56133	0.114106	0.47814	0.361906	FALSE
Zinc finger BED domain-containing protein 4 OS=Homo sapiens GN=ZBED4 PE=1 SV=2	11	2	2.45943	1.56133	0.114106	0.47814	0.361906	FALSE
Zinc finger CCCH domain-containing protein 13 OS=Homo sapiens GN=ZC3H13 PE=1 SV=1	11	2	2.45943	1.56133	0.114106	0.47814	0.361906	FALSE
Zinc finger protein 280B OS=Homo sapiens GN=ZNF280B PE=1 SV=2	11	2	2.45943	1.56133	0.114106	0.47814	0.361906	FALSE
Cell adhesion molecule-related/down-regulated by oncogenes OS=Homo sapiens GN=CDON PE=1 SV=2	14	3	2.22239	1.32429	0.114107	0.473487	0.361906	FALSE
F-box only protein 38 OS=Homo sapiens GN=FBXO38 PE=1 SV=3	14	3	2.22239	1.32429	0.114107	0.473487	0.361906	FALSE
FERM and PDZ domain-containing protein 1 OS=Homo sapiens GN=FRMPD1 PE=1 SV=1	14	3	2.22239	1.32429	0.114107	0.473487	0.361906	FALSE
Glutamine-rich protein 2 OS=Homo sapiens GN=QRICH2 PE=1 SV=1	14	3	2.22239	1.32429	0.114107	0.473487	0.361906	FALSE
Poly(U)-binding-splicing factor PUF60 OS=Homo sapiens GN=PUF60 PE=1 SV=1	14	3	2.22239	1.32429	0.114107	0.473487	0.361906	FALSE
Polypyrimidine tract-binding protein 1 OS=Homo sapiens GN=PTBP1 PE=1 SV=1	14	3	2.22239	1.32429	0.114107	0.473487	0.361906	FALSE
Protein dopey-1 OS=Homo sapiens GN=DOPEY1 PE=2 SV=1	14	3	2.22239	1.32429	0.114107	0.473487	0.361906	FALSE
Spartin OS=Homo sapiens GN=SPG20 PE=1 SV=1	14	3	2.22239	1.32429	0.114107	0.473487	0.361906	FALSE
Transmembrane 9 superfamily member 1 OS=Homo sapiens GN=TM9SF1 PE=1 SV=2	14	3	2.22239	1.32429	0.114107	0.473487	0.361906	FALSE
Non-canonical poly(A) RNA polymerase PAPD5 OS=Homo sapiens GN=PAPD5 PE=1 SV=2	167	109	0.61552	-0.282583	0.114409	0.473098	0.361906	FALSE
Ankyrin repeat and BTB/POZ domain-containing protein BTBD11 OS=Homo sapiens GN=BTBD11 PE=2 SV=3	9	10	-0.152003	-1.05011	0.114794	0.473375	0.361906	FALSE
E3 ubiquitin-protein ligase TTC3 OS=Homo sapiens GN=TTC3 PE=1 SV=2	9	10	-0.152003	-1.05011	0.114794	0.473375	0.361906	FALSE
Kelch-like protein 3 OS=Homo sapiens GN=KLHL3 PE=1 SV=2	9	10	-0.152003	-1.05011	0.114794	0.473375	0.361906	FALSE
Leucine-zipper-like transcriptional regulator 1 OS=Homo sapiens GN=LZTR1 PE=1 SV=2	9	10	-0.152003	-1.05011	0.114794	0.473375	0.361906	FALSE
Low-density lipoprotein receptor-related protein 4 OS=Homo sapiens GN=LRP4 PE=1 SV=4	9	10	-0.152003	-1.05011	0.114794	0.473375	0.361906	FALSE
N-acetylglucosamine-1-phosphotransferase subunits alpha/beta OS=Homo sapiens GN=GNPTAB PE=1 SV=1	9	10	-0.152003	-1.05011	0.114794	0.473375	0.361906	FALSE
Trafficking kinesin-binding protein 2 OS=Homo sapiens GN=TRAK2 PE=1 SV=2	9	10	-0.152003	-1.05011	0.114794	0.473375	0.361906	FALSE
Beta-1;4-glucuronyltransferase 1 OS=Homo sapiens GN=B4GAT1 PE=1 SV=1	37	12	1.62449	0.726388	0.114917	0.47225	0.361906	FALSE
SOSS complex subunit B2 OS=Homo sapiens GN=NABP1 PE=1 SV=1	37	12	1.62449	0.726388	0.114917	0.47225	0.361906	FALSE
SWI/SNF-related matrix-associated actin-dependent regulator of chromatin subfamily D member 1 OS=Homo sapiens GN=SMARCD1 PE=1 SV=2	37	12	1.62449	0.726388	0.114917	0.47225	0.361906	FALSE
Cluster of RNA-binding E3 ubiquitin-protein ligase MEX3C OS=Homo sapiens GN=MEX3C PE=1 SV=3 (MEX3C_HUMAN)	20	18	0.152003	-0.7461	0.115021	0.471867	0.361906	FALSE
Synaptonemal complex protein 2 OS=Homo sapiens GN=SYCP2 PE=2 SV=2	20	18	0.152003	-0.7461	0.115021	0.471867	0.361906	FALSE
Cluster of Annexin A2 OS=Homo sapiens GN=ANXA2 PE=1 SV=2 (ANXA2_HUMAN)	13	13	0	-0.898103	0.115355	0.472587	0.362458	FALSE
Mastermind-like protein 1 OS=Homo sapiens GN=MAML1 PE=1 SV=3	13	13	0	-0.898103	0.115355	0.472587	0.362458	FALSE
Cyclic AMP-responsive element-binding protein 5 OS=Homo sapiens GN=CREB5 PE=1 SV=3	44	15	1.55254	0.654438	0.116393	0.476351	0.36547	FALSE
Bromodomain testis-specific protein OS=Homo sapiens GN=BRDT PE=1 SV=4	38	30	0.341037	-0.557066	0.117713	0.481256	0.369107	FALSE
Cluster of RANBP2-like and GRIP domain-containing protein 5/6 OS=Homo sapiens GN=RGPD5 PE=1 SV=3 (RGPD5_HUMAN)	38	30	0.341037	-0.557066	0.117713	0.481256	0.369107	FALSE
Armadillo repeat-containing protein 2 OS=Homo sapiens GN=ARMC2 PE=2 SV=4	23	20	0.201634	-0.696469	0.118105	0.482365	0.370084	FALSE
F-box/LRR-repeat protein 7 OS=Homo sapiens GN=FBXL7 PE=2 SV=1	22	6	1.87447	0.976366	0.119072	0.485482	0.372094	FALSE
Homeobox protein engrailed-2 OS=Homo sapiens GN=EN2 PE=2 SV=3	22	6	1.87447	0.976366	0.119072	0.485482	0.372094	FALSE
Protein FAM71C OS=Homo sapiens GN=FAM71C PE=1 SV=1	22	6	1.87447	0.976366	0.119072	0.485482	0.372094	FALSE
Transmembrane protein 200A OS=Homo sapiens GN=TMEM200A PE=1 SV=1	22	6	1.87447	0.976366	0.119072	0.485482	0.372094	FALSE
Alpha-protein kinase 3 OS=Homo sapiens GN=ALPK3 PE=2 SV=2	26	22	0.241008	-0.657095	0.119735	0.487187	0.373656	FALSE
Calmodulin-like protein 5 OS=Homo sapiens GN=CALML5 PE=1 SV=2	26	22	0.241008	-0.657095	0.119735	0.487187	0.373656	FALSE
Keratin; type I cuticular Ha6 OS=Homo sapiens GN=KRT36 PE=2 SV=1	49	37	0.405256	-0.492847	0.120533	0.489932	0.37589	FALSE
Centromere-associated protein E OS=Homo sapiens GN=CENPE PE=1 SV=2	27	8	1.75489	0.856784	0.121192	0.491772	0.376917	FALSE
Spectrin alpha chain; non-erythrocytic 1 OS=Homo sapiens GN=SPTAN1 PE=1 SV=3	27	8	1.75489	0.856784	0.121192	0.491772	0.376917	FALSE
Uncharacterized protein C2orf71 OS=Homo sapiens GN=C2orf71 PE=1 SV=1	27	8	1.75489	0.856784	0.121192	0.491772	0.376917	FALSE
Zinc finger MYM-type protein 2 OS=Homo sapiens GN=ZMYM2 PE=1 SV=1	27	8	1.75489	0.856784	0.121192	0.491772	0.376917	FALSE
Latent-transforming growth factor beta-binding protein 2 OS=Homo sapiens GN=LTBP2 PE=1 SV=3	129	86	0.584963	-0.313141	0.121976	0.494116	0.3791	FALSE
Cluster of POU domain; class 4; transcription factor 2 OS=Homo sapiens GN=POU4F2 PE=1 SV=2 (PO4F2_HUMAN)	57	42	0.440573	-0.45753	0.122577	0.496213	0.380709	FALSE
Serine/threonine-protein kinase TAO1 OS=Homo sapiens GN=TAOK1 PE=1 SV=1	46	16	1.52356	0.625459	0.122895	0.497161	0.381436	FALSE
Forkhead box protein P2 OS=Homo sapiens GN=FOXP2 PE=1 SV=2	55	20	1.45943	0.561329	0.125407	0.506809	0.388707	FALSE
Ras-related protein Rab-40C OS=Homo sapiens GN=RAB40C PE=1 SV=1	55	20	1.45943	0.561329	0.125407	0.506809	0.388707	FALSE
Telomere-associated protein RIF1 OS=Homo sapiens GN=RIF1 PE=1 SV=2	43	33	0.381871	-0.516232	0.125963	0.508539	0.390166	FALSE
Arginine/serine-rich protein PNISR OS=Homo sapiens GN=PNISR PE=1 SV=2	256	116	1.14202	0.243916	0.127018	0.512453	0.393169	FALSE
Acetyl-CoA carboxylase 1 OS=Homo sapiens GN=ACACA PE=1 SV=2	8	9	-0.169925	-1.06803	0.129171	0.519907	0.398216	FALSE
Coiled-coil domain-containing protein 146 OS=Homo sapiens GN=CCDC146 PE=1 SV=2	8	9	-0.169925	-1.06803	0.129171	0.519907	0.398216	FALSE
LINE-1 type transposase domain-containing protein 1 OS=Homo sapiens GN=L1TD1 PE=1 SV=1	8	9	-0.169925	-1.06803	0.129171	0.519907	0.398216	FALSE
Polyhomeotic-like protein 2 OS=Homo sapiens GN=PHC2 PE=1 SV=1	8	9	-0.169925	-1.06803	0.129171	0.519907	0.398216	FALSE
SCAN domain-containing protein 3 OS=Homo sapiens GN=ZBED9 PE=2 SV=1	8	9	-0.169925	-1.06803	0.129171	0.519907	0.398216	FALSE
Transcription factor GATA-4 OS=Homo sapiens GN=GATA4 PE=1 SV=2	8	9	-0.169925	-1.06803	0.129171	0.519907	0.398216	FALSE
T-lymphoma invasion and metastasis-inducing protein 1 OS=Homo sapiens GN=TIAM1 PE=1 SV=2	51	38	0.424498	-0.473605	0.129397	0.51959	0.398299	FALSE
Gamma-aminobutyric acid receptor subunit alpha-4 OS=Homo sapiens GN=GABRA4 PE=2 SV=2	19	17	0.160465	-0.737638	0.129459	0.519314	0.398299	FALSE
Rho guanine nucleotide exchange factor 17 OS=Homo sapiens GN=ARHGEF17 PE=1 SV=1	19	17	0.160465	-0.737638	0.129459	0.519314	0.398299	FALSE
Protein phosphatase 2C-like domain-containing protein 1 OS=Homo sapiens GN=PP2D1 PE=2 SV=2	67	48	0.481127	-0.416976	0.13006	0.521202	0.399881	FALSE
CCR4-NOT transcription complex subunit 10 OS=Homo sapiens GN=CNOT10 PE=1 SV=1	12	12	0	-0.898103	0.13033	0.521758	0.400173	FALSE
Uromodulin-like 1 OS=Homo sapiens GN=UMODL1 PE=2 SV=2	12	12	0	-0.898103	0.13033	0.521758	0.400173	FALSE
Apolipoprotein(a) OS=Homo sapiens GN=LPA PE=1 SV=1	19	5	1.926	1.0279	0.130979	0.523653	0.401627	FALSE
Disks large-associated protein 5 OS=Homo sapiens GN=DLGAP5 PE=1 SV=2	19	5	1.926	1.0279	0.130979	0.523653	0.401627	FALSE
Ribonuclease P protein subunit p38 OS=Homo sapiens GN=RPP38 PE=1 SV=2	34	27	0.332575	-0.565528	0.132394	0.52878	0.405695	FALSE
DNA mismatch repair protein Mlh1 OS=Homo sapiens GN=MLH1 PE=1 SV=1	22	19	0.211504	-0.686599	0.132601	0.52925	0.406055	FALSE
Lysozyme C OS=Homo sapiens GN=LYZ PE=1 SV=1	48	36	0.415037	-0.483066	0.132759	0.529529	0.40627	FALSE
Dystrophia myotonica WD repeat-containing protein OS=Homo sapiens GN=DMWD PE=1 SV=3	29	9	1.68806	0.789953	0.133696	0.532554	0.408318	FALSE
Neurocan core protein OS=Homo sapiens GN=NCAN PE=1 SV=3	29	9	1.68806	0.789953	0.133696	0.532554	0.408318	FALSE
Oxysterol-binding protein-related protein 3 OS=Homo sapiens GN=OSBPL3 PE=1 SV=1	29	9	1.68806	0.789953	0.133696	0.532554	0.408318	FALSE
Lumican OS=Homo sapiens GN=LUM PE=1 SV=2	25	21	0.251539	-0.646564	0.13408	0.533371	0.409218	FALSE
Ral guanine nucleotide dissociation stimulator-like 1 OS=Homo sapiens GN=RGL1 PE=1 SV=1	28	23	0.283793	-0.61431	0.134342	0.534056	0.409743	FALSE
Tripeptidyl-peptidase 1 OS=Homo sapiens GN=TPP1 PE=1 SV=2	50	18	1.47393	0.575828	0.134972	0.536205	0.41105	FALSE
Advillin OS=Homo sapiens GN=AVIL PE=1 SV=3	24	7	1.77761	0.879505	0.135309	0.536471	0.41105	FALSE
Extracellular matrix protein FRAS1 OS=Homo sapiens GN=FRAS1 PE=1 SV=2	24	7	1.77761	0.879505	0.135309	0.536471	0.41105	FALSE
Pro-neuregulin-2; membrane-bound isoform OS=Homo sapiens GN=NRG2 PE=1 SV=1	24	7	1.77761	0.879505	0.135309	0.536471	0.41105	FALSE
Proteoglycan 4 OS=Homo sapiens GN=PRG4 PE=1 SV=2	24	7	1.77761	0.879505	0.135309	0.536471	0.41105	FALSE
Zinc finger CCHC domain-containing protein 3 OS=Homo sapiens GN=ZCCHC3 PE=1 SV=1	24	7	1.77761	0.879505	0.135309	0.536471	0.41105	FALSE
Neurobeachin OS=Homo sapiens GN=NBEA PE=1 SV=3	43	15	1.51937	0.621271	0.138135	0.546587	0.419319	FALSE
NACHT; LRR and PYD domains-containing protein 2 OS=Homo sapiens GN=NLRP2 PE=1 SV=1	53	39	0.442518	-0.455585	0.13834	0.547035	0.419319	FALSE
Ataxin-7-like protein 1 OS=Homo sapiens GN=ATXN7L1 PE=1 SV=3	36	12	1.58496	0.686859	0.138489	0.546899	0.419319	FALSE
Periaxin OS=Homo sapiens GN=PRX PE=1 SV=2	36	12	1.58496	0.686859	0.138489	0.546899	0.419319	FALSE
SAP30-binding protein OS=Homo sapiens GN=SAP30BP PE=1 SV=1	36	12	1.58496	0.686859	0.138489	0.546899	0.419319	FALSE
Sal-like protein 2 OS=Homo sapiens GN=SALL2 PE=1 SV=4	61	23	1.40718	0.509072	0.139346	0.549556	0.42156	FALSE
NKAP-like protein OS=Homo sapiens GN=NKAPL PE=2 SV=3	72	28	1.36257	0.464467	0.139479	0.549718	0.42156	FALSE
Alpha-2-HS-glycoprotein OS=Homo sapiens GN=AHSG PE=1 SV=1	169	74	1.19143	0.293323	0.139666	0.550091	0.42156	FALSE
Beta-defensin 121 OS=Homo sapiens GN=DEFB121 PE=1 SV=1	15	14	0.0995357	-0.798567	0.140058	0.550362	0.42156	FALSE
Immortalization up-regulated protein OS=Homo sapiens GN=IMUP PE=1 SV=1	15	14	0.0995357	-0.798567	0.140058	0.550362	0.42156	FALSE
RNA-binding protein 33 OS=Homo sapiens GN=RBM33 PE=1 SV=3	15	14	0.0995357	-0.798567	0.140058	0.550362	0.42156	FALSE
Rab11 family-interacting protein 5 OS=Homo sapiens GN=RAB11FIP5 PE=1 SV=1	15	14	0.0995357	-0.798567	0.140058	0.550362	0.42156	FALSE
Serine/threonine-protein kinase WNK1 OS=Homo sapiens GN=WNK1 PE=1 SV=2	15	14	0.0995357	-0.798567	0.140058	0.550362	0.42156	FALSE
Uncharacterized protein C2orf16 OS=Homo sapiens GN=C2orf16 PE=2 SV=3	15	14	0.0995357	-0.798567	0.140058	0.550362	0.42156	FALSE
Histone acetyltransferase p300 OS=Homo sapiens GN=EP300 PE=1 SV=2	171	75	1.18903	0.290931	0.1404	0.550438	0.422271	FALSE
Keratin; type II cytoskeletal 1b OS=Homo sapiens GN=KRT77 PE=2 SV=3	200	127	0.655172	-0.242932	0.140479	0.550385	0.422271	FALSE
Zinc finger protein 608 OS=Homo sapiens GN=ZNF608 PE=1 SV=4	276	171	0.690672	-0.207431	0.141957	0.555812	0.42297	FALSE
2'-5'-oligoadenylate synthase 3 OS=Homo sapiens GN=OAS3 PE=1 SV=3	16	4	2	1.1019	0.142875	0.557942	0.42297	FALSE
ATP-dependent RNA helicase DDX42 OS=Homo sapiens GN=DDX42 PE=1 SV=1	16	4	2	1.1019	0.142875	0.557942	0.42297	FALSE
Calcium-transporting ATPase type 2C member 2 OS=Homo sapiens GN=ATP2C2 PE=1 SV=2	16	4	2	1.1019	0.142875	0.557942	0.42297	FALSE
Immunoglobulin superfamily member 22 OS=Homo sapiens GN=IGSF22 PE=2 SV=2	16	4	2	1.1019	0.142875	0.557942	0.42297	FALSE
Membrane-associated phosphatidylinositol transfer protein 3 OS=Homo sapiens GN=PITPNM3 PE=1 SV=2	16	4	2	1.1019	0.142875	0.557942	0.42297	FALSE
Mucin-20 OS=Homo sapiens GN=MUC20 PE=1 SV=3	16	4	2	1.1019	0.142875	0.557942	0.42297	FALSE
Serine/threonine-protein kinase RIO1 OS=Homo sapiens GN=RIOK1 PE=1 SV=2	16	4	2	1.1019	0.142875	0.557942	0.42297	FALSE
Syntaphilin OS=Homo sapiens GN=SNPH PE=1 SV=2	63	24	1.39232	0.494214	0.143593	0.559282	0.42297	FALSE
Serine/arginine repetitive matrix protein 4 OS=Homo sapiens GN=SRRM4 PE=1 SV=2	125	53	1.23786	0.339761	0.144714	0.563281	0.42297	FALSE
Putative type-1 protein phosphatase inhibitor 4 OS=Homo sapiens GN=PPP1R2P9 PE=1 SV=1	45	16	1.49185	0.59375	0.145048	0.564212	0.42297	FALSE
3-keto-steroid reductase OS=Homo sapiens GN=HSD17B7 PE=1 SV=1	7	8	-0.192645	-1.09075	0.145426	0.563294	0.42297	FALSE
Alpha-protein kinase 1 OS=Homo sapiens GN=ALPK1 PE=2 SV=3	7	8	-0.192645	-1.09075	0.145426	0.563294	0.42297	FALSE
Golgi resident protein GCP60 OS=Homo sapiens GN=ACBD3 PE=1 SV=4	7	8	-0.192645	-1.09075	0.145426	0.563294	0.42297	FALSE
Kinesin-like protein KIF1B OS=Homo sapiens GN=KIF1B PE=1 SV=5	7	8	-0.192645	-1.09075	0.145426	0.563294	0.42297	FALSE
Phosphoglucomutase-2 OS=Homo sapiens GN=PGM2 PE=1 SV=4	7	8	-0.192645	-1.09075	0.145426	0.563294	0.42297	FALSE
Protein phosphatase Slingshot homolog 2 OS=Homo sapiens GN=SSH2 PE=1 SV=1	7	8	-0.192645	-1.09075	0.145426	0.563294	0.42297	FALSE
Putative ATP-dependent RNA helicase DHX57 OS=Homo sapiens GN=DHX57 PE=1 SV=2	7	8	-0.192645	-1.09075	0.145426	0.563294	0.42297	FALSE
RNA exonuclease 4 OS=Homo sapiens GN=REXO4 PE=1 SV=2	7	8	-0.192645	-1.09075	0.145426	0.563294	0.42297	FALSE
Testis-expressed sequence 33 protein OS=Homo sapiens GN=TEX33 PE=2 SV=2	7	8	-0.192645	-1.09075	0.145426	0.563294	0.42297	FALSE
Transmembrane protein 14A OS=Homo sapiens GN=TMEM14A PE=1 SV=1	7	8	-0.192645	-1.09075	0.145426	0.563294	0.42297	FALSE
Vezatin OS=Homo sapiens GN=VEZT PE=1 SV=3	7	8	-0.192645	-1.09075	0.145426	0.563294	0.42297	FALSE
Zinc finger protein 233 OS=Homo sapiens GN=ZNF233 PE=2 SV=3	7	8	-0.192645	-1.09075	0.145426	0.563294	0.42297	FALSE
Inactive rhomboid protein 2 OS=Homo sapiens GN=RHBDF2 PE=1 SV=2	18	16	0.169925	-0.728178	0.14588	0.562497	0.42297	FALSE
Small conductance calcium-activated potassium channel protein 2 OS=Homo sapiens GN=KCNN2 PE=1 SV=2	18	16	0.169925	-0.728178	0.14588	0.562497	0.42297	FALSE
N-acetylglucosamine-6-sulfatase OS=Homo sapiens GN=GNS PE=1 SV=3	54	20	1.43296	0.534856	0.145907	0.562056	0.42297	FALSE
Kinesin-like protein KIF26B OS=Homo sapiens GN=KIF26B PE=2 SV=1	47	35	0.425306	-0.472797	0.146198	0.562634	0.42297	FALSE
Nance-Horan syndrome protein OS=Homo sapiens GN=NHS PE=1 SV=2	47	35	0.425306	-0.472797	0.146198	0.562634	0.42297	FALSE
60S acidic ribosomal protein P2 OS=Homo sapiens GN=RPLP2 PE=1 SV=1	0	1	NA	NA	0.146898	0.562066	0.42297	FALSE
ATR-interacting protein OS=Homo sapiens GN=ATRIP PE=1 SV=1	0	1	NA	NA	0.146898	0.562066	0.42297	FALSE
Carboxypeptidase B OS=Homo sapiens GN=CPB1 PE=1 SV=4	0	1	NA	NA	0.146898	0.562066	0.42297	FALSE
Cyclin N-terminal domain-containing protein 1 OS=Homo sapiens GN=CNTD1 PE=2 SV=2	0	1	NA	NA	0.146898	0.562066	0.42297	FALSE
Glutathione S-transferase P OS=Homo sapiens GN=GSTP1 PE=1 SV=2	0	1	NA	NA	0.146898	0.562066	0.42297	FALSE
Hemojuvelin OS=Homo sapiens GN=HFE2 PE=1 SV=1	0	1	NA	NA	0.146898	0.562066	0.42297	FALSE
Immunoglobulin-like and fibronectin type III domain-containing protein 1 OS=Homo sapiens GN=IGFN1 PE=1 SV=2	0	1	NA	NA	0.146898	0.562066	0.42297	FALSE
KDEL motif-containing protein 2 OS=Homo sapiens GN=KDELC2 PE=1 SV=2	0	1	NA	NA	0.146898	0.562066	0.42297	FALSE
N-acetylated-alpha-linked acidic dipeptidase 2 OS=Homo sapiens GN=NAALAD2 PE=1 SV=1	0	1	NA	NA	0.146898	0.562066	0.42297	FALSE
Platelet glycoprotein 4 OS=Homo sapiens GN=CD36 PE=1 SV=2	0	1	NA	NA	0.146898	0.562066	0.42297	FALSE
Protein CYR61 OS=Homo sapiens GN=CYR61 PE=1 SV=1	0	1	NA	NA	0.146898	0.562066	0.42297	FALSE
Cluster of Protein FAM25A OS=Homo sapiens GN=FAM25A PE=3 SV=1 (FM25A_HUMAN)	0	1	NA	NA	0.146898	0.562066	0.42297	FALSE
Septin-5 OS=Homo sapiens GN=SEPT5 PE=1 SV=1	0	1	NA	NA	0.146898	0.562066	0.42297	FALSE
Syndecan-1 OS=Homo sapiens GN=SDC1 PE=1 SV=3	0	1	NA	NA	0.146898	0.562066	0.42297	FALSE
TRPM8 channel-associated factor 2 OS=Homo sapiens GN=TCAF2 PE=1 SV=2	0	1	NA	NA	0.146898	0.562066	0.42297	FALSE
Williams-Beuren syndrome chromosomal region 16 protein OS=Homo sapiens GN=WBSCR16 PE=1 SV=2	0	1	NA	NA	0.146898	0.562066	0.42297	FALSE
Netrin receptor DCC OS=Homo sapiens GN=DCC PE=1 SV=2	38	13	1.54749	0.649385	0.147271	0.560437	0.42297	FALSE
Alpha-tubulin N-acetyltransferase 1 OS=Homo sapiens GN=ATAT1 PE=1 SV=1	11	11	0	-0.898103	0.147506	0.560261	0.42297	FALSE
Putative uncharacterized protein C3orf49 OS=Homo sapiens GN=C3orf49 PE=2 SV=1	11	11	0	-0.898103	0.147506	0.560261	0.42297	FALSE
Synphilin-1 OS=Homo sapiens GN=SNCAIP PE=1 SV=2	11	11	0	-0.898103	0.147506	0.560261	0.42297	FALSE
Uromodulin OS=Homo sapiens GN=UMOD PE=1 SV=1	11	11	0	-0.898103	0.147506	0.560261	0.42297	FALSE
X-linked interleukin-1 receptor accessory protein-like 2 OS=Homo sapiens GN=IL1RAPL2 PE=2 SV=1	11	11	0	-0.898103	0.147506	0.560261	0.42297	FALSE
Ataxin-1 OS=Homo sapiens GN=ATXN1 PE=1 SV=2	7	1	2.80735	1.90925	0.148287	0.556672	0.42297	FALSE
Ataxin-1-like OS=Homo sapiens GN=ATXN1L PE=1 SV=1	7	1	2.80735	1.90925	0.148287	0.556672	0.42297	FALSE
Beta-1;4-galactosyltransferase 1 OS=Homo sapiens GN=B4GALT1 PE=1 SV=5	7	1	2.80735	1.90925	0.148287	0.556672	0.42297	FALSE
Calcium/calmodulin-dependent 3';5'-cyclic nucleotide phosphodiesterase 1C OS=Homo sapiens GN=PDE1C PE=1 SV=1	7	1	2.80735	1.90925	0.148287	0.556672	0.42297	FALSE
Caskin-2 OS=Homo sapiens GN=CASKIN2 PE=1 SV=2	7	1	2.80735	1.90925	0.148287	0.556672	0.42297	FALSE
Fibrosin-1-like protein OS=Homo sapiens GN=FBRSL1 PE=1 SV=4	7	1	2.80735	1.90925	0.148287	0.556672	0.42297	FALSE
Gamma-soluble NSF attachment protein OS=Homo sapiens GN=NAPG PE=1 SV=1	7	1	2.80735	1.90925	0.148287	0.556672	0.42297	FALSE
Insulin-like peptide INSL6 OS=Homo sapiens GN=INSL6 PE=2 SV=2	7	1	2.80735	1.90925	0.148287	0.556672	0.42297	FALSE
Interferon regulatory factor 2-binding protein 2 OS=Homo sapiens GN=IRF2BP2 PE=1 SV=2	7	1	2.80735	1.90925	0.148287	0.556672	0.42297	FALSE
Iron-responsive element-binding protein 2 OS=Homo sapiens GN=IREB2 PE=1 SV=3	7	1	2.80735	1.90925	0.148287	0.556672	0.42297	FALSE
Mitogen-activated protein kinase kinase kinase 12 OS=Homo sapiens GN=MAP3K12 PE=1 SV=2	7	1	2.80735	1.90925	0.148287	0.556672	0.42297	FALSE
Mitogen-activated protein kinase kinase kinase 13 OS=Homo sapiens GN=MAP3K13 PE=1 SV=1	7	1	2.80735	1.90925	0.148287	0.556672	0.42297	FALSE
Na(+)/H(+) exchange regulatory cofactor NHE-RF1 OS=Homo sapiens GN=SLC9A3R1 PE=1 SV=4	7	1	2.80735	1.90925	0.148287	0.556672	0.42297	FALSE
Nexilin OS=Homo sapiens GN=NEXN PE=1 SV=1	7	1	2.80735	1.90925	0.148287	0.556672	0.42297	FALSE
Nicotinamide riboside kinase 2 OS=Homo sapiens GN=NMRK2 PE=1 SV=1	7	1	2.80735	1.90925	0.148287	0.556672	0.42297	FALSE
PCNA-interacting partner OS=Homo sapiens GN=PARPBP PE=1 SV=3	7	1	2.80735	1.90925	0.148287	0.556672	0.42297	FALSE
PWWP domain-containing protein MUM1L1 OS=Homo sapiens GN=MUM1L1 PE=2 SV=1	7	1	2.80735	1.90925	0.148287	0.556672	0.42297	FALSE
Phospholipid-transporting ATPase IK OS=Homo sapiens GN=ATP8B3 PE=2 SV=4	7	1	2.80735	1.90925	0.148287	0.556672	0.42297	FALSE
Protein RCC2 OS=Homo sapiens GN=RCC2 PE=1 SV=2	7	1	2.80735	1.90925	0.148287	0.556672	0.42297	FALSE
Protein kinase C gamma type OS=Homo sapiens GN=PRKCG PE=1 SV=3	7	1	2.80735	1.90925	0.148287	0.556672	0.42297	FALSE
Regulator of G-protein signaling 3 OS=Homo sapiens GN=RGS3 PE=1 SV=2	7	1	2.80735	1.90925	0.148287	0.556672	0.42297	FALSE
Regulatory solute carrier protein family 1 member 1 OS=Homo sapiens GN=RSC1A1 PE=2 SV=1	7	1	2.80735	1.90925	0.148287	0.556672	0.42297	FALSE
Scavenger receptor class A member 3 OS=Homo sapiens GN=SCARA3 PE=1 SV=1	7	1	2.80735	1.90925	0.148287	0.556672	0.42297	FALSE
Selenium-binding protein 1 OS=Homo sapiens GN=SELENBP1 PE=1 SV=2	7	1	2.80735	1.90925	0.148287	0.556672	0.42297	FALSE
Striatin-interacting protein 1 OS=Homo sapiens GN=STRIP1 PE=1 SV=1	7	1	2.80735	1.90925	0.148287	0.556672	0.42297	FALSE
Tandem C2 domains nuclear protein OS=Homo sapiens GN=TC2N PE=1 SV=2	7	1	2.80735	1.90925	0.148287	0.556672	0.42297	FALSE
Transmembrane protein 263 OS=Homo sapiens GN=TMEM263 PE=1 SV=1	7	1	2.80735	1.90925	0.148287	0.556672	0.42297	FALSE
Vascular endothelial zinc finger 1 OS=Homo sapiens GN=VEZF1 PE=1 SV=2	7	1	2.80735	1.90925	0.148287	0.556672	0.42297	FALSE
WD repeat-containing protein 90 OS=Homo sapiens GN=WDR90 PE=1 SV=2	7	1	2.80735	1.90925	0.148287	0.556672	0.42297	FALSE
Zinc finger and BTB domain-containing protein 21 OS=Homo sapiens GN=ZBTB21 PE=1 SV=2	7	1	2.80735	1.90925	0.148287	0.556672	0.42297	FALSE
Cluster of Zinc finger protein GLIS3 OS=Homo sapiens GN=GLIS3 PE=2 SV=5 (GLIS3_HUMAN)	7	1	2.80735	1.90925	0.148287	0.556672	0.42297	FALSE
von Willebrand factor D and EGF domain-containing protein OS=Homo sapiens GN=VWDE PE=2 SV=4	7	1	2.80735	1.90925	0.148287	0.556672	0.42297	FALSE
AT-hook DNA-binding motif-containing protein 1 OS=Homo sapiens GN=AHDC1 PE=1 SV=1	21	18	0.222392	-0.675711	0.149009	0.55329	0.424236	FALSE
Dipeptidyl peptidase 2 OS=Homo sapiens GN=DPP7 PE=1 SV=3	21	18	0.222392	-0.675711	0.149009	0.55329	0.424236	FALSE
Protein FAM102A OS=Homo sapiens GN=FAM102A PE=1 SV=2	21	18	0.222392	-0.675711	0.149009	0.55329	0.424236	FALSE
Catenin delta-2 OS=Homo sapiens GN=CTNND2 PE=1 SV=3	26	8	1.70044	0.802337	0.150182	0.55609	0.425897	FALSE
Cluster of HLA class I histocompatibility antigen; A-30 alpha chain OS=Homo sapiens GN=HLA-A PE=1 SV=2 (1A30_HUMAN)	26	8	1.70044	0.802337	0.150182	0.55609	0.425897	FALSE
Cluster of Ig lambda chain V-I region HA OS=Homo sapiens PE=1 SV=1 (LV102_HUMAN)	26	8	1.70044	0.802337	0.150182	0.55609	0.425897	FALSE
Kelch-like protein 26 OS=Homo sapiens GN=KLHL26 PE=1 SV=2	26	8	1.70044	0.802337	0.150182	0.55609	0.425897	FALSE
Cluster of Protein FAM205A OS=Homo sapiens GN=FAM205A PE=2 SV=4 (F205A_HUMAN)	26	8	1.70044	0.802337	0.150182	0.55609	0.425897	FALSE
Protocadherin Fat 4 OS=Homo sapiens GN=FAT4 PE=1 SV=2	26	8	1.70044	0.802337	0.150182	0.55609	0.425897	FALSE
Chromodomain-helicase-DNA-binding protein 6 OS=Homo sapiens GN=CHD6 PE=1 SV=4	24	20	0.263034	-0.635069	0.150244	0.555111	0.425897	FALSE
Methylcytosine dioxygenase TET3 OS=Homo sapiens GN=TET3 PE=1 SV=3	21	6	1.80735	0.909252	0.150944	0.557008	0.426749	FALSE
Sex comb on midleg-like protein 1 OS=Homo sapiens GN=SCML1 PE=1 SV=2	21	6	1.80735	0.909252	0.150944	0.557008	0.426749	FALSE
Speedy protein A OS=Homo sapiens GN=SPDYA PE=1 SV=2	21	6	1.80735	0.909252	0.150944	0.557008	0.426749	FALSE
Complement component C6 OS=Homo sapiens GN=C6 PE=1 SV=3	56	21	1.41504	0.516934	0.150979	0.556449	0.426749	FALSE
Eukaryotic translation initiation factor 3 subunit H OS=Homo sapiens GN=EIF3H PE=1 SV=1	135	58	1.21883	0.320732	0.15101	0.556222	0.426749	FALSE
Nck-associated protein 5 OS=Homo sapiens GN=NCKAP5 PE=1 SV=2	47	17	1.46713	0.569023	0.151583	0.557642	0.427575	FALSE
Very large A-kinase anchor protein OS=Homo sapiens GN=CRYBG3 PE=1 SV=3	47	17	1.46713	0.569023	0.151583	0.557642	0.427575	FALSE
Zinc finger imprinted 2 OS=Homo sapiens GN=ZIM2 PE=2 SV=1	47	17	1.46713	0.569023	0.151583	0.557642	0.427575	FALSE
Transmembrane protein 131-like OS=Homo sapiens GN=KIAA0922 PE=1 SV=2	52	38	0.452512	-0.445591	0.151854	0.557952	0.428077	FALSE
AF4/FMR2 family member 1 OS=Homo sapiens GN=AFF1 PE=1 SV=1	80	32	1.32193	0.423825	0.152035	0.558272	0.428322	FALSE
Apoptosis-inducing factor 1; mitochondrial OS=Homo sapiens GN=AIFM1 PE=1 SV=1	13	3	2.11548	1.21737	0.153334	0.560972	0.429078	FALSE
Calcium-activated chloride channel regulator 1 OS=Homo sapiens GN=CLCA1 PE=1 SV=3	13	3	2.11548	1.21737	0.153334	0.560972	0.429078	FALSE
Collagen alpha-1(IX) chain OS=Homo sapiens GN=COL9A1 PE=1 SV=3	13	3	2.11548	1.21737	0.153334	0.560972	0.429078	FALSE
Desmocollin-1 OS=Homo sapiens GN=DSC1 PE=1 SV=2	13	3	2.11548	1.21737	0.153334	0.560972	0.429078	FALSE
Latrophilin-3 OS=Homo sapiens GN=LPHN3 PE=2 SV=2	13	3	2.11548	1.21737	0.153334	0.560972	0.429078	FALSE
Phosphofurin acidic cluster sorting protein 1 OS=Homo sapiens GN=PACS1 PE=1 SV=2	13	3	2.11548	1.21737	0.153334	0.560972	0.429078	FALSE
Putative neuroblastoma breakpoint family member 7 OS=Homo sapiens GN=NBPF7 PE=5 SV=1	13	3	2.11548	1.21737	0.153334	0.560972	0.429078	FALSE
Ribonuclease 8 OS=Homo sapiens GN=RNASE8 PE=1 SV=1	13	3	2.11548	1.21737	0.153334	0.560972	0.429078	FALSE
Spatacsin OS=Homo sapiens GN=SPG11 PE=1 SV=3	13	3	2.11548	1.21737	0.153334	0.560972	0.429078	FALSE
Synaptotagmin-14 OS=Homo sapiens GN=SYT14 PE=1 SV=2	13	3	2.11548	1.21737	0.153334	0.560972	0.429078	FALSE
Translocation protein SEC63 homolog OS=Homo sapiens GN=SEC63 PE=1 SV=2	13	3	2.11548	1.21737	0.153334	0.560972	0.429078	FALSE
Cluster of Keratin; type I cuticular Ha8 OS=Homo sapiens GN=KRT38 PE=1 SV=3 (KRT38_HUMAN)	78	54	0.530515	-0.367588	0.153745	0.560413	0.429965	FALSE
Tubulin polymerization-promoting protein family member 2 OS=Homo sapiens GN=TPPP2 PE=1 SV=2	40	14	1.51457	0.61647	0.155505	0.566311	0.434357	FALSE
Zinc finger protein 40 OS=Homo sapiens GN=HIVEP1 PE=1 SV=3	40	14	1.51457	0.61647	0.155505	0.566311	0.434357	FALSE
Regulating synaptic membrane exocytosis protein 2 OS=Homo sapiens GN=RIMS2 PE=1 SV=2	58	22	1.39855	0.500446	0.155806	0.566887	0.434932	FALSE
Complement factor H-related protein 1 OS=Homo sapiens GN=CFHR1 PE=1 SV=2	33	11	1.58496	0.686859	0.156082	0.567373	0.435157	FALSE
Cordon-bleu protein-like 1 OS=Homo sapiens GN=COBLL1 PE=1 SV=2	33	11	1.58496	0.686859	0.156082	0.567373	0.435157	FALSE
Solute carrier family 23 member 2 OS=Homo sapiens GN=SLC23A2 PE=1 SV=1	118	78	0.597241	-0.300862	0.156249	0.567462	0.435157	FALSE
Coiled-coil domain-containing protein 80 OS=Homo sapiens GN=CCDC80 PE=1 SV=1	38	29	0.389947	-0.508156	0.157416	0.571351	0.435157	FALSE
Histone H1.5 OS=Homo sapiens GN=HIST1H1B PE=1 SV=3	14	13	0.106915	-0.791188	0.158428	0.574326	0.435157	FALSE
Kinesin-like protein KIF14 OS=Homo sapiens GN=KIF14 PE=1 SV=1	14	13	0.106915	-0.791188	0.158428	0.574326	0.435157	FALSE
Zinc finger protein 646 OS=Homo sapiens GN=ZNF646 PE=1 SV=1	14	13	0.106915	-0.791188	0.158428	0.574326	0.435157	FALSE
1-phosphatidylinositol 4;5-bisphosphate phosphodiesterase beta-4 OS=Homo sapiens GN=PLCB4 PE=1 SV=3	10	2	2.32193	1.42383	0.158738	0.570941	0.435157	FALSE
4-hydroxybenzoate polyprenyltransferase; mitochondrial OS=Homo sapiens GN=COQ2 PE=1 SV=1	10	2	2.32193	1.42383	0.158738	0.570941	0.435157	FALSE
Actin-binding LIM protein 2 OS=Homo sapiens GN=ABLIM2 PE=1 SV=2	10	2	2.32193	1.42383	0.158738	0.570941	0.435157	FALSE
Alpha-1;6-mannosylglycoprotein 6-beta-N-acetylglucosaminyltransferase A OS=Homo sapiens GN=MGAT5 PE=2 SV=1	10	2	2.32193	1.42383	0.158738	0.570941	0.435157	FALSE
Axin-2 OS=Homo sapiens GN=AXIN2 PE=1 SV=1	10	2	2.32193	1.42383	0.158738	0.570941	0.435157	FALSE
Basic helix-loop-helix and HMG box domain-containing protein 1 OS=Homo sapiens GN=BHMG1 PE=3 SV=2	10	2	2.32193	1.42383	0.158738	0.570941	0.435157	FALSE
Coiled-coil domain-containing protein 71 OS=Homo sapiens GN=CCDC71 PE=2 SV=3	10	2	2.32193	1.42383	0.158738	0.570941	0.435157	FALSE
Contactin-associated protein-like 4 OS=Homo sapiens GN=CNTNAP4 PE=1 SV=3	10	2	2.32193	1.42383	0.158738	0.570941	0.435157	FALSE
DnaJ homolog subfamily C member 8 OS=Homo sapiens GN=DNAJC8 PE=1 SV=2	10	2	2.32193	1.42383	0.158738	0.570941	0.435157	FALSE
Forkhead box protein M1 OS=Homo sapiens GN=FOXM1 PE=1 SV=3	10	2	2.32193	1.42383	0.158738	0.570941	0.435157	FALSE
G-protein coupled receptor-associated sorting protein 1 OS=Homo sapiens GN=GPRASP1 PE=1 SV=3	10	2	2.32193	1.42383	0.158738	0.570941	0.435157	FALSE
Membrane-spanning 4-domains subfamily A member 14 OS=Homo sapiens GN=MS4A14 PE=2 SV=2	10	2	2.32193	1.42383	0.158738	0.570941	0.435157	FALSE
Metal transporter CNNM4 OS=Homo sapiens GN=CNNM4 PE=1 SV=3	10	2	2.32193	1.42383	0.158738	0.570941	0.435157	FALSE
N-alpha-acetyltransferase 15; NatA auxiliary subunit OS=Homo sapiens GN=NAA15 PE=1 SV=1	10	2	2.32193	1.42383	0.158738	0.570941	0.435157	FALSE
Neuroblastoma breakpoint family member 4 OS=Homo sapiens GN=NBPF4 PE=2 SV=2	10	2	2.32193	1.42383	0.158738	0.570941	0.435157	FALSE
Niban-like protein 1 OS=Homo sapiens GN=FAM129B PE=1 SV=3	10	2	2.32193	1.42383	0.158738	0.570941	0.435157	FALSE
Plasminogen activator inhibitor 1 OS=Homo sapiens GN=SERPINE1 PE=1 SV=1	10	2	2.32193	1.42383	0.158738	0.570941	0.435157	FALSE
Poly [ADP-ribose] polymerase 15 OS=Homo sapiens GN=PARP15 PE=1 SV=2	10	2	2.32193	1.42383	0.158738	0.570941	0.435157	FALSE
Polycystic kidney disease protein 1-like 1 OS=Homo sapiens GN=PKD1L1 PE=1 SV=1	10	2	2.32193	1.42383	0.158738	0.570941	0.435157	FALSE
Protein SPT2 homolog OS=Homo sapiens GN=SPTY2D1 PE=1 SV=3	10	2	2.32193	1.42383	0.158738	0.570941	0.435157	FALSE
Putative pre-mRNA-splicing factor ATP-dependent RNA helicase DHX16 OS=Homo sapiens GN=DHX16 PE=1 SV=2	10	2	2.32193	1.42383	0.158738	0.570941	0.435157	FALSE
Retbindin OS=Homo sapiens GN=RTBDN PE=2 SV=2	10	2	2.32193	1.42383	0.158738	0.570941	0.435157	FALSE
Ubiquitin carboxyl-terminal hydrolase 8 OS=Homo sapiens GN=USP8 PE=1 SV=1	10	2	2.32193	1.42383	0.158738	0.570941	0.435157	FALSE
Neuronal PAS domain-containing protein 3 OS=Homo sapiens GN=NPAS3 PE=2 SV=1	35	27	0.374396	-0.523707	0.160753	0.574034	0.440415	FALSE
Protein FAM133B OS=Homo sapiens GN=FAM133B PE=1 SV=1	46	34	0.436099	-0.462004	0.160963	0.574441	0.440728	FALSE
E3 SUMO-protein ligase RanBP2 OS=Homo sapiens GN=RANBP2 PE=1 SV=2	54	39	0.469485	-0.428618	0.161472	0.575913	0.441261	FALSE
Microtubule-actin cross-linking factor 1; isoforms 1/2/3/5 OS=Homo sapiens GN=MACF1 PE=1 SV=4	110	73	0.591535	-0.306568	0.162601	0.579595	0.441261	FALSE
C3 and PZP-like alpha-2-macroglobulin domain-containing protein 8 OS=Homo sapiens GN=CPAMD8 PE=1 SV=2	95	64	0.569856	-0.328247	0.162952	0.580497	0.441261	FALSE
Heat shock 70 kDa protein 4L OS=Homo sapiens GN=HSPA4L PE=1 SV=3	32	25	0.356144	-0.541959	0.163718	0.582879	0.441261	FALSE
AP-1 complex subunit gamma-like 2 OS=Homo sapiens GN=AP1G2 PE=1 SV=1	6	7	-0.222392	-1.1205	0.16376	0.578884	0.441261	FALSE
AP-3 complex subunit beta-2 OS=Homo sapiens GN=AP3B2 PE=1 SV=2	6	7	-0.222392	-1.1205	0.16376	0.578884	0.441261	FALSE
AP-3 complex subunit delta-1 OS=Homo sapiens GN=AP3D1 PE=1 SV=1	6	7	-0.222392	-1.1205	0.16376	0.578884	0.441261	FALSE
Bifunctional heparan sulfate N-deacetylase/N-sulfotransferase 1 OS=Homo sapiens GN=NDST1 PE=1 SV=1	6	7	-0.222392	-1.1205	0.16376	0.578884	0.441261	FALSE
C-C motif chemokine 14 OS=Homo sapiens GN=CCL14 PE=1 SV=1	6	7	-0.222392	-1.1205	0.16376	0.578884	0.441261	FALSE
Cytoplasmic dynein 1 light intermediate chain 2 OS=Homo sapiens GN=DYNC1LI2 PE=1 SV=1	6	7	-0.222392	-1.1205	0.16376	0.578884	0.441261	FALSE
Extracellular sulfatase Sulf-2 OS=Homo sapiens GN=SULF2 PE=1 SV=1	6	7	-0.222392	-1.1205	0.16376	0.578884	0.441261	FALSE
Leucine-rich repeat LGI family member 4 OS=Homo sapiens GN=LGI4 PE=2 SV=1	6	7	-0.222392	-1.1205	0.16376	0.578884	0.441261	FALSE
Cluster of Leukocyte immunoglobulin-like receptor subfamily B member 3 OS=Homo sapiens GN=LILRB3 PE=2 SV=3 (LIRB3_HUMAN)	6	7	-0.222392	-1.1205	0.16376	0.578884	0.441261	FALSE
Melanoma-associated antigen B17 OS=Homo sapiens GN=MAGEB17 PE=3 SV=3	6	7	-0.222392	-1.1205	0.16376	0.578884	0.441261	FALSE
Phosphatidate phosphatase LPIN1 OS=Homo sapiens GN=LPIN1 PE=1 SV=2	6	7	-0.222392	-1.1205	0.16376	0.578884	0.441261	FALSE
Pleiotrophin OS=Homo sapiens GN=PTN PE=1 SV=1	6	7	-0.222392	-1.1205	0.16376	0.578884	0.441261	FALSE
Protein DEK OS=Homo sapiens GN=DEK PE=1 SV=1	6	7	-0.222392	-1.1205	0.16376	0.578884	0.441261	FALSE
Protein SHQ1 homolog OS=Homo sapiens GN=SHQ1 PE=1 SV=2	6	7	-0.222392	-1.1205	0.16376	0.578884	0.441261	FALSE
Putative exonuclease GOR OS=Homo sapiens GN=REXO1L1P PE=5 SV=2	6	7	-0.222392	-1.1205	0.16376	0.578884	0.441261	FALSE
RNA-binding protein 6 OS=Homo sapiens GN=RBM6 PE=1 SV=5	6	7	-0.222392	-1.1205	0.16376	0.578884	0.441261	FALSE
Regulatory-associated protein of mTOR OS=Homo sapiens GN=RPTOR PE=1 SV=1	6	7	-0.222392	-1.1205	0.16376	0.578884	0.441261	FALSE
Retinol dehydrogenase 14 OS=Homo sapiens GN=RDH14 PE=1 SV=1	6	7	-0.222392	-1.1205	0.16376	0.578884	0.441261	FALSE
Sphingomyelin phosphodiesterase 4 OS=Homo sapiens GN=SMPD4 PE=1 SV=2	6	7	-0.222392	-1.1205	0.16376	0.578884	0.441261	FALSE
Tetratricopeptide repeat protein 29 OS=Homo sapiens GN=TTC29 PE=2 SV=2	6	7	-0.222392	-1.1205	0.16376	0.578884	0.441261	FALSE
Transcription factor E2F3 OS=Homo sapiens GN=E2F3 PE=1 SV=1	6	7	-0.222392	-1.1205	0.16376	0.578884	0.441261	FALSE
YTH domain-containing protein 1 OS=Homo sapiens GN=YTHDC1 PE=1 SV=3	6	7	-0.222392	-1.1205	0.16376	0.578884	0.441261	FALSE
Zinc finger protein 839 OS=Homo sapiens GN=ZNF839 PE=2 SV=1	6	7	-0.222392	-1.1205	0.16376	0.578884	0.441261	FALSE
Transducin-like enhancer protein 1 OS=Homo sapiens GN=TLE1 PE=1 SV=2	17	15	0.180572	-0.717531	0.164598	0.577739	0.443257	FALSE
Cartilage acidic protein 1 OS=Homo sapiens GN=CRTAC1 PE=1 SV=2	62	24	1.36923	0.471131	0.164774	0.578017	0.443471	FALSE
Retinol-binding protein 4 OS=Homo sapiens GN=RBP4 PE=1 SV=3	75	30	1.32193	0.423825	0.165473	0.580129	0.445091	FALSE
Cytoplasmic dynein 2 heavy chain 1 OS=Homo sapiens GN=DYNC2H1 PE=1 SV=4	35	12	1.54432	0.646218	0.166082	0.581921	0.446246	FALSE
Forkhead box protein F1 OS=Homo sapiens GN=FOXF1 PE=1 SV=2	169	75	1.17206	0.273958	0.166171	0.58189	0.446246	FALSE
Active breakpoint cluster region-related protein OS=Homo sapiens GN=ABR PE=2 SV=2	10	10	0	-0.898103	0.167281	0.583895	0.446246	FALSE
Ankyrin repeat and MYND domain-containing protein 1 OS=Homo sapiens GN=ANKMY1 PE=2 SV=2	10	10	0	-0.898103	0.167281	0.583895	0.446246	FALSE
Cullin-associated NEDD8-dissociated protein 2 OS=Homo sapiens GN=CAND2 PE=1 SV=3	10	10	0	-0.898103	0.167281	0.583895	0.446246	FALSE
Fatty-acid amide hydrolase 2 OS=Homo sapiens GN=FAAH2 PE=2 SV=1	10	10	0	-0.898103	0.167281	0.583895	0.446246	FALSE
Kelch-like protein 12 OS=Homo sapiens GN=KLHL12 PE=1 SV=2	10	10	0	-0.898103	0.167281	0.583895	0.446246	FALSE
Laminin subunit alpha-4 OS=Homo sapiens GN=LAMA4 PE=1 SV=4	10	10	0	-0.898103	0.167281	0.583895	0.446246	FALSE
Pre-B-cell leukemia transcription factor 3 OS=Homo sapiens GN=PBX3 PE=1 SV=1	10	10	0	-0.898103	0.167281	0.583895	0.446246	FALSE
Probable maltase-glucoamylase-like protein LOC93432 OS=Homo sapiens PE=2 SV=3	10	10	0	-0.898103	0.167281	0.583895	0.446246	FALSE
Protein FAM76B OS=Homo sapiens GN=FAM76B PE=1 SV=3	10	10	0	-0.898103	0.167281	0.583895	0.446246	FALSE
Ubiquitin-conjugating enzyme E2 E2 OS=Homo sapiens GN=UBE2E2 PE=1 SV=1	10	10	0	-0.898103	0.167281	0.583895	0.446246	FALSE
Leucine-rich repeat-containing protein 41 OS=Homo sapiens GN=LRRC41 PE=1 SV=3	20	17	0.234465	-0.663638	0.167613	0.583176	0.446246	FALSE
Ankyrin repeat and SAM domain-containing protein 4B OS=Homo sapiens GN=ANKS4B PE=1 SV=2	26	21	0.308122	-0.589981	0.167842	0.583293	0.446246	FALSE
Nuclear pore complex protein Nup50 OS=Homo sapiens GN=NUP50 PE=1 SV=2	26	21	0.308122	-0.589981	0.167842	0.583293	0.446246	FALSE
Serine/threonine-protein kinase ULK2 OS=Homo sapiens GN=ULK2 PE=1 SV=3	26	21	0.308122	-0.589981	0.167842	0.583293	0.446246	FALSE
Ankyrin repeat and BTB/POZ domain-containing protein 2 OS=Homo sapiens GN=ABTB2 PE=2 SV=2	18	5	1.848	0.949894	0.168047	0.582478	0.446246	FALSE
Complement C2 OS=Homo sapiens GN=C2 PE=1 SV=2	18	5	1.848	0.949894	0.168047	0.582478	0.446246	FALSE
Rab11 family-interacting protein 1 OS=Homo sapiens GN=RAB11FIP1 PE=1 SV=3	18	5	1.848	0.949894	0.168047	0.582478	0.446246	FALSE
S100P-binding protein OS=Homo sapiens GN=S100PBP PE=1 SV=1	18	5	1.848	0.949894	0.168047	0.582478	0.446246	FALSE
Sodium/potassium/calcium exchanger 1 OS=Homo sapiens GN=SLC24A1 PE=1 SV=1	18	5	1.848	0.949894	0.168047	0.582478	0.446246	FALSE
Zinc finger CCCH domain-containing protein 7B OS=Homo sapiens GN=ZC3H7B PE=1 SV=1	18	5	1.848	0.949894	0.168047	0.582478	0.446246	FALSE
Probable ATP-dependent RNA helicase DHX34 OS=Homo sapiens GN=DHX34 PE=1 SV=2	23	19	0.275634	-0.622469	0.168476	0.582781	0.447126	FALSE
Ribosomal protein S6 kinase alpha-5 OS=Homo sapiens GN=RPS6KA5 PE=1 SV=1	23	7	1.71621	0.818104	0.168876	0.583657	0.447669	FALSE
Unconventional myosin-Vb OS=Homo sapiens GN=MYO5B PE=1 SV=3	23	7	1.71621	0.818104	0.168876	0.583657	0.447669	FALSE
Aryl hydrocarbon receptor nuclear translocator 2 OS=Homo sapiens GN=ARNT2 PE=1 SV=2	30	10	1.58496	0.686859	0.176259	0.608292	0.466429	FALSE
Collagen alpha-2(IV) chain OS=Homo sapiens GN=COL4A2 PE=1 SV=4	30	10	1.58496	0.686859	0.176259	0.608292	0.466429	FALSE
Cytoplasmic dynein 1 heavy chain 1 OS=Homo sapiens GN=DYNC1H1 PE=1 SV=5	30	10	1.58496	0.686859	0.176259	0.608292	0.466429	FALSE
Follistatin-related protein 5 OS=Homo sapiens GN=FSTL5 PE=2 SV=2	68	27	1.33258	0.434472	0.176686	0.608885	0.466852	FALSE
Osteopontin OS=Homo sapiens GN=SPP1 PE=1 SV=1	68	27	1.33258	0.434472	0.176686	0.608885	0.466852	FALSE
AT-rich interactive domain-containing protein 1A OS=Homo sapiens GN=ARID1A PE=1 SV=3	302	184	0.714843	-0.18326	0.176725	0.608492	0.466852	FALSE
Opioid growth factor receptor-like protein 1 OS=Homo sapiens GN=OGFRL1 PE=2 SV=1	83	34	1.28758	0.389474	0.177171	0.609676	0.467241	FALSE
Protein AF-10 OS=Homo sapiens GN=MLLT10 PE=1 SV=2	45	33	0.447459	-0.450644	0.177178	0.609174	0.467241	FALSE
Tyrosine-protein kinase Fer OS=Homo sapiens GN=FER PE=1 SV=2	45	33	0.447459	-0.450644	0.177178	0.609174	0.467241	FALSE
Dynein heavy chain 8; axonemal OS=Homo sapiens GN=DNAH8 PE=1 SV=2	34	26	0.387023	-0.51108	0.178373	0.612754	0.470122	FALSE
Cip1-interacting zinc finger protein OS=Homo sapiens GN=CIZ1 PE=1 SV=2	13	12	0.115477	-0.782626	0.179541	0.616057	0.472385	FALSE
G2/mitotic-specific cyclin-B1 OS=Homo sapiens GN=CCNB1 PE=1 SV=1	13	12	0.115477	-0.782626	0.179541	0.616057	0.472385	FALSE
Putative Polycomb group protein ASXL1 OS=Homo sapiens GN=ASXL1 PE=1 SV=3	13	12	0.115477	-0.782626	0.179541	0.616057	0.472385	FALSE
Hemopexin OS=Homo sapiens GN=HPX PE=1 SV=2	279	130	1.10175	0.20365	0.180149	0.617431	0.47371	FALSE
Beta-2-microglobulin OS=Homo sapiens GN=B2M PE=1 SV=1	31	24	0.369234	-0.528869	0.182108	0.623787	0.474406	FALSE
Folliculin-interacting protein 1 OS=Homo sapiens GN=FNIP1 PE=1 SV=3	87	36	1.27302	0.374915	0.182304	0.624102	0.474406	FALSE
Rab11 family-interacting protein 4 OS=Homo sapiens GN=RAB11FIP4 PE=1 SV=1	42	31	0.438121	-0.459982	0.18249	0.62438	0.474406	FALSE
ATP-binding cassette sub-family E member 1 OS=Homo sapiens GN=ABCE1 PE=1 SV=1	50	36	0.473931	-0.424172	0.182802	0.625089	0.474406	FALSE
Serine/arginine-rich splicing factor 8 OS=Homo sapiens GN=SRSF8 PE=1 SV=1	63	44	0.517848	-0.380255	0.183735	0.627921	0.474406	FALSE
Phosphatidylinositol 5-phosphate 4-kinase type-2 beta OS=Homo sapiens GN=PIP4K2B PE=1 SV=1	39	14	1.47805	0.579944	0.183996	0.62845	0.474406	FALSE
Cilia- and flagella-associated protein 61 OS=Homo sapiens GN=CFAP61 PE=2 SV=3	5	6	-0.263034	-1.16114	0.184316	0.625604	0.474406	FALSE
Cluster of Cofilin-2 OS=Homo sapiens GN=CFL2 PE=1 SV=1 (COF2_HUMAN)	5	6	-0.263034	-1.16114	0.184316	0.625604	0.474406	FALSE
Coiled-coil domain-containing protein 54 OS=Homo sapiens GN=CCDC54 PE=1 SV=2	5	6	-0.263034	-1.16114	0.184316	0.625604	0.474406	FALSE
F-box only protein 10 OS=Homo sapiens GN=FBXO10 PE=1 SV=3	5	6	-0.263034	-1.16114	0.184316	0.625604	0.474406	FALSE
Kinesin-like protein KIF7 OS=Homo sapiens GN=KIF7 PE=1 SV=2	5	6	-0.263034	-1.16114	0.184316	0.625604	0.474406	FALSE
Melanoma-associated antigen B3 OS=Homo sapiens GN=MAGEB3 PE=2 SV=2	5	6	-0.263034	-1.16114	0.184316	0.625604	0.474406	FALSE
Microsomal triglyceride transfer protein large subunit OS=Homo sapiens GN=MTTP PE=1 SV=1	5	6	-0.263034	-1.16114	0.184316	0.625604	0.474406	FALSE
Non-lysosomal glucosylceramidase OS=Homo sapiens GN=GBA2 PE=1 SV=2	5	6	-0.263034	-1.16114	0.184316	0.625604	0.474406	FALSE
OTU domain-containing protein 7A OS=Homo sapiens GN=OTUD7A PE=1 SV=1	5	6	-0.263034	-1.16114	0.184316	0.625604	0.474406	FALSE
Protein NDRG1 OS=Homo sapiens GN=NDRG1 PE=1 SV=1	5	6	-0.263034	-1.16114	0.184316	0.625604	0.474406	FALSE
Protein Spindly OS=Homo sapiens GN=SPDL1 PE=1 SV=2	5	6	-0.263034	-1.16114	0.184316	0.625604	0.474406	FALSE
Putative uncharacterized protein C19orf35 OS=Homo sapiens GN=C19orf35 PE=2 SV=1	5	6	-0.263034	-1.16114	0.184316	0.625604	0.474406	FALSE
RNA-binding protein 12B OS=Homo sapiens GN=RBM12B PE=1 SV=2	5	6	-0.263034	-1.16114	0.184316	0.625604	0.474406	FALSE
Ran-binding protein 3 OS=Homo sapiens GN=RANBP3 PE=1 SV=1	5	6	-0.263034	-1.16114	0.184316	0.625604	0.474406	FALSE
Rho GTPase-activating protein 19 OS=Homo sapiens GN=ARHGAP19 PE=1 SV=1	5	6	-0.263034	-1.16114	0.184316	0.625604	0.474406	FALSE
Serpin B8 OS=Homo sapiens GN=SERPINB8 PE=1 SV=2	5	6	-0.263034	-1.16114	0.184316	0.625604	0.474406	FALSE
TRAF3-interacting protein 1 OS=Homo sapiens GN=TRAF3IP1 PE=1 SV=1	5	6	-0.263034	-1.16114	0.184316	0.625604	0.474406	FALSE
Toll-like receptor 5 OS=Homo sapiens GN=TLR5 PE=1 SV=4	5	6	-0.263034	-1.16114	0.184316	0.625604	0.474406	FALSE
Transport and Golgi organization protein 6 homolog OS=Homo sapiens GN=TANGO6 PE=1 SV=2	5	6	-0.263034	-1.16114	0.184316	0.625604	0.474406	FALSE
Zinc finger protein 683 OS=Homo sapiens GN=ZNF683 PE=2 SV=3	5	6	-0.263034	-1.16114	0.184316	0.625604	0.474406	FALSE
Zinc finger protein 711 OS=Homo sapiens GN=ZNF711 PE=1 SV=2	5	6	-0.263034	-1.16114	0.184316	0.625604	0.474406	FALSE
ATP-binding cassette sub-family A member 6 OS=Homo sapiens GN=ABCA6 PE=1 SV=2	25	8	1.64386	0.745753	0.184993	0.623293	0.474406	FALSE
DNA excision repair protein ERCC-6-like 2 OS=Homo sapiens GN=ERCC6L2 PE=1 SV=2	25	8	1.64386	0.745753	0.184993	0.623293	0.474406	FALSE
Lysosomal protective protein OS=Homo sapiens GN=CTSA PE=1 SV=2	25	8	1.64386	0.745753	0.184993	0.623293	0.474406	FALSE
Probable ATP-dependent RNA helicase DDX4 OS=Homo sapiens GN=DDX4 PE=1 SV=2	25	8	1.64386	0.745753	0.184993	0.623293	0.474406	FALSE
Protein TANC2 OS=Homo sapiens GN=TANC2 PE=1 SV=3	25	8	1.64386	0.745753	0.184993	0.623293	0.474406	FALSE
Long-chain-fatty-acid--CoA ligase ACSBG2 OS=Homo sapiens GN=ACSBG2 PE=1 SV=2	16	14	0.192645	-0.705458	0.185989	0.625591	0.474406	FALSE
Acid ceramidase OS=Homo sapiens GN=ASAH1 PE=1 SV=5	15	4	1.90689	1.00879	0.186272	0.624254	0.474406	FALSE
Cation channel sperm-associated protein 2 OS=Homo sapiens GN=CATSPER2 PE=1 SV=2	15	4	1.90689	1.00879	0.186272	0.624254	0.474406	FALSE
HAUS augmin-like complex subunit 2 OS=Homo sapiens GN=HAUS2 PE=1 SV=1	15	4	1.90689	1.00879	0.186272	0.624254	0.474406	FALSE
Liprin-beta-1 OS=Homo sapiens GN=PPFIBP1 PE=1 SV=2	15	4	1.90689	1.00879	0.186272	0.624254	0.474406	FALSE
Nephrocystin-3 OS=Homo sapiens GN=NPHP3 PE=1 SV=1	15	4	1.90689	1.00879	0.186272	0.624254	0.474406	FALSE
Neurabin-1 OS=Homo sapiens GN=PPP1R9A PE=1 SV=2	15	4	1.90689	1.00879	0.186272	0.624254	0.474406	FALSE
PHD finger protein 10 OS=Homo sapiens GN=PHF10 PE=1 SV=3	15	4	1.90689	1.00879	0.186272	0.624254	0.474406	FALSE
Partitioning defective 3 homolog B OS=Homo sapiens GN=PARD3B PE=1 SV=2	15	4	1.90689	1.00879	0.186272	0.624254	0.474406	FALSE
Pikachurin OS=Homo sapiens GN=EGFLAM PE=1 SV=2	15	4	1.90689	1.00879	0.186272	0.624254	0.474406	FALSE
Sterile alpha motif domain-containing protein 11 OS=Homo sapiens GN=SAMD11 PE=2 SV=3	15	4	1.90689	1.00879	0.186272	0.624254	0.474406	FALSE
Transcriptional repressor scratch 1 OS=Homo sapiens GN=SCRT1 PE=1 SV=1	15	4	1.90689	1.00879	0.186272	0.624254	0.474406	FALSE
WW domain-binding protein 11 OS=Homo sapiens GN=WBP11 PE=1 SV=1	15	4	1.90689	1.00879	0.186272	0.624254	0.474406	FALSE
R3H domain-containing protein 1 OS=Homo sapiens GN=R3HDM1 PE=1 SV=3	32	11	1.54057	0.642465	0.187682	0.626692	0.474406	FALSE
Cytochrome b reductase 1 OS=Homo sapiens GN=CYBRD1 PE=1 SV=1	25	20	0.321928	-0.576175	0.187751	0.625871	0.474406	FALSE
Macoilin OS=Homo sapiens GN=TMEM57 PE=1 SV=1	25	20	0.321928	-0.576175	0.187751	0.625871	0.474406	FALSE
Putative RNA-binding protein 15B OS=Homo sapiens GN=RBM15B PE=1 SV=3	25	20	0.321928	-0.576175	0.187751	0.625871	0.474406	FALSE
Pyruvate kinase PKM OS=Homo sapiens GN=PKM PE=1 SV=4	25	20	0.321928	-0.576175	0.187751	0.625871	0.474406	FALSE
Zinc finger protein 518B OS=Homo sapiens GN=ZNF518B PE=2 SV=2	25	20	0.321928	-0.576175	0.187751	0.625871	0.474406	FALSE
Ankyrin repeat domain-containing protein 11 OS=Homo sapiens GN=ANKRD11 PE=1 SV=3	22	18	0.289507	-0.608596	0.189067	0.628676	0.474406	FALSE
Beta-adducin OS=Homo sapiens GN=ADD2 PE=1 SV=3	22	18	0.289507	-0.608596	0.189067	0.628676	0.474406	FALSE
Inactive L-threonine 3-dehydrogenase; mitochondrial OS=Homo sapiens GN=TDH PE=2 SV=1	22	18	0.289507	-0.608596	0.189067	0.628676	0.474406	FALSE
Probable G-protein coupled receptor 115 OS=Homo sapiens GN=GPR115 PE=2 SV=3	22	18	0.289507	-0.608596	0.189067	0.628676	0.474406	FALSE
Putative ankyrin repeat domain-containing protein 31 OS=Homo sapiens GN=ANKRD31 PE=5 SV=2	50	19	1.39593	0.497826	0.18967	0.629806	0.474406	FALSE
BRISC complex subunit Abro1 OS=Homo sapiens GN=FAM175B PE=1 SV=2	2	0	NA	NA	0.189916	0.62644	0.474406	FALSE
Bifunctional lysine-specific demethylase and histidyl-hydroxylase MINA OS=Homo sapiens GN=MINA PE=1 SV=1	2	0	NA	NA	0.189916	0.62644	0.474406	FALSE
Chloride transport protein 6 OS=Homo sapiens GN=CLCN6 PE=1 SV=2	2	0	NA	NA	0.189916	0.62644	0.474406	FALSE
EF-hand calcium-binding domain-containing protein 12 OS=Homo sapiens GN=EFCAB12 PE=1 SV=1	2	0	NA	NA	0.189916	0.62644	0.474406	FALSE
F-box only protein 30 OS=Homo sapiens GN=FBXO30 PE=1 SV=3	2	0	NA	NA	0.189916	0.62644	0.474406	FALSE
Geminin OS=Homo sapiens GN=GMNN PE=1 SV=1	2	0	NA	NA	0.189916	0.62644	0.474406	FALSE
Guanine nucleotide-binding protein-like 3 OS=Homo sapiens GN=GNL3 PE=1 SV=2	2	0	NA	NA	0.189916	0.62644	0.474406	FALSE
IQ and AAA domain-containing protein 1-like OS=Homo sapiens GN=IQCA1L PE=3 SV=2	2	0	NA	NA	0.189916	0.62644	0.474406	FALSE
Ig kappa chain V-I region BAN OS=Homo sapiens PE=1 SV=1	2	0	NA	NA	0.189916	0.62644	0.474406	FALSE
Inactive tyrosine-protein kinase 7 OS=Homo sapiens GN=PTK7 PE=1 SV=2	2	0	NA	NA	0.189916	0.62644	0.474406	FALSE
Leucine-rich repeat-containing G-protein coupled receptor 4 OS=Homo sapiens GN=LGR4 PE=1 SV=2	2	0	NA	NA	0.189916	0.62644	0.474406	FALSE
Peroxisomal biogenesis factor 19 OS=Homo sapiens GN=PEX19 PE=1 SV=1	2	0	NA	NA	0.189916	0.62644	0.474406	FALSE
Pogo transposable element with KRAB domain OS=Homo sapiens GN=POGK PE=1 SV=2	2	0	NA	NA	0.189916	0.62644	0.474406	FALSE
Proline-serine-threonine phosphatase-interacting protein 2 OS=Homo sapiens GN=PSTPIP2 PE=1 SV=4	2	0	NA	NA	0.189916	0.62644	0.474406	FALSE
Ral guanine nucleotide dissociation stimulator OS=Homo sapiens GN=RALGDS PE=1 SV=2	2	0	NA	NA	0.189916	0.62644	0.474406	FALSE
Src-like-adapter 2 OS=Homo sapiens GN=SLA2 PE=1 SV=3	2	0	NA	NA	0.189916	0.62644	0.474406	FALSE
Sterol regulatory element-binding protein 2 OS=Homo sapiens GN=SREBF2 PE=1 SV=2	2	0	NA	NA	0.189916	0.62644	0.474406	FALSE
TOX high mobility group box family member 2 OS=Homo sapiens GN=TOX2 PE=2 SV=2	2	0	NA	NA	0.189916	0.62644	0.474406	FALSE
Three prime repair exonuclease 2 OS=Homo sapiens GN=TREX2 PE=1 SV=1	2	0	NA	NA	0.189916	0.62644	0.474406	FALSE
Transmembrane protein 71 OS=Homo sapiens GN=TMEM71 PE=2 SV=2	2	0	NA	NA	0.189916	0.62644	0.474406	FALSE
U2 small nuclear ribonucleoprotein A' OS=Homo sapiens GN=SNRPA1 PE=1 SV=2	2	0	NA	NA	0.189916	0.62644	0.474406	FALSE
Very low-density lipoprotein receptor OS=Homo sapiens GN=VLDLR PE=1 SV=1	2	0	NA	NA	0.189916	0.62644	0.474406	FALSE
Zinc finger protein 57 homolog OS=Homo sapiens GN=ZFP57 PE=1 SV=2	2	0	NA	NA	0.189916	0.62644	0.474406	FALSE
Arf-GAP with SH3 domain; ANK repeat and PH domain-containing protein 1 OS=Homo sapiens GN=ASAP1 PE=1 SV=4	20	6	1.73697	0.838863	0.19007	0.621963	0.474406	FALSE
Down syndrome cell adhesion molecule-like protein 1 OS=Homo sapiens GN=DSCAML1 PE=1 SV=2	20	6	1.73697	0.838863	0.19007	0.621963	0.474406	FALSE
Folliculin-interacting protein 2 OS=Homo sapiens GN=FNIP2 PE=1 SV=2	20	6	1.73697	0.838863	0.19007	0.621963	0.474406	FALSE
Interleukin-1 receptor type 1 OS=Homo sapiens GN=IL1R1 PE=1 SV=1	20	6	1.73697	0.838863	0.19007	0.621963	0.474406	FALSE
Mediator of RNA polymerase II transcription subunit 12 OS=Homo sapiens GN=MED12 PE=1 SV=4	20	6	1.73697	0.838863	0.19007	0.621963	0.474406	FALSE
Tuberin OS=Homo sapiens GN=TSC2 PE=1 SV=2	20	6	1.73697	0.838863	0.19007	0.621963	0.474406	FALSE
Alpha-mannosidase 2C1 OS=Homo sapiens GN=MAN2C1 PE=1 SV=1	9	9	0	-0.898103	0.190154	0.619688	0.474406	FALSE
Collagen alpha-6(VI) chain OS=Homo sapiens GN=COL6A6 PE=1 SV=2	9	9	0	-0.898103	0.190154	0.619688	0.474406	FALSE
Disco-interacting protein 2 homolog B OS=Homo sapiens GN=DIP2B PE=1 SV=3	9	9	0	-0.898103	0.190154	0.619688	0.474406	FALSE
Fibronectin type III domain-containing protein 1 OS=Homo sapiens GN=FNDC1 PE=2 SV=4	9	9	0	-0.898103	0.190154	0.619688	0.474406	FALSE
Lysine-specific demethylase 2B OS=Homo sapiens GN=KDM2B PE=1 SV=1	9	9	0	-0.898103	0.190154	0.619688	0.474406	FALSE
Lysine-specific demethylase 3A OS=Homo sapiens GN=KDM3A PE=1 SV=4	9	9	0	-0.898103	0.190154	0.619688	0.474406	FALSE
PH-interacting protein OS=Homo sapiens GN=PHIP PE=1 SV=2	9	9	0	-0.898103	0.190154	0.619688	0.474406	FALSE
Ral GTPase-activating protein subunit alpha-2 OS=Homo sapiens GN=RALGAPA2 PE=1 SV=2	9	9	0	-0.898103	0.190154	0.619688	0.474406	FALSE
TBC1 domain family member 23 OS=Homo sapiens GN=TBC1D23 PE=1 SV=3	9	9	0	-0.898103	0.190154	0.619688	0.474406	FALSE
RE1-silencing transcription factor OS=Homo sapiens GN=REST PE=1 SV=3	41	15	1.45066	0.552558	0.192021	0.624069	0.478803	FALSE
Coiled-coil domain-containing protein 136 OS=Homo sapiens GN=CCDC136 PE=1 SV=3	36	27	0.415037	-0.483066	0.192949	0.626744	0.480856	FALSE
Adenomatous polyposis coli protein OS=Homo sapiens GN=APC PE=1 SV=2	265	162	0.709999	-0.188104	0.193566	0.628403	0.482129	FALSE
Filaggrin-2 OS=Homo sapiens GN=FLG2 PE=1 SV=1	239	147	0.701194	-0.196909	0.195444	0.634157	0.486544	FALSE
Phosphorylated CTD-interacting factor 1 OS=Homo sapiens GN=PCIF1 PE=1 SV=1	33	25	0.400538	-0.497565	0.197936	0.64172	0.492212	FALSE
Rho GTPase-activating protein 35 OS=Homo sapiens GN=ARHGAP35 PE=1 SV=3	33	25	0.400538	-0.497565	0.197936	0.64172	0.492212	FALSE
Receptor-type tyrosine-protein phosphatase delta OS=Homo sapiens GN=PTPRD PE=1 SV=2	34	12	1.5025	0.604397	0.198166	0.641941	0.492516	FALSE
Integrin alpha-X OS=Homo sapiens GN=ITGAX PE=1 SV=3	27	9	1.58496	0.686859	0.199504	0.645576	0.495036	FALSE
Potassium voltage-gated channel subfamily A member 3 OS=Homo sapiens GN=KCNA3 PE=1 SV=3	27	9	1.58496	0.686859	0.199504	0.645576	0.495036	FALSE
Zinc finger protein 541 OS=Homo sapiens GN=ZNF541 PE=2 SV=3	27	9	1.58496	0.686859	0.199504	0.645576	0.495036	FALSE
T-lymphoma invasion and metastasis-inducing protein 2 OS=Homo sapiens GN=TIAM2 PE=2 SV=4	67	27	1.3112	0.413099	0.200449	0.647929	0.495848	FALSE
Signal recognition particle subunit SRP68 OS=Homo sapiens GN=SRP68 PE=1 SV=2	54	21	1.36257	0.464467	0.200632	0.64817	0.495848	FALSE
Hermansky-Pudlak syndrome 1 protein OS=Homo sapiens GN=HPS1 PE=1 SV=2	30	23	0.383329	-0.514774	0.2026	0.653645	0.495848	FALSE
Histone-lysine N-methyltransferase 2C OS=Homo sapiens GN=KMT2C PE=1 SV=3	30	23	0.383329	-0.514774	0.2026	0.653645	0.495848	FALSE
Myotubularin-related protein 7 OS=Homo sapiens GN=MTMR7 PE=1 SV=3	30	23	0.383329	-0.514774	0.2026	0.653645	0.495848	FALSE
Proto-oncogene tyrosine-protein kinase receptor Ret OS=Homo sapiens GN=RET PE=1 SV=3	30	23	0.383329	-0.514774	0.2026	0.653645	0.495848	FALSE
ATP-dependent Clp protease ATP-binding subunit clpX-like; mitochondrial OS=Homo sapiens GN=CLPX PE=1 SV=2	12	11	0.125531	-0.772572	0.203905	0.656433	0.495848	FALSE
BTB/POZ domain-containing protein 10 OS=Homo sapiens GN=BTBD10 PE=1 SV=2	12	11	0.125531	-0.772572	0.203905	0.656433	0.495848	FALSE
Forkhead box protein N3 OS=Homo sapiens GN=FOXN3 PE=1 SV=1	12	11	0.125531	-0.772572	0.203905	0.656433	0.495848	FALSE
Pre-mRNA 3'-end-processing factor FIP1 OS=Homo sapiens GN=FIP1L1 PE=1 SV=1	12	11	0.125531	-0.772572	0.203905	0.656433	0.495848	FALSE
Coiled-coil domain-containing protein 37 OS=Homo sapiens GN=CCDC37 PE=2 SV=1	69	28	1.30117	0.403067	0.204046	0.656003	0.495848	FALSE
Citrate lyase subunit beta-like protein; mitochondrial OS=Homo sapiens GN=CLYBL PE=1 SV=2	12	3	2	1.1019	0.204486	0.655125	0.495848	FALSE
Coiled-coil domain-containing protein 180 OS=Homo sapiens GN=CCDC180 PE=2 SV=2	12	3	2	1.1019	0.204486	0.655125	0.495848	FALSE
Cortexin-2 OS=Homo sapiens GN=CTXN2 PE=3 SV=1	12	3	2	1.1019	0.204486	0.655125	0.495848	FALSE
DNA repair protein XRCC3 OS=Homo sapiens GN=XRCC3 PE=1 SV=1	12	3	2	1.1019	0.204486	0.655125	0.495848	FALSE
Death domain-containing protein 1 OS=Homo sapiens GN=DTHD1 PE=2 SV=3	12	3	2	1.1019	0.204486	0.655125	0.495848	FALSE
Metastasis-associated protein MTA2 OS=Homo sapiens GN=MTA2 PE=1 SV=1	12	3	2	1.1019	0.204486	0.655125	0.495848	FALSE
Olfactory receptor 1L4 OS=Homo sapiens GN=OR1L4 PE=3 SV=1	12	3	2	1.1019	0.204486	0.655125	0.495848	FALSE
Probable ATP-dependent RNA helicase DDX41 OS=Homo sapiens GN=DDX41 PE=1 SV=2	12	3	2	1.1019	0.204486	0.655125	0.495848	FALSE
Protein FAM210B OS=Homo sapiens GN=FAM210B PE=1 SV=2	12	3	2	1.1019	0.204486	0.655125	0.495848	FALSE
Protein Shroom2 OS=Homo sapiens GN=SHROOM2 PE=1 SV=1	12	3	2	1.1019	0.204486	0.655125	0.495848	FALSE
Protein kinase C-binding protein NELL2 OS=Homo sapiens GN=NELL2 PE=1 SV=1	12	3	2	1.1019	0.204486	0.655125	0.495848	FALSE
Tumor necrosis factor receptor superfamily member 11A OS=Homo sapiens GN=TNFRSF11A PE=1 SV=1	12	3	2	1.1019	0.204486	0.655125	0.495848	FALSE
Ankyrin repeat domain-containing protein 32 OS=Homo sapiens GN=ANKRD32 PE=1 SV=2	4	5	-0.321928	-1.22003	0.207031	0.655359	0.495848	FALSE
CCAAT/enhancer-binding protein zeta OS=Homo sapiens GN=CEBPZ PE=1 SV=3	4	5	-0.321928	-1.22003	0.207031	0.655359	0.495848	FALSE
Cdc42-interacting protein 4 OS=Homo sapiens GN=TRIP10 PE=1 SV=3	4	5	-0.321928	-1.22003	0.207031	0.655359	0.495848	FALSE
Chondroitin sulfate synthase 3 OS=Homo sapiens GN=CHSY3 PE=2 SV=3	4	5	-0.321928	-1.22003	0.207031	0.655359	0.495848	FALSE
DENN domain-containing protein 5B OS=Homo sapiens GN=DENND5B PE=1 SV=2	4	5	-0.321928	-1.22003	0.207031	0.655359	0.495848	FALSE
Disintegrin and metalloproteinase domain-containing protein 9 OS=Homo sapiens GN=ADAM9 PE=1 SV=1	4	5	-0.321928	-1.22003	0.207031	0.655359	0.495848	FALSE
DnaJ homolog subfamily C member 13 OS=Homo sapiens GN=DNAJC13 PE=1 SV=5	4	5	-0.321928	-1.22003	0.207031	0.655359	0.495848	FALSE
E3 ubiquitin-protein ligase ZNRF2 OS=Homo sapiens GN=ZNRF2 PE=1 SV=1	4	5	-0.321928	-1.22003	0.207031	0.655359	0.495848	FALSE
Ensconsin OS=Homo sapiens GN=MAP7 PE=1 SV=1	4	5	-0.321928	-1.22003	0.207031	0.655359	0.495848	FALSE
Estrogen-related receptor gamma OS=Homo sapiens GN=ESRRG PE=1 SV=1	4	5	-0.321928	-1.22003	0.207031	0.655359	0.495848	FALSE
Fer-1-like protein 6 OS=Homo sapiens GN=FER1L6 PE=2 SV=2	4	5	-0.321928	-1.22003	0.207031	0.655359	0.495848	FALSE
Glycosaminoglycan xylosylkinase OS=Homo sapiens GN=FAM20B PE=1 SV=1	4	5	-0.321928	-1.22003	0.207031	0.655359	0.495848	FALSE
Guanylate-binding protein 4 OS=Homo sapiens GN=GBP4 PE=2 SV=2	4	5	-0.321928	-1.22003	0.207031	0.655359	0.495848	FALSE
Histone H1.2 OS=Homo sapiens GN=HIST1H1C PE=1 SV=2	4	5	-0.321928	-1.22003	0.207031	0.655359	0.495848	FALSE
Histone-lysine N-methyltransferase 2B OS=Homo sapiens GN=KMT2B PE=1 SV=1	4	5	-0.321928	-1.22003	0.207031	0.655359	0.495848	FALSE
Interleukin-1 receptor accessory protein-like 1 OS=Homo sapiens GN=IL1RAPL1 PE=1 SV=2	4	5	-0.321928	-1.22003	0.207031	0.655359	0.495848	FALSE
Krueppel-like factor 7 OS=Homo sapiens GN=KLF7 PE=2 SV=1	4	5	-0.321928	-1.22003	0.207031	0.655359	0.495848	FALSE
Leucine-rich repeat and death domain-containing protein 1 OS=Homo sapiens GN=LRRD1 PE=2 SV=2	4	5	-0.321928	-1.22003	0.207031	0.655359	0.495848	FALSE
Macrophage scavenger receptor types I and II OS=Homo sapiens GN=MSR1 PE=1 SV=1	4	5	-0.321928	-1.22003	0.207031	0.655359	0.495848	FALSE
Mitotic interactor and substrate of PLK1 OS=Homo sapiens GN=MISP PE=1 SV=1	4	5	-0.321928	-1.22003	0.207031	0.655359	0.495848	FALSE
Myb-related protein A OS=Homo sapiens GN=MYBL1 PE=1 SV=2	4	5	-0.321928	-1.22003	0.207031	0.655359	0.495848	FALSE
N-acetyltransferase ESCO2 OS=Homo sapiens GN=ESCO2 PE=1 SV=1	4	5	-0.321928	-1.22003	0.207031	0.655359	0.495848	FALSE
Neuroligin-2 OS=Homo sapiens GN=NLGN2 PE=1 SV=1	4	5	-0.321928	-1.22003	0.207031	0.655359	0.495848	FALSE
OTU domain-containing protein 5 OS=Homo sapiens GN=OTUD5 PE=1 SV=1	4	5	-0.321928	-1.22003	0.207031	0.655359	0.495848	FALSE
Orphan sodium- and chloride-dependent neurotransmitter transporter NTT5 OS=Homo sapiens GN=SLC6A16 PE=2 SV=1	4	5	-0.321928	-1.22003	0.207031	0.655359	0.495848	FALSE
Protein Shroom4 OS=Homo sapiens GN=SHROOM4 PE=1 SV=3	4	5	-0.321928	-1.22003	0.207031	0.655359	0.495848	FALSE
Secretogranin-3 OS=Homo sapiens GN=SCG3 PE=1 SV=3	4	5	-0.321928	-1.22003	0.207031	0.655359	0.495848	FALSE
Solute carrier family 15 member 1 OS=Homo sapiens GN=SLC15A1 PE=2 SV=1	4	5	-0.321928	-1.22003	0.207031	0.655359	0.495848	FALSE
Solute carrier family 25 member 39 OS=Homo sapiens GN=SLC25A39 PE=2 SV=2	4	5	-0.321928	-1.22003	0.207031	0.655359	0.495848	FALSE
Something about silencing protein 10 OS=Homo sapiens GN=UTP3 PE=1 SV=1	4	5	-0.321928	-1.22003	0.207031	0.655359	0.495848	FALSE
Sphingomyelin phosphodiesterase 3 OS=Homo sapiens GN=SMPD3 PE=1 SV=1	4	5	-0.321928	-1.22003	0.207031	0.655359	0.495848	FALSE
Transforming growth factor beta receptor type 3 OS=Homo sapiens GN=TGFBR3 PE=1 SV=3	4	5	-0.321928	-1.22003	0.207031	0.655359	0.495848	FALSE
von Willebrand factor A domain-containing protein 2 OS=Homo sapiens GN=VWA2 PE=1 SV=1	4	5	-0.321928	-1.22003	0.207031	0.655359	0.495848	FALSE
Fatty acid-binding protein; epidermal OS=Homo sapiens GN=FABP5 PE=1 SV=3	38	28	0.440573	-0.45753	0.207414	0.650533	0.495848	FALSE
Talin-1 OS=Homo sapiens GN=TLN1 PE=1 SV=3	38	28	0.440573	-0.45753	0.207414	0.650533	0.495848	FALSE
DENN domain-containing protein 2C OS=Homo sapiens GN=DENND2C PE=1 SV=2	22	7	1.65208	0.753974	0.209399	0.655897	0.495848	FALSE
Structural maintenance of chromosomes protein 2 OS=Homo sapiens GN=SMC2 PE=1 SV=2	22	7	1.65208	0.753974	0.209399	0.655897	0.495848	FALSE
Tenascin-R OS=Homo sapiens GN=TNR PE=1 SV=3	22	7	1.65208	0.753974	0.209399	0.655897	0.495848	FALSE
Leucine zipper protein 2 OS=Homo sapiens GN=LUZP2 PE=2 SV=2	24	19	0.337035	-0.561068	0.210138	0.657178	0.495848	FALSE
Peregrin OS=Homo sapiens GN=BRPF1 PE=1 SV=2	24	19	0.337035	-0.561068	0.210138	0.657178	0.495848	FALSE
Protein HIRA OS=Homo sapiens GN=HIRA PE=1 SV=2	24	19	0.337035	-0.561068	0.210138	0.657178	0.495848	FALSE
Adenylate cyclase type 3 OS=Homo sapiens GN=ADCY3 PE=2 SV=3	15	13	0.206451	-0.691652	0.210507	0.657296	0.495848	FALSE
Dedicator of cytokinesis protein 10 OS=Homo sapiens GN=DOCK10 PE=1 SV=3	15	13	0.206451	-0.691652	0.210507	0.657296	0.495848	FALSE
Solute carrier family 35 member F4 OS=Homo sapiens GN=SLC35F4 PE=2 SV=2	15	13	0.206451	-0.691652	0.210507	0.657296	0.495848	FALSE
Coxsackievirus and adenovirus receptor OS=Homo sapiens GN=CXADR PE=1 SV=1	51	36	0.5025	-0.395603	0.212037	0.661382	0.495848	FALSE
Apolipoprotein A-II OS=Homo sapiens GN=APOA2 PE=1 SV=1	21	17	0.304855	-0.593248	0.212351	0.660979	0.495848	FALSE
Calcium-dependent secretion activator 1 OS=Homo sapiens GN=CADPS PE=1 SV=3	21	17	0.304855	-0.593248	0.212351	0.660979	0.495848	FALSE
Deubiquitinating protein VCIP135 OS=Homo sapiens GN=VCPIP1 PE=1 SV=2	21	17	0.304855	-0.593248	0.212351	0.660979	0.495848	FALSE
FERM and PDZ domain-containing protein 3 OS=Homo sapiens GN=FRMPD3 PE=2 SV=2	21	17	0.304855	-0.593248	0.212351	0.660979	0.495848	FALSE
GRAM domain-containing protein 1A OS=Homo sapiens GN=GRAMD1A PE=1 SV=2	21	17	0.304855	-0.593248	0.212351	0.660979	0.495848	FALSE
PC4 and SFRS1-interacting protein OS=Homo sapiens GN=PSIP1 PE=1 SV=1	21	17	0.304855	-0.593248	0.212351	0.660979	0.495848	FALSE
Shugoshin-like 2 OS=Homo sapiens GN=SGOL2 PE=1 SV=2	21	17	0.304855	-0.593248	0.212351	0.660979	0.495848	FALSE
E3 ubiquitin-protein ligase TRIP12 OS=Homo sapiens GN=TRIP12 PE=1 SV=1	29	10	1.53605	0.63795	0.212602	0.66004	0.495848	FALSE
Intraflagellar transport protein 80 homolog OS=Homo sapiens GN=IFT80 PE=1 SV=3	29	10	1.53605	0.63795	0.212602	0.66004	0.495848	FALSE
Cluster of Myosin-6 OS=Homo sapiens GN=MYH6 PE=1 SV=5 (MYH6_HUMAN)	29	10	1.53605	0.63795	0.212602	0.66004	0.495848	FALSE
DNA-directed RNA polymerase III subunit RPC5 OS=Homo sapiens GN=POLR3E PE=1 SV=1	18	15	0.263034	-0.635069	0.212792	0.65977	0.495848	FALSE
Cluster of F-box/WD repeat-containing protein 10 OS=Homo sapiens GN=FBXW10 PE=2 SV=2 (FBW10_HUMAN)	18	15	0.263034	-0.635069	0.212792	0.65977	0.495848	FALSE
ATM interactor OS=Homo sapiens GN=ATMIN PE=1 SV=2	17	5	1.76553	0.867432	0.214041	0.662095	0.495848	FALSE
N-acetyltransferase ESCO1 OS=Homo sapiens GN=ESCO1 PE=1 SV=3	17	5	1.76553	0.867432	0.214041	0.662095	0.495848	FALSE
Phosphatidylinositol-glycan-specific phospholipase D OS=Homo sapiens GN=GPLD1 PE=1 SV=3	17	5	1.76553	0.867432	0.214041	0.662095	0.495848	FALSE
RalBP1-associated Eps domain-containing protein 2 OS=Homo sapiens GN=REPS2 PE=1 SV=2	17	5	1.76553	0.867432	0.214041	0.662095	0.495848	FALSE
Sushi; von Willebrand factor type A; EGF and pentraxin domain-containing protein 1 OS=Homo sapiens GN=SVEP1 PE=1 SV=3	17	5	1.76553	0.867432	0.214041	0.662095	0.495848	FALSE
Transcription factor Sp7 OS=Homo sapiens GN=SP7 PE=1 SV=1	17	5	1.76553	0.867432	0.214041	0.662095	0.495848	FALSE
UAP56-interacting factor OS=Homo sapiens GN=FYTTD1 PE=1 SV=3	17	5	1.76553	0.867432	0.214041	0.662095	0.495848	FALSE
Protein FAM133A OS=Homo sapiens GN=FAM133A PE=1 SV=1	43	31	0.472068	-0.426035	0.214503	0.662153	0.495848	FALSE
Protein FAM3C OS=Homo sapiens GN=FAM3C PE=1 SV=1	60	24	1.32193	0.423825	0.214799	0.662721	0.495848	FALSE
Polycomb protein SUZ12 OS=Homo sapiens GN=SUZ12 PE=1 SV=3	77	32	1.26679	0.368684	0.216714	0.668287	0.495848	FALSE
Bifunctional glutamate/proline--tRNA ligase OS=Homo sapiens GN=EPRS PE=1 SV=5	8	8	0	-0.898103	0.216757	0.666181	0.495848	FALSE
Bromodomain adjacent to zinc finger domain protein 2A OS=Homo sapiens GN=BAZ2A PE=1 SV=4	8	8	0	-0.898103	0.216757	0.666181	0.495848	FALSE
DNA-binding protein RFX8 OS=Homo sapiens GN=RFX8 PE=2 SV=2	8	8	0	-0.898103	0.216757	0.666181	0.495848	FALSE
DNA-directed RNA polymerase I subunit RPA34 OS=Homo sapiens GN=CD3EAP PE=1 SV=1	8	8	0	-0.898103	0.216757	0.666181	0.495848	FALSE
General transcription factor IIF subunit 1 OS=Homo sapiens GN=GTF2F1 PE=1 SV=2	8	8	0	-0.898103	0.216757	0.666181	0.495848	FALSE
Kinesin-like protein KIF1A OS=Homo sapiens GN=KIF1A PE=1 SV=2	8	8	0	-0.898103	0.216757	0.666181	0.495848	FALSE
N-alpha-acetyltransferase 16; NatA auxiliary subunit OS=Homo sapiens GN=NAA16 PE=1 SV=2	8	8	0	-0.898103	0.216757	0.666181	0.495848	FALSE
Nuclear factor related to kappa-B-binding protein OS=Homo sapiens GN=NFRKB PE=1 SV=2	8	8	0	-0.898103	0.216757	0.666181	0.495848	FALSE
Probable ATP-dependent RNA helicase DDX60-like OS=Homo sapiens GN=DDX60L PE=2 SV=2	8	8	0	-0.898103	0.216757	0.666181	0.495848	FALSE
Receptor-type tyrosine-protein phosphatase gamma OS=Homo sapiens GN=PTPRG PE=1 SV=4	8	8	0	-0.898103	0.216757	0.666181	0.495848	FALSE
Rho guanine nucleotide exchange factor 6 OS=Homo sapiens GN=ARHGEF6 PE=1 SV=2	8	8	0	-0.898103	0.216757	0.666181	0.495848	FALSE
Toll-like receptor 2 OS=Homo sapiens GN=TLR2 PE=1 SV=1	8	8	0	-0.898103	0.216757	0.666181	0.495848	FALSE
ADP-ribosylation factor-binding protein GGA3 OS=Homo sapiens GN=GGA3 PE=1 SV=1	6	1	2.58496	1.68686	0.218022	0.659036	0.495848	FALSE
ATP-sensitive inward rectifier potassium channel 12 OS=Homo sapiens GN=KCNJ12 PE=1 SV=2	6	1	2.58496	1.68686	0.218022	0.659036	0.495848	FALSE
Acyl-CoA dehydrogenase family member 11 OS=Homo sapiens GN=ACAD11 PE=1 SV=2	6	1	2.58496	1.68686	0.218022	0.659036	0.495848	FALSE
Cluster of Aldo-keto reductase family 1 member C3 OS=Homo sapiens GN=AKR1C3 PE=1 SV=4 (AK1C3_HUMAN)	6	1	2.58496	1.68686	0.218022	0.659036	0.495848	FALSE
Baculoviral IAP repeat-containing protein 2 OS=Homo sapiens GN=BIRC2 PE=1 SV=2	6	1	2.58496	1.68686	0.218022	0.659036	0.495848	FALSE
Bone morphogenetic protein 15 OS=Homo sapiens GN=BMP15 PE=1 SV=2	6	1	2.58496	1.68686	0.218022	0.659036	0.495848	FALSE
Caspase-14 OS=Homo sapiens GN=CASP14 PE=1 SV=2	6	1	2.58496	1.68686	0.218022	0.659036	0.495848	FALSE
Centrosomal protein POC5 OS=Homo sapiens GN=POC5 PE=1 SV=2	6	1	2.58496	1.68686	0.218022	0.659036	0.495848	FALSE
Cilia- and flagella-associated protein 45 OS=Homo sapiens GN=CFAP45 PE=2 SV=2	6	1	2.58496	1.68686	0.218022	0.659036	0.495848	FALSE
Coiled-coil domain-containing protein 175 OS=Homo sapiens GN=CCDC175 PE=4 SV=2	6	1	2.58496	1.68686	0.218022	0.659036	0.495848	FALSE
Cytoplasmic FMR1-interacting protein 1 OS=Homo sapiens GN=CYFIP1 PE=1 SV=1	6	1	2.58496	1.68686	0.218022	0.659036	0.495848	FALSE
Drebrin-like protein OS=Homo sapiens GN=DBNL PE=1 SV=1	6	1	2.58496	1.68686	0.218022	0.659036	0.495848	FALSE
Dystrotelin OS=Homo sapiens GN=DYTN PE=2 SV=1	6	1	2.58496	1.68686	0.218022	0.659036	0.495848	FALSE
Epidermal growth factor receptor substrate 15-like 1 OS=Homo sapiens GN=EPS15L1 PE=1 SV=1	6	1	2.58496	1.68686	0.218022	0.659036	0.495848	FALSE
Epithelial splicing regulatory protein 2 OS=Homo sapiens GN=ESRP2 PE=1 SV=1	6	1	2.58496	1.68686	0.218022	0.659036	0.495848	FALSE
Far upstream element-binding protein 2 OS=Homo sapiens GN=KHSRP PE=1 SV=4	6	1	2.58496	1.68686	0.218022	0.659036	0.495848	FALSE
Fatty acid-binding protein 12 OS=Homo sapiens GN=FABP12 PE=2 SV=2	6	1	2.58496	1.68686	0.218022	0.659036	0.495848	FALSE
Focal adhesion kinase 1 OS=Homo sapiens GN=PTK2 PE=1 SV=2	6	1	2.58496	1.68686	0.218022	0.659036	0.495848	FALSE
General transcription factor 3C polypeptide 2 OS=Homo sapiens GN=GTF3C2 PE=1 SV=2	6	1	2.58496	1.68686	0.218022	0.659036	0.495848	FALSE
Glycerate kinase OS=Homo sapiens GN=GLYCTK PE=1 SV=1	6	1	2.58496	1.68686	0.218022	0.659036	0.495848	FALSE
Heat shock transcription factor; Y-linked OS=Homo sapiens GN=HSFY1 PE=1 SV=1	6	1	2.58496	1.68686	0.218022	0.659036	0.495848	FALSE
Histone acetyltransferase KAT7 OS=Homo sapiens GN=KAT7 PE=1 SV=1	6	1	2.58496	1.68686	0.218022	0.659036	0.495848	FALSE
Isthmin-1 OS=Homo sapiens GN=ISM1 PE=2 SV=2	6	1	2.58496	1.68686	0.218022	0.659036	0.495848	FALSE
Lymphocyte antigen 6 complex locus protein G6d OS=Homo sapiens GN=LY6G6D PE=1 SV=1	6	1	2.58496	1.68686	0.218022	0.659036	0.495848	FALSE
MORC family CW-type zinc finger protein 2 OS=Homo sapiens GN=MORC2 PE=1 SV=2	6	1	2.58496	1.68686	0.218022	0.659036	0.495848	FALSE
Ninein-like protein OS=Homo sapiens GN=NINL PE=1 SV=2	6	1	2.58496	1.68686	0.218022	0.659036	0.495848	FALSE
Ovochymase-1 OS=Homo sapiens GN=OVCH1 PE=2 SV=2	6	1	2.58496	1.68686	0.218022	0.659036	0.495848	FALSE
Polypeptide N-acetylgalactosaminyltransferase 3 OS=Homo sapiens GN=GALNT3 PE=1 SV=2	6	1	2.58496	1.68686	0.218022	0.659036	0.495848	FALSE
Protein FAM124B OS=Homo sapiens GN=FAM124B PE=1 SV=3	6	1	2.58496	1.68686	0.218022	0.659036	0.495848	FALSE
Protein FAM65C OS=Homo sapiens GN=FAM65C PE=2 SV=4	6	1	2.58496	1.68686	0.218022	0.659036	0.495848	FALSE
Protocadherin gamma-C4 OS=Homo sapiens GN=PCDHGC4 PE=2 SV=1	6	1	2.58496	1.68686	0.218022	0.659036	0.495848	FALSE
Putative adenosylhomocysteinase 2 OS=Homo sapiens GN=AHCYL1 PE=1 SV=2	6	1	2.58496	1.68686	0.218022	0.659036	0.495848	FALSE
Putative phospholipase B-like 2 OS=Homo sapiens GN=PLBD2 PE=1 SV=2	6	1	2.58496	1.68686	0.218022	0.659036	0.495848	FALSE
Putative protein ZNF321 OS=Homo sapiens GN=ZNF321P PE=5 SV=3	6	1	2.58496	1.68686	0.218022	0.659036	0.495848	FALSE
Quinone oxidoreductase PIG3 OS=Homo sapiens GN=TP53I3 PE=1 SV=2	6	1	2.58496	1.68686	0.218022	0.659036	0.495848	FALSE
Ran-binding protein 6 OS=Homo sapiens GN=RANBP6 PE=1 SV=2	6	1	2.58496	1.68686	0.218022	0.659036	0.495848	FALSE
Retinoic acid receptor gamma OS=Homo sapiens GN=RARG PE=1 SV=1	6	1	2.58496	1.68686	0.218022	0.659036	0.495848	FALSE
Rho GTPase-activating protein 26 OS=Homo sapiens GN=ARHGAP26 PE=1 SV=1	6	1	2.58496	1.68686	0.218022	0.659036	0.495848	FALSE
STE20-like serine/threonine-protein kinase OS=Homo sapiens GN=SLK PE=1 SV=1	6	1	2.58496	1.68686	0.218022	0.659036	0.495848	FALSE
Spindle assembly abnormal protein 6 homolog OS=Homo sapiens GN=SASS6 PE=1 SV=1	6	1	2.58496	1.68686	0.218022	0.659036	0.495848	FALSE
Sucrase-isomaltase; intestinal OS=Homo sapiens GN=SI PE=1 SV=6	6	1	2.58496	1.68686	0.218022	0.659036	0.495848	FALSE
TRAF family member-associated NF-kappa-B activator OS=Homo sapiens GN=TANK PE=1 SV=2	6	1	2.58496	1.68686	0.218022	0.659036	0.495848	FALSE
Tight junction protein ZO-3 OS=Homo sapiens GN=TJP3 PE=1 SV=3	6	1	2.58496	1.68686	0.218022	0.659036	0.495848	FALSE
Transcriptional adapter 2-beta OS=Homo sapiens GN=TADA2B PE=1 SV=2	6	1	2.58496	1.68686	0.218022	0.659036	0.495848	FALSE
Translation initiation factor IF-2; mitochondrial OS=Homo sapiens GN=MTIF2 PE=1 SV=2	6	1	2.58496	1.68686	0.218022	0.659036	0.495848	FALSE
Type I inositol 3;4-bisphosphate 4-phosphatase OS=Homo sapiens GN=INPP4A PE=1 SV=1	6	1	2.58496	1.68686	0.218022	0.659036	0.495848	FALSE
U4/U6.U5 tri-snRNP-associated protein 1 OS=Homo sapiens GN=SART1 PE=1 SV=1	6	1	2.58496	1.68686	0.218022	0.659036	0.495848	FALSE
Ubiquitin-like modifier-activating enzyme 1 OS=Homo sapiens GN=UBA1 PE=1 SV=3	6	1	2.58496	1.68686	0.218022	0.659036	0.495848	FALSE
Vacuolar protein sorting-associated protein 11 homolog OS=Homo sapiens GN=VPS11 PE=1 SV=1	6	1	2.58496	1.68686	0.218022	0.659036	0.495848	FALSE
Zinc finger matrin-type protein 4 OS=Homo sapiens GN=ZMAT4 PE=1 SV=1	6	1	2.58496	1.68686	0.218022	0.659036	0.495848	FALSE
Cluster of Zinc finger protein 587 OS=Homo sapiens GN=ZNF587 PE=1 SV=1 (ZN587_HUMAN)	6	1	2.58496	1.68686	0.218022	0.659036	0.495848	FALSE
Zinc finger protein 679 OS=Homo sapiens GN=ZNF679 PE=1 SV=2	6	1	2.58496	1.68686	0.218022	0.659036	0.495848	FALSE
[truncated: 3,994 more rows]

## Sheet: p-value<0.001
GeneNames	value1	value2	log2(Fold_change)	log2(Fold_change) normalized	p-value	q-value(Benjamini et al. 1995)	q-value(Storey et al. 2003)	Signature(p-value < 0.001)	UniProt Accession Number
55 kDa erythrocyte membrane protein OS=Homo sapiens GN=MPP1 PE=1 SV=2	9	18	-1	-1.8981	0.000802484	0.0563344	0.04095	TRUE	EM55_HUMAN
Alpha-2-macroglobulin OS=Homo sapiens GN=A2M PE=1 SV=3	679	225	1.59349	0.695384	7.86542e-11	4.26663e-08	3.27348e-08	TRUE	A2MG_HUMAN
Alpha-crystallin A chain OS=Homo sapiens GN=CRYAA PE=1 SV=2	10	60	-2.58496	-3.48307	0	0	0	TRUE	CRYAA_HUMAN
Alpha-crystallin B chain OS=Homo sapiens GN=CRYAB PE=1 SV=2	3	19	-2.66297	-3.56107	5.64131e-07	0.000168309	0.00012891	TRUE	CRYAB_HUMAN
Alpha-enolase OS=Homo sapiens GN=ENO1 PE=1 SV=2	14	28	-1	-1.8981	2.90742e-05	0.00433714	0.00332758	TRUE	ENOA_HUMAN
Amyloid-like protein 2 OS=Homo sapiens GN=APLP2 PE=1 SV=2	246	70	1.81323	0.915128	7.73764e-07	0.000209866	0.000158568	TRUE	APLP2_HUMAN
Apolipoprotein A-I OS=Homo sapiens GN=APOA1 PE=1 SV=1	224	79	1.50357	0.605471	0.000939372	0.0590025	0.0452439	TRUE	APOA1_HUMAN
Apolipoprotein A-IV OS=Homo sapiens GN=APOA4 PE=1 SV=3	156	50	1.64155	0.743443	0.000958689	0.0589742	0.0452467	TRUE	APOA4_HUMAN
Apolipoprotein B-100 OS=Homo sapiens GN=APOB PE=1 SV=2	86	20	2.10434	1.20623	0.000265857	0.0240359	0.0179161	TRUE	APOB_HUMAN
Apolipoprotein D OS=Homo sapiens GN=APOD PE=1 SV=1	67	129	-0.945138	-1.84324	0	0	0	TRUE	APOD_HUMAN
ATP synthase mitochondrial F1 complex assembly factor 2 OS=Homo sapiens GN=ATPAF2 PE=1 SV=1	0	6	NA	NA	0.000380619	0.0319881	0.0238698	TRUE	ATPF2_HUMAN
Beta-crystallin A3 OS=Homo sapiens GN=CRYBA1 PE=1 SV=4	7	24	-1.77761	-2.67571	1.31845e-06	0.000291377	0.000223553	TRUE	CRBA1_HUMAN
Beta-crystallin B2 OS=Homo sapiens GN=CRYBB2 PE=1 SV=2	24	63	-1.39232	-2.29042	1.07869e-12	9.19508e-10	7.05473e-10	TRUE	CRBB2_HUMAN
Brevican core protein OS=Homo sapiens GN=BCAN PE=1 SV=2	28	2	3.80735	2.90925	0.00023004	0.0225024	0.0170719	TRUE	PGCB_HUMAN
Calsyntenin-1 OS=Homo sapiens GN=CLSTN1 PE=1 SV=1	220	77	1.51457	0.61647	0.000865286	0.0549273	0.0421418	TRUE	CSTN1_HUMAN
Carbonic anhydrase 1 OS=Homo sapiens GN=CA1 PE=1 SV=2	6	23	-1.9386	-2.8367	9.72721e-07	0.000232169	0.000178127	TRUE	CAH1_HUMAN
Ceruloplasmin OS=Homo sapiens GN=CP PE=1 SV=1	687	252	1.44689	0.548783	1.11025e-07	3.68049e-05	2.82378e-05	TRUE	CERU_HUMAN
CLOCK-interacting pacemaker OS=Homo sapiens GN=CIPC PE=1 SV=2	4	16	-2	-2.8981	3.57032e-05	0.0048975	0.0037148	TRUE	CIPC_HUMAN
Cluster of Beta-actin-like protein 2 OS=Homo sapiens GN=ACTBL2 PE=1 SV=2 (ACTBL_HUMAN)	63	75	-0.251539	-1.14964	3.23097e-06	0.000642639	0.000493051	TRUE	ACTBL_HUMAN [6]
Cluster of Complement C4-A OS=Homo sapiens GN=C4A PE=1 SV=2 (CO4A_HUMAN)	877	355	1.30476	0.406655	4.98783e-06	0.000960077	0.000736598	TRUE	CO4A_HUMAN [2]
Cluster of Haptoglobin OS=Homo sapiens GN=HP PE=1 SV=1 (HPT_HUMAN)	222	73	1.60459	0.706488	0.000163292	0.0173993	0.0133492	TRUE	HPT_HUMAN [2]
Cluster of Heat shock 70 kDa protein 1A OS=Homo sapiens GN=HSPA1A PE=1 SV=1 (P0DMV8)	10	20	-1	-1.8981	0.000410482	0.032658	0.024875	TRUE	P0DMV8 [4]
Cluster of Hemoglobin subunit beta OS=Homo sapiens GN=HBB PE=1 SV=2 (HBB_HUMAN)	74	80	-0.112475	-1.01058	1.56726e-05	0.00259774	0.00199306	TRUE	HBB_HUMAN [2]
Cluster of Lipocalin-1 OS=Homo sapiens GN=LCN1 PE=1 SV=1 (LCN1_HUMAN)	5	25	-2.32193	-3.22003	4.62908e-08	1.62481e-05	1.2466e-05	TRUE	LCN1_HUMAN [2]
Cluster of Neurexin-2 OS=Homo sapiens GN=NRXN2 PE=2 SV=1 (NRX2A_HUMAN)	43	7	2.61891	1.72081	0.000828808	0.0575058	0.04095	TRUE	NRX2A_HUMAN
Cluster of Stromelysin-1 OS=Homo sapiens GN=MMP3 PE=1 SV=2 (MMP3_HUMAN)	1	15	-3.90689	-4.80499	5.91323e-07	0.00016802	0.00012891	TRUE	MMP3_HUMAN
Collagen alpha-1(II) chain OS=Homo sapiens GN=COL2A1 PE=1 SV=3	155	46	1.75256	0.854459	0.000211538	0.021394	0.016348	TRUE	CO2A1_HUMAN
Collagen alpha-2(IX) chain OS=Homo sapiens GN=COL9A2 PE=1 SV=2	91	24	1.92283	1.02473	0.000977426	0.0595133	0.0456603	TRUE	CO9A2_HUMAN
Complement C3 OS=Homo sapiens GN=C3 PE=1 SV=2	1774	634	1.48445	0.586348	0	0	0	TRUE	CO3_HUMAN
Complement factor B OS=Homo sapiens GN=CFB PE=1 SV=2	235	75	1.6477	0.749595	4.46509e-05	0.005792	0.00444379	TRUE	CFAB_HUMAN
Complement factor H OS=Homo sapiens GN=CFH PE=1 SV=4	125	32	1.96578	1.06768	6.5056e-05	0.00746518	0.0057275	TRUE	CFAH_HUMAN
Decorin OS=Homo sapiens GN=DCN PE=1 SV=1	5	15	-1.58496	-2.48307	0.000256392	0.0240928	0.0179161	TRUE	PGS2_HUMAN
Desmoglein-4 OS=Homo sapiens GN=DSG4 PE=1 SV=1	13	0	NA	NA	0.000831872	0.0548484	0.04095	TRUE	DSG4_HUMAN
DNA-directed RNA polymerase III subunit RPC2 OS=Homo sapiens GN=POLR3B PE=1 SV=2	9	19	-1.078	-1.97611	0.00039691	0.0320049	0.0245551	TRUE	RPC2_HUMAN
Dynein heavy chain 1; axonemal OS=Homo sapiens GN=DNAH1 PE=2 SV=4	29	36	-0.311944	-1.21005	0.000770437	0.0547285	0.04095	TRUE	DYH1_HUMAN
Fibrinogen alpha chain OS=Homo sapiens GN=FGA PE=1 SV=2	370	127	1.5427	0.644594	7.02585e-06	0.0012704	0.000974688	TRUE	FIBA_HUMAN
Fibrinogen gamma chain OS=Homo sapiens GN=FGG PE=1 SV=3	182	46	1.98423	1.08613	1.03283e-06	0.000237034	0.000181859	TRUE	FIBG_HUMAN
Filamin-A OS=Homo sapiens GN=FLNA PE=1 SV=4	35	67	-0.936806	-1.83491	2.73153e-10	1.25377e-07	9.6193e-08	TRUE	FLNA_HUMAN
Gelsolin OS=Homo sapiens GN=GSN PE=1 SV=1	379	147	1.36638	0.468279	0.000636098	0.0474449	0.0364011	TRUE	GELS_HUMAN
Glucoside xylosyltransferase 2 OS=Homo sapiens GN=GXYLT2 PE=2 SV=2	4	16	-2	-2.8981	3.57032e-05	0.0048975	0.0037148	TRUE	GXLT2_HUMAN
Heat shock protein beta-1 OS=Homo sapiens GN=HSPB1 PE=1 SV=2	2	10	-2.32193	-3.22003	0.000547505	0.0421544	0.0321347	TRUE	HSPB1_HUMAN
Heat-stable enterotoxin receptor OS=Homo sapiens GN=GUCY2C PE=1 SV=2	16	0	NA	NA	0.00020925	0.0215275	0.016348	TRUE	GUC2C_HUMAN
High mobility group protein B3 OS=Homo sapiens GN=HMGB3 PE=1 SV=4	0	6	NA	NA	0.000380619	0.0319881	0.0238698	TRUE	HMGB3_HUMAN
Homeobox protein PKNOX2 OS=Homo sapiens GN=PKNOX2 PE=2 SV=2	23	0	NA	NA	8.77976e-06	0.00154085	0.00118218	TRUE	PKNX2_HUMAN
Inter-alpha-trypsin inhibitor heavy chain H1 OS=Homo sapiens GN=ITIH1 PE=1 SV=3	200	65	1.62149	0.723385	0.000260053	0.0238729	0.0179161	TRUE	ITIH1_HUMAN
Inter-alpha-trypsin inhibitor heavy chain H2 OS=Homo sapiens GN=ITIH2 PE=1 SV=2	346	100	1.79077	0.892669	9.39623e-09	4.00481e-06	3.0726e-06	TRUE	ITIH2_HUMAN
Inter-alpha-trypsin inhibitor heavy chain H4 OS=Homo sapiens GN=ITIH4 PE=1 SV=4	261	76	1.77998	0.881875	7.96639e-07	0.000206676	0.000158568	TRUE	ITIH4_HUMAN
Leucine-rich repeat and IQ domain-containing protein 3 OS=Homo sapiens GN=LRRIQ3 PE=1 SV=1	3	11	-1.87447	-2.77257	0.000829059	0.056862	0.04095	TRUE	LRIQ3_HUMAN
Mediator of RNA polymerase II transcription subunit 25 OS=Homo sapiens GN=MED25 PE=1 SV=2	0	8	NA	NA	4.08098e-05	0.00541138	0.00415176	TRUE	MED25_HUMAN
Melanotransferrin OS=Homo sapiens GN=MFI2 PE=1 SV=2	24	1	4.58496	3.68686	0.000153713	0.0166765	0.0127947	TRUE	TRFM_HUMAN
Metallothionein-1A OS=Homo sapiens GN=MT1A PE=1 SV=2	77	18	2.09686	1.19876	0.000595131	0.0449512	0.0344879	TRUE	MT1A_HUMAN
Mixed lineage kinase domain-like protein OS=Homo sapiens GN=MLKL PE=1 SV=1	2	11	-2.45943	-3.35753	0.000214257	0.0213079	0.016348	TRUE	MLKL_HUMAN
Myocilin OS=Homo sapiens GN=MYOC PE=1 SV=2	51	87	-0.770518	-1.66862	1.90046e-11	1.4175e-08	1.01321e-08	TRUE	MYOC_HUMAN
Myosin-13 OS=Homo sapiens GN=MYH13 PE=2 SV=2	13	0	NA	NA	0.000831872	0.0548484	0.04095	TRUE	MYH13_HUMAN
Nitric oxide synthase; endothelial OS=Homo sapiens GN=NOS3 PE=1 SV=3	13	0	NA	NA	0.000831872	0.0548484	0.04095	TRUE	NOS3_HUMAN
Phosphoglycerate kinase 1 OS=Homo sapiens GN=PGK1 PE=1 SV=3	3	14	-2.22239	-3.1205	5.72416e-05	0.00697063	0.00534807	TRUE	PGK1_HUMAN
Pigment epithelium-derived factor OS=Homo sapiens GN=SERPINF1 PE=1 SV=4	443	172	1.3649	0.466795	0.000231203	0.0222514	0.0170719	TRUE	PEDF_HUMAN
Potassium voltage-gated channel subfamily G member 1 OS=Homo sapiens GN=KCNG1 PE=2 SV=1	57	58	-0.025091	-0.923194	0.00066049	0.0486561	0.037001	TRUE	KCNG1_HUMAN
Pro-neuregulin-1; membrane-bound isoform OS=Homo sapiens GN=NRG1 PE=1 SV=3	1	8	-3	-3.8981	0.000729121	0.0524176	0.0402163	TRUE	NRG1_HUMAN
Retinal dehydrogenase 1 OS=Homo sapiens GN=ALDH1A1 PE=1 SV=2	2	10	-2.32193	-3.22003	0.000547505	0.0421544	0.0321347	TRUE	AL1A1_HUMAN
Retinol-binding protein 3 OS=Homo sapiens GN=RBP3 PE=1 SV=2	916	230	1.99371	1.09561	0	0	0	TRUE	RET3_HUMAN
RNA-binding protein 43 OS=Homo sapiens GN=RBM43 PE=2 SV=1	1	9	-3.16993	-4.06803	0.000266116	0.0235246	0.0179161	TRUE	RBM43_HUMAN
Serotransferrin OS=Homo sapiens GN=TF PE=1 SV=3	2698	953	1.50134	0.603239	0	0	0	TRUE	TRFE_HUMAN
Serum albumin OS=Homo sapiens GN=ALB PE=1 SV=2	7891	3859	1.03198	0.133878	2.04884e-06	0.000436622	0.000334989	TRUE	ALBU_HUMAN
SLIT and NTRK-like protein 3 OS=Homo sapiens GN=SLITRK3 PE=2 SV=2	8	22	-1.45943	-2.35753	1.81911e-05	0.00293369	0.00224902	TRUE	SLIK3_HUMAN
Spondin-1 OS=Homo sapiens GN=SPON1 PE=1 SV=2	99	22	2.16993	1.27182	4.60479e-05	0.00584613	0.00448532	TRUE	SPON1_HUMAN
Synaptic vesicle membrane protein VAT-1 homolog OS=Homo sapiens GN=VAT1 PE=1 SV=2	0	7	NA	NA	0.00012411	0.0137142	0.0105219	TRUE	VAT1_HUMAN
Synaptotagmin-2 OS=Homo sapiens GN=SYT2 PE=1 SV=2	13	0	NA	NA	0.000831872	0.0548484	0.04095	TRUE	SYT2_HUMAN
Target of Nesh-SH3 OS=Homo sapiens GN=ABI3BP PE=1 SV=1	190	57	1.73697	0.838863	5.37173e-05	0.00667774	0.00512335	TRUE	TARSH_HUMAN
Taste receptor type 2 member 9 OS=Homo sapiens GN=TAS2R9 PE=1 SV=1	7	20	-1.51457	-2.41268	3.37473e-05	0.00491147	0.0037148	TRUE	TA2R9_HUMAN
T-complex protein 1 subunit zeta OS=Homo sapiens GN=CCT6A PE=1 SV=3	1	11	-3.45943	-4.35753	3.50737e-05	0.00498297	0.0037148	TRUE	TCPZ_HUMAN
T-complex protein 11-like protein 2 OS=Homo sapiens GN=TCP11L2 PE=2 SV=1	0	6	NA	NA	0.000380619	0.0319881	0.0238698	TRUE	T11L2_HUMAN
Tectonic-1 OS=Homo sapiens GN=TCTN1 PE=2 SV=2	32	38	-0.247928	-1.14603	0.000948748	0.0589706	0.0452439	TRUE	TECT1_HUMAN
Tetraspanin-16 OS=Homo sapiens GN=TSPAN16 PE=2 SV=1	5	15	-1.58496	-2.48307	0.000256392	0.0240928	0.0179161	TRUE	TSN16_HUMAN
Transforming growth factor-beta-induced protein ig-h3 OS=Homo sapiens GN=TGFBI PE=1 SV=1	4	45	-3.49185	-4.38996	0	0	0	TRUE	BGH3_HUMAN
Transgelin-2 OS=Homo sapiens GN=TAGLN2 PE=1 SV=3	4	14	-1.80735	-2.70546	0.000200598	0.0209994	0.0161114	TRUE	TAGL2_HUMAN
Twist-related protein 2 OS=Homo sapiens GN=TWIST2 PE=1 SV=1	0	6	NA	NA	0.000380619	0.0319881	0.0238698	TRUE	TWST2_HUMAN
Ubiquitin-associated protein 2 OS=Homo sapiens GN=UBAP2 PE=1 SV=1	47	8	2.55459	1.65649	0.000662744	0.0482268	0.037001	TRUE	UBAP2_HUMAN
UDP-GlcNAc:betaGal beta-1;3-N-acetylglucosaminyltransferase 9 OS=Homo sapiens GN=B3GNT9 PE=2 SV=1	0	6	NA	NA	0.000380619	0.0319881	0.0238698	TRUE	B3GN9_HUMAN
UDP-glucose:glycoprotein glucosyltransferase 2 OS=Homo sapiens GN=UGGT2 PE=1 SV=4	36	57	-0.662965	-1.56107	2.34671e-07	7.36991e-05	5.6544e-05	TRUE	UGGG2_HUMAN
Uncharacterized protein C1orf167 OS=Homo sapiens GN=C1orf167 PE=2 SV=2	29	43	-0.568284	-1.46639	1.86679e-05	0.00293135	0.00224902	TRUE	CA167_HUMAN
Versican core protein OS=Homo sapiens GN=VCAN PE=1 SV=3	138	38	1.8606	0.962494	0.000114143	0.0128507	0.00985945	TRUE	CSPG2_HUMAN
Vimentin OS=Homo sapiens GN=VIM PE=1 SV=4	3	27	-3.16993	-4.06803	2.69366e-10	1.33942e-07	9.6193e-08	TRUE	VIME_HUMAN
Vinculin OS=Homo sapiens GN=VCL PE=1 SV=4	27	39	-0.530515	-1.42862	6.47714e-05	0.00757825	0.0057275	TRUE	VINC_HUMAN

## Sheet: 1.5 fold
GeneNames	value1	value2	log2(Fold_change)	log2(Fold_change) normalized	p-value	q-value(Benjamini et al. 1995)	q-value(Storey et al. 2003)	Signature(p-value < 0.001)	UniProt Accession Number
Melanotransferrin OS=Homo sapiens GN=MFI2 PE=1 SV=2	24	1	4.58496	3.68686	0.000153713	0.0166765	0.0127947	TRUE	TRFM_HUMAN
Brevican core protein OS=Homo sapiens GN=BCAN PE=1 SV=2	28	2	3.80735	2.90925	0.00023004	0.0225024	0.0170719	TRUE	PGCB_HUMAN
Cluster of Neurexin-2 OS=Homo sapiens GN=NRXN2 PE=2 SV=1 (NRX2A_HUMAN)	43	7	2.61891	1.72081	0.000828808	0.0575058	0.04095	TRUE	NRX2A_HUMAN
Ubiquitin-associated protein 2 OS=Homo sapiens GN=UBAP2 PE=1 SV=1	47	8	2.55459	1.65649	0.000662744	0.0482268	0.037001	TRUE	UBAP2_HUMAN
UDP-glucose:glycoprotein glucosyltransferase 2 OS=Homo sapiens GN=UGGT2 PE=1 SV=4	36	57	-0.662965	-1.56107	2.34671e-07	7.36991e-05	5.6544e-05	TRUE	UGGG2_HUMAN
Myocilin OS=Homo sapiens GN=MYOC PE=1 SV=2	51	87	-0.770518	-1.66862	1.90046e-11	1.4175e-08	1.01321e-08	TRUE	MYOC_HUMAN
Filamin-A OS=Homo sapiens GN=FLNA PE=1 SV=4	35	67	-0.936806	-1.83491	2.73153e-10	1.25377e-07	9.6193e-08	TRUE	FLNA_HUMAN
Apolipoprotein D OS=Homo sapiens GN=APOD PE=1 SV=1	67	129	-0.945138	-1.84324	0	0	0	TRUE	APOD_HUMAN
55 kDa erythrocyte membrane protein OS=Homo sapiens GN=MPP1 PE=1 SV=2	9	18	-1	-1.8981	0.000802484	0.0563344	0.04095	TRUE	EM55_HUMAN
Alpha-enolase OS=Homo sapiens GN=ENO1 PE=1 SV=2	14	28	-1	-1.8981	2.90742e-05	0.00433714	0.00332758	TRUE	ENOA_HUMAN
Cluster of Heat shock 70 kDa protein 1A OS=Homo sapiens GN=HSPA1A PE=1 SV=1 (P0DMV8)	10	20	-1	-1.8981	0.000410482	0.032658	0.024875	TRUE	P0DMV8 [4]
DNA-directed RNA polymerase III subunit RPC2 OS=Homo sapiens GN=POLR3B PE=1 SV=2	9	19	-1.078	-1.97611	0.00039691	0.0320049	0.0245551	TRUE	RPC2_HUMAN
Beta-crystallin B2 OS=Homo sapiens GN=CRYBB2 PE=1 SV=2	24	63	-1.39232	-2.29042	1.07869e-12	9.19508e-10	7.05473e-10	TRUE	CRBB2_HUMAN
SLIT and NTRK-like protein 3 OS=Homo sapiens GN=SLITRK3 PE=2 SV=2	8	22	-1.45943	-2.35753	1.81911e-05	0.00293369	0.00224902	TRUE	SLIK3_HUMAN
Taste receptor type 2 member 9 OS=Homo sapiens GN=TAS2R9 PE=1 SV=1	7	20	-1.51457	-2.41268	3.37473e-05	0.00491147	0.0037148	TRUE	TA2R9_HUMAN
Decorin OS=Homo sapiens GN=DCN PE=1 SV=1	5	15	-1.58496	-2.48307	0.000256392	0.0240928	0.0179161	TRUE	PGS2_HUMAN
Tetraspanin-16 OS=Homo sapiens GN=TSPAN16 PE=2 SV=1	5	15	-1.58496	-2.48307	0.000256392	0.0240928	0.0179161	TRUE	TSN16_HUMAN
Beta-crystallin A3 OS=Homo sapiens GN=CRYBA1 PE=1 SV=4	7	24	-1.77761	-2.67571	1.31845e-06	0.000291377	0.000223553	TRUE	CRBA1_HUMAN
Transgelin-2 OS=Homo sapiens GN=TAGLN2 PE=1 SV=3	4	14	-1.80735	-2.70546	0.000200598	0.0209994	0.0161114	TRUE	TAGL2_HUMAN
Leucine-rich repeat and IQ domain-containing protein 3 OS=Homo sapiens GN=LRRIQ3 PE=1 SV=1	3	11	-1.87447	-2.77257	0.000829059	0.056862	0.04095	TRUE	LRIQ3_HUMAN
Carbonic anhydrase 1 OS=Homo sapiens GN=CA1 PE=1 SV=2	6	23	-1.9386	-2.8367	9.72721e-07	0.000232169	0.000178127	TRUE	CAH1_HUMAN
CLOCK-interacting pacemaker OS=Homo sapiens GN=CIPC PE=1 SV=2	4	16	-2	-2.8981	3.57032e-05	0.0048975	0.0037148	TRUE	CIPC_HUMAN
Glucoside xylosyltransferase 2 OS=Homo sapiens GN=GXYLT2 PE=2 SV=2	4	16	-2	-2.8981	3.57032e-05	0.0048975	0.0037148	TRUE	GXLT2_HUMAN
Phosphoglycerate kinase 1 OS=Homo sapiens GN=PGK1 PE=1 SV=3	3	14	-2.22239	-3.1205	5.72416e-05	0.00697063	0.00534807	TRUE	PGK1_HUMAN
Cluster of Lipocalin-1 OS=Homo sapiens GN=LCN1 PE=1 SV=1 (LCN1_HUMAN)	5	25	-2.32193	-3.22003	4.62908e-08	1.62481e-05	1.2466e-05	TRUE	LCN1_HUMAN [2]
Heat shock protein beta-1 OS=Homo sapiens GN=HSPB1 PE=1 SV=2	2	10	-2.32193	-3.22003	0.000547505	0.0421544	0.0321347	TRUE	HSPB1_HUMAN
Retinal dehydrogenase 1 OS=Homo sapiens GN=ALDH1A1 PE=1 SV=2	2	10	-2.32193	-3.22003	0.000547505	0.0421544	0.0321347	TRUE	AL1A1_HUMAN
Mixed lineage kinase domain-like protein OS=Homo sapiens GN=MLKL PE=1 SV=1	2	11	-2.45943	-3.35753	0.000214257	0.0213079	0.016348	TRUE	MLKL_HUMAN
Alpha-crystallin A chain OS=Homo sapiens GN=CRYAA PE=1 SV=2	10	60	-2.58496	-3.48307	0	0	0	TRUE	CRYAA_HUMAN
Alpha-crystallin B chain OS=Homo sapiens GN=CRYAB PE=1 SV=2	3	19	-2.66297	-3.56107	5.64131e-07	0.000168309	0.00012891	TRUE	CRYAB_HUMAN
Pro-neuregulin-1; membrane-bound isoform OS=Homo sapiens GN=NRG1 PE=1 SV=3	1	8	-3	-3.8981	0.000729121	0.0524176	0.0402163	TRUE	NRG1_HUMAN
Keratocan OS=Homo sapiens GN=KERA PE=1 SV=1	1	9	-3.16993	-4.06803	0.000266116	0.0235246	0.0179161	TRUE	KERA_HUMAN
RNA-binding protein 43 OS=Homo sapiens GN=RBM43 PE=2 SV=1	1	9	-3.16993	-4.06803	0.000266116	0.0235246	0.0179161	TRUE	RBM43_HUMAN
Vimentin OS=Homo sapiens GN=VIM PE=1 SV=4	3	27	-3.16993	-4.06803	2.69366e-10	1.33942e-07	9.6193e-08	TRUE	VIME_HUMAN
T-complex protein 1 subunit zeta OS=Homo sapiens GN=CCT6A PE=1 SV=3	1	11	-3.45943	-4.35753	3.50737e-05	0.00498297	0.0037148	TRUE	TCPZ_HUMAN
Transforming growth factor-beta-induced protein ig-h3 OS=Homo sapiens GN=TGFBI PE=1 SV=1	4	45	-3.49185	-4.38996	0	0	0	TRUE	BGH3_HUMAN
Cluster of Stromelysin-1 OS=Homo sapiens GN=MMP3 PE=1 SV=2 (MMP3_HUMAN)	1	15	-3.90689	-4.80499	5.91323e-07	0.00016802	0.00012891	TRUE	MMP3_HUMAN
Spondin-1 OS=Homo sapiens GN=SPON1 PE=1 SV=2	99	22	2.16993	1.27182	4.60479e-05	0.00584613	0.00448532	TRUE	SPON1_HUMAN
Apolipoprotein B-100 OS=Homo sapiens GN=APOB PE=1 SV=2	86	20	2.10434	1.20623	0.000265857	0.0240359	0.0179161	TRUE	APOB_HUMAN
Metallothionein-1A OS=Homo sapiens GN=MT1A PE=1 SV=2	77	18	2.09686	1.19876	0.000595131	0.0449512	0.0344879	TRUE	MT1A_HUMAN
Retinol-binding protein 3 OS=Homo sapiens GN=RBP3 PE=1 SV=2	916	230	1.99371	1.09561	0	0	0	TRUE	RET3_HUMAN
Fibrinogen gamma chain OS=Homo sapiens GN=FGG PE=1 SV=3	182	46	1.98423	1.08613	1.03283e-06	0.000237034	0.000181859	TRUE	FIBG_HUMAN
Complement factor H OS=Homo sapiens GN=CFH PE=1 SV=4	125	32	1.96578	1.06768	6.5056e-05	0.00746518	0.0057275	TRUE	CFAH_HUMAN
Collagen alpha-2(IX) chain OS=Homo sapiens GN=COL9A2 PE=1 SV=2	91	24	1.92283	1.02473	0.000977426	0.0595133	0.0456603	TRUE	CO9A2_HUMAN
Versican core protein OS=Homo sapiens GN=VCAN PE=1 SV=3	138	38	1.8606	0.962494	0.000114143	0.0128507	0.00985945	TRUE	CSPG2_HUMAN
Amyloid-like protein 2 OS=Homo sapiens GN=APLP2 PE=1 SV=2	246	70	1.81323	0.915128	7.73764e-07	0.000209866	0.000158568	TRUE	APLP2_HUMAN
Inter-alpha-trypsin inhibitor heavy chain H2 OS=Homo sapiens GN=ITIH2 PE=1 SV=2	346	100	1.79077	0.892669	9.39623e-09	4.00481e-06	3.0726e-06	TRUE	ITIH2_HUMAN
Inter-alpha-trypsin inhibitor heavy chain H4 OS=Homo sapiens GN=ITIH4 PE=1 SV=4	261	76	1.77998	0.881875	7.96639e-07	0.000206676	0.000158568	TRUE	ITIH4_HUMAN
Collagen alpha-1(II) chain OS=Homo sapiens GN=COL2A1 PE=1 SV=3	155	46	1.75256	0.854459	0.000211538	0.021394	0.016348	TRUE	CO2A1_HUMAN
Target of Nesh-SH3 OS=Homo sapiens GN=ABI3BP PE=1 SV=1	190	57	1.73697	0.838863	5.37173e-05	0.00667774	0.00512335	TRUE	TARSH_HUMAN
Complement factor B OS=Homo sapiens GN=CFB PE=1 SV=2	235	75	1.6477	0.749595	4.46509e-05	0.005792	0.00444379	TRUE	CFAB_HUMAN
Apolipoprotein A-IV OS=Homo sapiens GN=APOA4 PE=1 SV=3	156	50	1.64155	0.743443	0.000958689	0.0589742	0.0452467	TRUE	APOA4_HUMAN
Inter-alpha-trypsin inhibitor heavy chain H1 OS=Homo sapiens GN=ITIH1 PE=1 SV=3	200	65	1.62149	0.723385	0.000260053	0.0238729	0.0179161	TRUE	ITIH1_HUMAN
Cluster of Haptoglobin OS=Homo sapiens GN=HP PE=1 SV=1 (HPT_HUMAN)	222	73	1.60459	0.706488	0.000163292	0.0173993	0.0133492	TRUE	HPT_HUMAN [2]
Alpha-2-macroglobulin OS=Homo sapiens GN=A2M PE=1 SV=3	679	225	1.59349	0.695384	7.86542e-11	4.26663e-08	3.27348e-08	TRUE	A2MG_HUMAN
Fibrinogen alpha chain OS=Homo sapiens GN=FGA PE=1 SV=2	370	127	1.5427	0.644594	7.02585e-06	0.0012704	0.000974688	TRUE	FIBA_HUMAN
Calsyntenin-1 OS=Homo sapiens GN=CLSTN1 PE=1 SV=1	220	77	1.51457	0.61647	0.000865286	0.0549273	0.0421418	TRUE	CSTN1_HUMAN
Apolipoprotein A-I OS=Homo sapiens GN=APOA1 PE=1 SV=1	224	79	1.50357	0.605471	0.000939372	0.0590025	0.0452439	TRUE	APOA1_HUMAN
Serotransferrin OS=Homo sapiens GN=TF PE=1 SV=3	2698	953	1.50134	0.603239	0	0	0	TRUE	TRFE_HUMAN
Complement C3 OS=Homo sapiens GN=C3 PE=1 SV=2	1774	634	1.48445	0.586348	0	0	0	TRUE	CO3_HUMAN
Ceruloplasmin OS=Homo sapiens GN=CP PE=1 SV=1	687	252	1.44689	0.548783	1.11025e-07	3.68049e-05	2.82378e-05	TRUE	CERU_HUMAN
Gelsolin OS=Homo sapiens GN=GSN PE=1 SV=1	379	147	1.36638	0.468279	0.000636098	0.0474449	0.0364011	TRUE	GELS_HUMAN
Pigment epithelium-derived factor OS=Homo sapiens GN=SERPINF1 PE=1 SV=4	443	172	1.3649	0.466795	0.000231203	0.0222514	0.0170719	TRUE	PEDF_HUMAN
Cluster of Complement C4-A OS=Homo sapiens GN=C4A PE=1 SV=2 (CO4A_HUMAN)	877	355	1.30476	0.406655	4.98783e-06	0.000960077	0.000736598	TRUE	CO4A_HUMAN [2]
Serum albumin OS=Homo sapiens GN=ALB PE=1 SV=2	7891	3859	1.03198	0.133878	2.04884e-06	0.000436622	0.000334989	TRUE	ALBU_HUMAN
Potassium voltage-gated channel subfamily G member 1 OS=Homo sapiens GN=KCNG1 PE=2 SV=1	57	58	-0.025091	-0.923194	0.00066049	0.0486561	0.037001	TRUE	KCNG1_HUMAN
Cluster of Hemoglobin subunit beta OS=Homo sapiens GN=HBB PE=1 SV=2 (HBB_HUMAN)	74	80	-0.112475	-1.01058	1.56726e-05	0.00259774	0.00199306	TRUE	HBB_HUMAN [2]
Tectonic-1 OS=Homo sapiens GN=TCTN1 PE=2 SV=2	32	38	-0.247928	-1.14603	0.000948748	0.0589706	0.0452439	TRUE	TECT1_HUMAN
Cluster of Beta-actin-like protein 2 OS=Homo sapiens GN=ACTBL2 PE=1 SV=2 (ACTBL_HUMAN)	63	75	-0.251539	-1.14964	3.23097e-06	0.000642639	0.000493051	TRUE	ACTBL_HUMAN [6]
Dynein heavy chain 1; axonemal OS=Homo sapiens GN=DNAH1 PE=2 SV=4	29	36	-0.311944	-1.21005	0.000770437	0.0547285	0.04095	TRUE	DYH1_HUMAN
Vinculin OS=Homo sapiens GN=VCL PE=1 SV=4	27	39	-0.530515	-1.42862	6.47714e-05	0.00757825	0.0057275	TRUE	VINC_HUMAN
